# Supplementary material for: A structural study of 2,4-di­methyl­aniline derivatives
Source: Acta Crystallogr E Crystallogr Commun. 2018 Aug 21;74(Pt 9):1276–80. doi: 10.1107/S2056989018011404 (PMC6127724; doi:10.1107/S2056989018011404)
Supplement: Supplementary file 1 [file e-74-01276-sup1.cif]

##############################################################################
#                                                                            #
# This CIF contains the data in a paper accepted for publication in          #
# Acta Crystallographica Section E. It conforms to the requirements of       #
# Notes for Authors for Acta Crystallographica Section E, and has been       #
# peer reviewed under the auspices of the IUCr Commission on Journals.       #
#                                                                            #
# Full details of the Crystallographic Information File format               #
# are given in the paper "The Crystallographic Information File (CIF):       #
# a New Standard Archive File for Crystallography" by S. R. Hall, F. H.      #
# Allen and I. D. Brown [Acta Cryst. (1991), A47, 655-685].                  #
#                                                                            #
# The current version of the core CIF dictionary is obtainable from          #
# ftp://ftp.iucr.org/pub/cif_core.dic.                                       #
#                                                                            #
# Software is freely available for graphical display of the structure(s)     #
# in this CIF. For information consult the CIF software page                 #
# http://www.iucr.org/resources/cif/software.                                #
#                                                                            #
# This file may be used for bona fide research purposes within the           #
# scientific community so long as proper attribution is given to the journal # 
# article from which it was obtained.                                        #
#                                                                            #
##############################################################################
data_1
_audit_creation_method
;
Olex2 1.2
(compiled 2017.08.10 svn.r3458 for OlexSys, GUI svn.r5381)
;
_journal_data_validation_number     ?
_journal_date_recd_electronic     2018-07-23
_journal_date_accepted     2018-08-09
_journal_name_full     'Acta Crystallographica, Section E'
_journal_year     2018
_journal_volume     74
_journal_issue      9
_journal_page_first     1276
_journal_page_last     1280
_journal_paper_category     GO
_journal_paper_doi     10.1107/S2056989018011404
_journal_coeditor_code     LH5879
_publ_contact_author_name     'Jamie S. Ritch'
_publ_contact_author_address
;
Department of Chemistry
The University of Winnipeg
Winnipeg MB R3B 2E9
Canada
;
_publ_contact_author_email     'j.ritch@uwinnipeg.ca'
_publ_contact_author_fax     '+1-204-774-2401'
_publ_contact_author_phone     ?
_publ_section_title
;
A structural study of 2,4-dimethylaniline derivatives
;
_publ_section_title_footnote     .
loop_
    _publ_author_name
    _publ_author_footnote
    _publ_author_address
    'Penner, Samuel C.' .
;
Department of Chemistry
The University of Winnipeg
Winnipeg MB R3B 2E9
Canada
;
    'Kalvandi, Maryam' .
;
Department of Chemistry
The University of Winnipeg
Winnipeg MB R3B 2E9
Canada
;
    'Ritch, Jamie S.' .
;
Department of Chemistry
The University of Winnipeg
Winnipeg MB R3B 2E9
Canada
;
_publ_section_synopsis
;
The crystal structures of two aromatic amines are presented: a hydrogen-bonded
brominated aniline, and a piperizine derivative.
;
_database_code_depnum_ccdc_archive     'CCDC 1861253'
_chemical_name_systematic
;
2-Bromo-4,6-dimethylaniline
;
_chemical_name_common     ?
_chemical_formula_moiety     'C8 H10 Br N'
_chemical_formula_sum     'C8 H10 Br N'
_chemical_formula_iupac     'C8 H10 Br N'
_chemical_formula_weight     200.08
_chemical_melting_point     ?
_shelx_space_group_comment
;
The symmetry employed for this shelxl refinement is uniquely defined
by the following loop, which should always be used as a source of
symmetry information in preference to the above space-group names.
They are only intended as comments.
;
_space_group_crystal_system     monoclinic
_space_group_name_H-M_alt     'P 21/c'
_space_group_name_Hall     '-P 2ybc'
loop_
    _space_group_symop_operation_xyz
    'x, y, z'
    '-x, y+1/2, -z+1/2'
    '-x, -y, -z'
    'x, -y-1/2, z-1/2'
_cell_length_a     16.4359(10)
_cell_length_b     5.1917(3)
_cell_length_c     20.5792(11)
_cell_angle_alpha     90
_cell_angle_beta     110.748(4)
_cell_angle_gamma     90
_cell_volume     1642.15(17)
_cell_formula_units_Z     8
_cell_measurement_reflns_used     6401
_cell_measurement_theta_min     2.74
_cell_measurement_theta_max     27.28
_cell_measurement_temperature     150(2)
_exptl_crystal_description     'prism'
_exptl_crystal_colour     colourless
_exptl_crystal_size_max     0.278
_exptl_crystal_size_mid     0.148
_exptl_crystal_size_min     0.08
_exptl_crystal_density_diffrn     1.619
_exptl_crystal_density_meas     ?
_exptl_crystal_density_method     ?
_exptl_crystal_F_000     800
_exptl_absorpt_coefficient_mu     4.929
_exptl_absorpt_correction_type     numerical
_exptl_absorpt_process_details
;
(SADABS; Bruker, 2015)
;
_shelx_estimated_absorpt_T_min     0.341
_shelx_estimated_absorpt_T_max     0.694
_exptl_absorpt_correction_T_min     0.5418
_exptl_absorpt_correction_T_max     0.7461
_diffrn_ambient_temperature     150.0
_diffrn_radiation_type     MoK\a
_diffrn_radiation_wavelength     0.71073
_diffrn_measurement_device_type     'Bruker APEXII CCD'
_diffrn_measurement_method     '\f and \w scans'
_diffrn_detector_area_resol_mean     ?
_diffrn_reflns_number     17969
_diffrn_reflns_av_R_equivalents     0.0520
_diffrn_reflns_theta_min     2.650
_diffrn_reflns_theta_max     25.027
_diffrn_reflns_theta_full     25.027
_diffrn_measured_fraction_theta_max     0.999
_diffrn_measured_fraction_theta_full     0.999
_diffrn_reflns_limit_h_min     -19
_diffrn_reflns_limit_h_max     19
_diffrn_reflns_limit_k_min     -6
_diffrn_reflns_limit_k_max     6
_diffrn_reflns_limit_l_min     -24
_diffrn_reflns_limit_l_max     24
_diffrn_standards_number     0
_refine_special_details     ?
_reflns_number_total     2903
_reflns_number_gt     2170
_reflns_threshold_expression     'I > 2\s(I)'
_refine_ls_structure_factor_coef     Fsqd
_refine_ls_matrix_type     full
_refine_ls_R_factor_all     0.0503
_refine_ls_R_factor_gt     0.0296
_refine_ls_wR_factor_gt     0.0615
_refine_ls_wR_factor_ref     0.0686
_refine_ls_goodness_of_fit_ref     1.002
_refine_ls_restrained_S_all     1.002
_refine_ls_number_reflns     2903
_refine_ls_number_parameters     201
_refine_ls_number_restraints     0
_refine_ls_hydrogen_treatment     mixed
_refine_ls_weighting_scheme     calc
_refine_ls_weighting_details
              'w=1/[\s^2^(Fo^2^)+(0.0241P)^2^+3.2572P] where P=(Fo^2^+2Fc^2^)/3'
_atom_sites_solution_hydrogens     mixed
_atom_sites_solution_primary     dual
_atom_sites_solution_secondary     ?
_refine_ls_shift/su_max     0.001
_refine_ls_shift/su_mean     0.000
_refine_diff_density_max     0.448
_refine_diff_density_min     -0.379
_refine_ls_extinction_method     none
_refine_ls_extinction_coef     .
loop_
    _atom_type_symbol
    _atom_type_description
    _atom_type_scat_dispersion_real
    _atom_type_scat_dispersion_imag
    _atom_type_scat_source
    'C' 'C' 0.0033 0.0016
                         'International Tables Vol C Tables 4.2.6.8 and 6.1.1.4'
    'H' 'H' 0.0000 0.0000
                         'International Tables Vol C Tables 4.2.6.8 and 6.1.1.4'
    'Br' 'Br' -0.2901 2.4595
                         'International Tables Vol C Tables 4.2.6.8 and 6.1.1.4'
    'N' 'N' 0.0061 0.0033
                         'International Tables Vol C Tables 4.2.6.8 and 6.1.1.4'
_computing_data_collection
;
APEX2 (Bruker, 2015)
;
_computing_cell_refinement
;
SAINT (Bruker, 2015)
;
_computing_data_reduction
;
SAINT (Bruker, 2015)
;
_computing_structure_solution
;
ShelXT (Sheldrick, 2015a)
;
_computing_structure_refinement
;
ShelXL (Sheldrick, 2015b)
;
_computing_molecular_graphics
;
<i>OLEX2</i> (Dolomanov <i>et al.</i>,  2009)
;
_computing_publication_material
;
<i>OLEX2</i> (Dolomanov <i>et al.</i>,  2009)
;
loop_
    _atom_site_type_symbol
    _atom_site_label
    _atom_site_fract_x
    _atom_site_fract_y
    _atom_site_fract_z
    _atom_site_U_iso_or_equiv
    _atom_site_adp_type
    _atom_site_calc_flag
    _atom_site_occupancy
    _atom_site_disorder_assembly
    _atom_site_disorder_group
    Br Br1 0.97945(2) 0.20330(8) 0.56141(2) 0.03211(12) Uani d 1 . .
    N N1 0.8334(2) 0.6135(7) 0.52086(17) 0.0268(7) Uani d 1 . .
    H H1A 0.815(2) 0.756(8) 0.5140(19) 0.020(11) Uiso d 1 . .
    H H1B 0.871(3) 0.593(8) 0.505(2) 0.035(13) Uiso d 1 . .
    C C1 0.8515(2) 0.5157(6) 0.58759(17) 0.0194(7) Uani d 1 . .
    C C2 0.9120(2) 0.3209(7) 0.61459(17) 0.0214(8) Uani d 1 . .
    C C3 0.9268(2) 0.2078(7) 0.67863(17) 0.0228(8) Uani d 1 . .
    H H3 0.968810 0.074670 0.694815 0.027 Uiso calc 1 . .
    C C4 0.8800(2) 0.2901(7) 0.71895(17) 0.0222(7) Uani d 1 . .
    C C5 0.8196(2) 0.4857(7) 0.69261(17) 0.0216(8) Uani d 1 . .
    H H5 0.787150 0.543673 0.719926 0.026 Uiso calc 1 . .
    C C6 0.8041(2) 0.6005(7) 0.62857(18) 0.0208(8) Uani d 1 . .
    C C7 0.8930(2) 0.1658(8) 0.78885(19) 0.0315(9) Uani d 1 . .
    H H7A 0.881827 -0.019629 0.782470 0.047 Uiso calc 1 . .
    H H7B 0.852611 0.242654 0.808743 0.047 Uiso calc 1 . .
    H H7C 0.952953 0.194196 0.820356 0.047 Uiso calc 1 . .
    C C8 0.7372(2) 0.8172(7) 0.60306(18) 0.0232(8) Uani d 1 . .
    H H8A 0.766500 0.975665 0.597582 0.035 Uiso calc 1 . .
    H H8B 0.708709 0.845803 0.637008 0.035 Uiso calc 1 . .
    H H8C 0.693420 0.768935 0.558245 0.035 Uiso calc 1 . .
    Br Br2 0.73280(2) 0.70006(8) 0.33028(2) 0.03345(12) Uani d 1 . .
    N N2 0.7421(2) 1.1155(7) 0.43964(19) 0.0262(7) Uani d 1 . .
    H H2A 0.745(3) 1.262(8) 0.454(2) 0.026(12) Uiso d 1 . .
    H H2B 0.771(3) 1.104(8) 0.419(2) 0.024(12) Uiso d 1 . .
    C C9 0.6585(2) 1.0176(7) 0.40744(17) 0.0217(8) Uani d 1 . .
    C C10 0.6405(2) 0.8241(7) 0.35792(17) 0.0220(8) Uani d 1 . .
    C C11 0.5595(2) 0.7119(7) 0.32828(17) 0.0254(8) Uani d 1 . .
    H H11 0.550493 0.580042 0.294449 0.030 Uiso calc 1 . .
    C C12 0.4915(2) 0.7929(7) 0.34820(18) 0.0264(8) Uani d 1 . .
    C C13 0.5085(2) 0.9868(7) 0.39782(17) 0.0237(8) Uani d 1 . .
    H H13 0.462454 1.043560 0.412055 0.028 Uiso calc 1 . .
    C C14 0.5893(2) 1.1007(7) 0.42741(17) 0.0218(8) Uani d 1 . .
    C C15 0.4027(2) 0.6683(8) 0.3184(2) 0.0364(10) Uani d 1 . .
    H H15B 0.371137 0.740538 0.272303 0.055 Uiso calc 1 . .
    H H15C 0.370039 0.701668 0.349132 0.055 Uiso calc 1 . .
    H H15A 0.409549 0.482129 0.314386 0.055 Uiso calc 1 . .
    C C16 0.6042(2) 1.3165(6) 0.48222(16) 0.0191(7) Uani d 1 . .
    H H16C 0.652570 1.268841 0.524484 0.029 Uiso calc 1 . .
    H H16A 0.551292 1.339629 0.493238 0.029 Uiso calc 1 . .
    H H16B 0.618051 1.477773 0.463684 0.029 Uiso calc 1 . .
loop_
    _atom_site_aniso_label
    _atom_site_aniso_U_11
    _atom_site_aniso_U_22
    _atom_site_aniso_U_33
    _atom_site_aniso_U_12
    _atom_site_aniso_U_13
    _atom_site_aniso_U_23
    Br1 0.0301(2) 0.0367(2) 0.0358(2) 0.00185(18) 0.01951(18) -0.00371(18)
    N1 0.0294(19) 0.0256(19) 0.0247(17) -0.0004(16) 0.0088(16) 0.0017(15)
    C1 0.0179(18) 0.0172(18) 0.0196(18) -0.0040(14) 0.0024(15) 0.0002(14)
    C2 0.0168(17) 0.0228(19) 0.0256(19) -0.0034(16) 0.0089(15) -0.0073(16)
    C3 0.0155(16) 0.0221(18) 0.0278(19) 0.0014(15) 0.0041(15) 0.0003(16)
    C4 0.0169(17) 0.0249(18) 0.0232(18) -0.0065(16) 0.0053(14) -0.0025(16)
    C5 0.0162(17) 0.0264(19) 0.0228(18) -0.0023(15) 0.0078(15) -0.0085(16)
    C6 0.0161(17) 0.0178(17) 0.0258(19) -0.0015(15) 0.0042(15) -0.0035(16)
    C7 0.029(2) 0.037(2) 0.030(2) -0.0012(18) 0.0115(17) 0.0041(18)
    C8 0.0238(18) 0.0161(17) 0.0259(18) -0.0007(16) 0.0040(15) -0.0055(16)
    Br2 0.0361(2) 0.0404(2) 0.0305(2) 0.00730(19) 0.02002(18) 0.00411(18)
    N2 0.0225(18) 0.0237(19) 0.0312(19) -0.0051(15) 0.0081(16) -0.0007(16)
    C9 0.0233(19) 0.0205(19) 0.0193(18) 0.0011(15) 0.0050(15) 0.0071(15)
    C10 0.027(2) 0.0234(19) 0.0193(17) 0.0047(16) 0.0126(15) 0.0056(16)
    C11 0.031(2) 0.0235(19) 0.0196(17) -0.0008(17) 0.0069(16) -0.0017(16)
    C12 0.0242(19) 0.0282(19) 0.0230(18) 0.0005(17) 0.0037(15) 0.0060(17)
    C13 0.0226(19) 0.027(2) 0.0226(19) 0.0063(16) 0.0097(15) 0.0062(16)
    C14 0.0257(19) 0.0193(17) 0.0185(17) 0.0037(15) 0.0052(15) 0.0030(15)
    C15 0.029(2) 0.042(3) 0.033(2) -0.0064(19) 0.0049(18) 0.000(2)
    C16 0.0192(17) 0.0139(17) 0.0210(17) 0.0037(15) 0.0031(14) 0.0038(15)
_geom_special_details
;
 All esds (except the esd in the dihedral angle between two l.s. planes)
 are estimated using the full covariance matrix.  The cell esds are taken
 into account individually in the estimation of esds in distances, angles
 and torsion angles; correlations between esds in cell parameters are only
 used when they are defined by crystal symmetry.  An approximate (isotropic)
 treatment of cell esds is used for estimating esds involving l.s. planes.
;
loop_
    _geom_bond_atom_site_label_1
    _geom_bond_atom_site_label_2
    _geom_bond_site_symmetry_2
    _geom_bond_distance
    _geom_bond_publ_flag
    Br1 C2 . 1.912(3) ?
    N1 H1A . 0.80(4) ?
    N1 H1B . 0.79(4) ?
    N1 C1 . 1.394(4) ?
    C1 C2 . 1.390(5) ?
    C1 C6 . 1.406(5) ?
    C2 C3 . 1.383(5) ?
    C3 H3 . 0.9500 ?
    C3 C4 . 1.384(5) ?
    C4 C5 . 1.389(5) ?
    C4 C7 . 1.521(5) ?
    C5 H5 . 0.9500 ?
    C5 C6 . 1.386(5) ?
    C6 C8 . 1.531(5) ?
    C7 H7A . 0.9800 ?
    C7 H7B . 0.9800 ?
    C7 H7C . 0.9800 ?
    C8 H8A . 0.9800 ?
    C8 H8B . 0.9800 ?
    C8 H8C . 0.9800 ?
    Br2 C10 . 1.910(3) ?
    N2 H2A . 0.81(4) ?
    N2 H2B . 0.75(4) ?
    N2 C9 . 1.394(5) ?
    C9 C10 . 1.386(5) ?
    C9 C14 . 1.407(5) ?
    C10 C11 . 1.382(5) ?
    C11 H11 . 0.9500 ?
    C11 C12 . 1.385(5) ?
    C12 C13 . 1.390(5) ?
    C12 C15 . 1.513(5) ?
    C13 H13 . 0.9500 ?
    C13 C14 . 1.382(5) ?
    C14 C16 . 1.546(5) ?
    C15 H15B . 0.9800 ?
    C15 H15C . 0.9800 ?
    C15 H15A . 0.9800 ?
    C16 H16C . 0.9800 ?
    C16 H16A . 0.9800 ?
    C16 H16B . 0.9800 ?
loop_
    _geom_angle_atom_site_label_1
    _geom_angle_atom_site_label_2
    _geom_angle_atom_site_label_3
    _geom_angle_site_symmetry_1
    _geom_angle_site_symmetry_3
    _geom_angle
    _geom_angle_publ_flag
    H1A N1 H1B . . 111(4) ?
    C1 N1 H1A . . 117(3) ?
    C1 N1 H1B . . 115(3) ?
    N1 C1 C6 . . 120.5(3) ?
    C2 C1 N1 . . 122.1(3) ?
    C2 C1 C6 . . 117.3(3) ?
    C1 C2 Br1 . . 118.8(3) ?
    C3 C2 Br1 . . 117.9(3) ?
    C3 C2 C1 . . 123.3(3) ?
    C2 C3 H3 . . 120.2 ?
    C2 C3 C4 . . 119.5(3) ?
    C4 C3 H3 . . 120.2 ?
    C3 C4 C5 . . 117.7(3) ?
    C3 C4 C7 . . 121.0(3) ?
    C5 C4 C7 . . 121.4(3) ?
    C4 C5 H5 . . 118.3 ?
    C6 C5 C4 . . 123.4(3) ?
    C6 C5 H5 . . 118.3 ?
    C1 C6 C8 . . 120.5(3) ?
    C5 C6 C1 . . 118.8(3) ?
    C5 C6 C8 . . 120.7(3) ?
    C4 C7 H7A . . 109.5 ?
    C4 C7 H7B . . 109.5 ?
    C4 C7 H7C . . 109.5 ?
    H7A C7 H7B . . 109.5 ?
    H7A C7 H7C . . 109.5 ?
    H7B C7 H7C . . 109.5 ?
    C6 C8 H8A . . 109.5 ?
    C6 C8 H8B . . 109.5 ?
    C6 C8 H8C . . 109.5 ?
    H8A C8 H8B . . 109.5 ?
    H8A C8 H8C . . 109.5 ?
    H8B C8 H8C . . 109.5 ?
    H2A N2 H2B . . 108(4) ?
    C9 N2 H2A . . 116(3) ?
    C9 N2 H2B . . 115(3) ?
    N2 C9 C14 . . 120.8(3) ?
    C10 C9 N2 . . 122.1(3) ?
    C10 C9 C14 . . 117.0(3) ?
    C9 C10 Br2 . . 118.6(3) ?
    C11 C10 Br2 . . 118.0(3) ?
    C11 C10 C9 . . 123.4(3) ?
    C10 C11 H11 . . 120.2 ?
    C10 C11 C12 . . 119.6(3) ?
    C12 C11 H11 . . 120.2 ?
    C11 C12 C13 . . 117.7(3) ?
    C11 C12 C15 . . 120.9(3) ?
    C13 C12 C15 . . 121.4(3) ?
    C12 C13 H13 . . 118.5 ?
    C14 C13 C12 . . 123.0(3) ?
    C14 C13 H13 . . 118.5 ?
    C9 C14 C16 . . 120.0(3) ?
    C13 C14 C9 . . 119.3(3) ?
    C13 C14 C16 . . 120.7(3) ?
    C12 C15 H15B . . 109.5 ?
    C12 C15 H15C . . 109.5 ?
    C12 C15 H15A . . 109.5 ?
    H15B C15 H15C . . 109.5 ?
    H15B C15 H15A . . 109.5 ?
    H15C C15 H15A . . 109.5 ?
    C14 C16 H16C . . 109.5 ?
    C14 C16 H16A . . 109.5 ?
    C14 C16 H16B . . 109.5 ?
    H16C C16 H16A . . 109.5 ?
    H16C C16 H16B . . 109.5 ?
    H16A C16 H16B . . 109.5 ?
loop_
    _geom_hbond_atom_site_label_D
    _geom_hbond_atom_site_label_H
    _geom_hbond_atom_site_label_A
    _geom_hbond_site_symmetry_A
    _geom_hbond_distance_DH
    _geom_hbond_distance_HA
    _geom_hbond_distance_DA
    _geom_hbond_angle_DHA
    _geom_hbond_publ_flag
    N1 H1A N2 . 0.80(4) 2.44(4) 3.172(5) 154(3) yes
    N1 H1B Br1 . 0.79(4) 2.68(4) 3.094(4) 115(4) yes
    N2 H2A N1 1_565 0.81(4) 2.43(4) 3.155(5) 149(4) yes
    N2 H2B Br2 . 0.75(4) 2.70(4) 3.082(4) 114(3) yes
_shelx_hkl_file
;
  -1   1   0  778.92   24.30
  -1   1   0  808.62   25.00
  -1   1   0  806.12   25.40
   1  -1   0  811.62   25.00
   1  -1   0  801.82   24.50
  -2   2   0  188.58    8.40
  -2   2   0  160.18   10.90
  -2   2   0  186.28   10.00
   2  -2   0  156.78    8.50
  -3   3   0  662.33   23.60
  -3   3   0  705.53   27.60
  -3   3   0  681.63   25.60
   3  -3   0  683.13   24.60
  -4   4   0  139.99   16.60
  -4   4   0  159.68   14.90
  -4   4   0  130.99   13.30
   4  -4   0  117.59   13.50
  -5   5   0   -7.80   15.90
  -5   5   0   32.70   15.00
  -5   5   0   12.30   10.40
   5  -5   0    3.30   12.20
   4  -5   0    6.20   11.30
  -4   5   0    7.70   14.30
  -4   5   0    9.00   16.80
  -4   5   0   17.30   10.30
   3  -4   0   33.50    9.10
  -3   4   0   34.00   11.00
  -3   4   0   26.00    7.70
  -3   4   0   34.40   14.70
   2  -3   0  567.74   20.30
  -2   3   0  563.24   21.70
  -2   3   0  542.75   23.40
  -2   3   0  488.15   20.80
   1  -2   0  743.23   23.80
  -1   2   0  760.82   23.60
  -1   2   0  735.23   25.60
  -1   2   0  733.23   24.70
   0   1   0    3.60    3.10
   0   1   0    9.30    3.60
   0   1   0    4.30    1.60
  -2   1   0  847.82   26.90
  -2   1   0  916.51   27.90
  -2   1   0  886.71   26.80
   2  -1   0  873.01   26.90
   2  -1   0  843.12   26.80
  -3   2   0 2159.28   65.89
  -3   2   0 2189.18   67.39
  -3   2   0 2231.38   65.59
   3  -2   0 2124.39   65.69
  -4   3   0   -1.10    5.40
  -4   3   0    2.00    9.30
  -4   3   0   -4.20    7.00
   4  -3   0    0.30    6.70
  -5   4   0   -9.80   12.20
  -5   4   0   12.10   11.50
  -5   4   0    7.40    8.00
   5  -4   0   -6.30    9.90
  -6   5   0   10.90   17.60
  -6   5   0   -0.40   14.30
  -6   5   0    6.40   10.80
   6  -5   0   -8.80   13.40
   4  -6   0  -33.80   12.30
  -4   6   0    7.70   17.60
  -4   6   0   27.40   23.60
   3  -5   0   12.70   11.00
  -3   5   0  -15.00   16.80
  -3   5   0   14.80   14.40
   2  -4   0   64.59    9.10
  -2   4   0   65.99   12.30
  -2   4   0   56.99    7.80
   1  -3   0  116.19    8.90
  -1   3   0  130.39    8.90
  -1   3   0  115.19   11.30
  -1   3   0  109.59   13.30
   0  -2   0 5496.95  161.58
   0  -2   0 5446.46  161.68
   0   2   0 5531.95  162.88
   0   2   0 5569.84  163.68
   0   2   0 5599.64  161.48
  -1  -1   0  800.42   24.00
   1   1   0  770.92   24.00
   1   1   0  837.32   25.50
   1   1   0  808.82   25.30
  -2   0   0    6.40    1.40
  -3   1   0 8323.47  246.48
  -3   1   0 8749.52  247.48
  -3   1   0 8293.87  246.48
   3  -1   0 8443.36  246.58
  -4   2   0 1933.81   59.59
  -4   2   0 1848.32   57.89
   4  -2   0 1887.91   57.99
  -5   3   0  131.99   11.30
  -5   3   0  129.69   13.60
  -5   3   0  134.69   12.40
   5  -3   0  118.89   12.20
  -6   4   0   77.09   10.30
  -6   4   0   88.59   13.80
  -6   4   0   57.89   16.00
   6  -4   0   59.59   16.80
  -7   5   0   33.00   18.80
  -7   5   0   47.20   16.60
  -7   5   0   22.60   12.00
   7  -5   0   19.50   14.20
   3  -6   0   -6.90    9.10
   3  -6   0  -14.70   12.80
  -3   6   0   34.30   17.90
  -3   6   0   32.00   21.70
   2  -5   0  -11.00    9.40
  -2   5   0   -6.60   17.10
  -2   5   0   15.70   14.30
   1  -4   0   32.50    7.90
  -1   4   0   50.39   15.20
  -1   4   0   31.60   11.30
   0  -3   0   -1.40    4.20
   0   3   0   -3.10    8.00
   0   3   0   -5.10    6.80
  -1  -2   0  773.82   23.40
  -1  -2   0  734.23   23.40
  -1  -2   0  745.53   23.40
   1   2   0  755.22   25.30
   1   2   0  763.72   26.00
  -2  -1   0  914.01   27.50
   2   1   0  918.51   28.80
   2   1   0  890.81   27.40
   2   1   0  904.61   28.60
  -3   0   0  623.44   24.00
  -3   0   0  772.62   22.80
   3   0   0  795.72   22.80
  -4   1   0  325.67   12.80
  -4   1   0  359.86   14.70
  -4   1   0  350.96   13.00
   4  -1   0  330.37   12.60
  -5   2   0    3.20    7.10
  -5   2   0    4.50    5.80
  -5   2   0    1.80    4.80
   5  -2   0    5.10    5.60
  -6   3   0  371.86   18.70
  -6   3   0  375.26   21.20
  -6   3   0  348.77   17.40
   6  -3   0  325.47   18.10
  -7   4   0   23.20   15.70
  -7   4   0   13.60   12.70
  -7   4   0   15.50    9.20
   7  -4   0    4.40   11.30
  -8   5   0   -0.70   12.20
  -8   5   0   -6.40   17.80
  -8   5   0  -13.40   14.50
   8  -5   0    3.40   14.00
   2  -6   0   -3.60   12.60
   2  -6   0   -3.90    8.70
  -2   6   0   -9.50   21.10
  -2   6   0   -3.00   17.60
   1  -5   0   -0.90    7.10
   1  -5   0  -11.90    8.30
  -1   5   0   -1.70   13.90
  -1   5   0  -15.30   15.80
   0  -4   0  253.57   13.30
   0  -4   0  243.28   12.90
   0   4   0  249.68   20.90
   0   4   0  259.17   18.70
  -1  -3   0  119.29    7.90
  -1  -3   0  122.19    7.80
   1   3   0  116.99   13.10
   1   3   0  128.29   12.50
  -2  -2   0  174.38    7.40
   2   2   0  155.08   11.20
   2   2   0  162.58   10.60
  -3  -1   0 8674.73  255.57
   3   1   0 8924.21  256.67
   3   1   0 8661.13  255.67
   3   1   0 8849.31  256.87
  -4   0   0 2517.55   82.49
  -4   0   0 2813.62   81.19
   4   0   0 2877.61   80.99
  -5   1   0    2.30    6.20
  -5   1   0   -1.20    3.90
  -5   1   0   13.50    4.60
   5  -1   0    3.00    4.70
  -6   2   0  545.05   21.10
  -6   2   0  539.55   20.60
  -6   2   0  568.24   23.50
   6  -2   0  569.14   21.60
  -7   3   0  676.73   25.50
  -7   3   0  618.74   29.20
  -7   3   0  638.44   25.50
   7  -3   0  635.14   26.60
  -8   4   0   51.39   11.20
  -8   4   0   78.59   18.00
   8  -4   0   76.79   14.90
  -9   5   0    4.90   20.90
  -9   5   0   -1.50   14.50
  -9   5   0  -15.10   15.90
   9  -5   0  -23.30   15.60
   1  -6   0  -18.60    8.80
  -1   6   0    2.40   17.30
  -1   6   0    6.90   21.30
   0  -5   0    2.20    6.60
   0  -5   0    6.20    8.30
   0   5   0  -14.50   14.10
   0   5   0   14.60   16.10
  -1  -4   0   31.00    6.60
  -1  -4   0   31.90    8.50
   1   4   0   47.60   12.60
   1   4   0   46.00   13.60
  -2  -3   0  554.04   19.00
  -2  -3   0  581.14   19.50
   2   3   0  587.94   23.70
   2   3   0  575.34   24.20
  -3  -2   0 2271.07   65.09
   3   2   0 2208.18   67.49
   3   2   0 2148.19   67.09
   3   2   0 2101.39   64.69
  -4  -1   0  371.16   13.30
   4   1   0  361.66   15.00
   4   1   0  364.56   15.20
  -5   0   0  158.08   11.50
  -5   0   0  175.18    9.10
   5   0   0  192.58    8.70
  -6   1   0 2018.30   62.79
  -6   1   0 1977.90   60.79
  -6   1   0 1975.90   60.69
   6  -1   0 1971.30   60.69
  -7   2   0  803.22   28.60
  -7   2   0  836.32   28.80
  -7   2   0  810.72   31.60
   7  -2   0  831.02   29.60
  -8   3   0  -15.80   12.70
  -8   3   0   10.70    8.40
  -8   3   0  -10.90    9.20
   8  -3   0   -5.20   10.80
  -9   4   0  -19.00   16.10
  -9   4   0    9.90   13.70
  -9   4   0    7.40   10.60
   9  -4   0    0.60   13.70
 -10   5   0   -1.00   22.20
 -10   5   0    0.10   16.70
  10  -5   0   -0.80   16.30
   0  -6   0  143.29   14.00
   0  -6   0  136.79   12.10
   0   6   0  134.09   21.20
   0   6   0  160.48   24.40
  -1  -5   0   -4.20    7.70
  -1  -5   0   -8.40    6.70
   1   5   0   29.90   15.40
   1   5   0    0.50   17.00
  -2  -4   0   58.99    6.50
  -2  -4   0   57.99    6.60
   2   4   0   52.59   14.70
   2   4   0   60.79   13.00
  -3  -3   0  652.33   21.90
  -3  -3   0  709.93   22.80
   3   3   0  697.93   27.20
   3   3   0  677.03   27.40
  -4  -2   0 1999.70   59.29
   4   2   0 1959.30   61.69
   4   2   0 1948.91   61.89
  -5  -1   0    5.00    3.70
   5   1   0   -1.80    5.80
   5   1   0    8.50    4.40
  -6   0   0  122.99   11.80
  -6   0   0  129.69    8.60
   6   0   0  119.29    9.90
   6   0   0  144.89    8.30
  -7   1   0  506.55   19.70
  -7   1   0  518.05   19.80
  -7   1   0  545.85   23.10
   7  -1   0  521.55   20.00
  -8   2   0  881.21   31.70
  -8   2   0  905.31   35.70
  -8   2   0  882.71   31.60
   8  -2   0  935.11   32.70
  -9   3   0    7.40    8.70
  -9   3   0   -4.80   13.90
  -9   3   0    1.70   10.60
   9  -3   0    9.00   12.10
 -10   4   0   -0.30   14.50
 -10   4   0   16.10   18.00
 -10   4   0   26.70   12.70
  10  -4   0   -8.60   14.90
  -1  -6   0    1.50   10.30
   1   6   0   25.60   22.40
   1   6   0   -9.60   18.80
  -2  -5   0  -21.40    7.00
  -2  -5   0   -0.60    6.70
   2   5   0    4.90   17.40
   2   5   0   33.70   15.70
  -3  -4   0   31.40    5.40
  -3  -4   0   31.40    6.20
   3   4   0   44.20   13.50
   3   4   0   26.20   23.30
  -4  -3   0    2.60    4.70
   4   3   0   15.00    9.80
   4   3   0   -1.30    9.00
  -5  -2   0    2.30    4.40
   5   2   0    6.80    7.30
   5   2   0    3.30    4.00
   5   2   0   -7.30    7.00
  -6  -1   0 2077.29   65.99
  -6  -1   0 2155.08   64.19
   6   1   0 2072.99   65.99
   6   1   0 2136.39   63.59
  -7   0   0 1643.14   55.49
  -7   0   0 1737.23   52.79
   7   0   0 1718.43   53.79
   7   0   0 1684.53   52.29
  -8   1   0   13.30    9.70
  -8   1   0    8.60    6.70
  -8   1   0    7.40    5.80
   8  -1   0    4.70    6.30
  -9   2   0   18.10   12.10
  -9   2   0   36.00    8.50
  -9   2   0   27.90    9.10
   9  -2   0   14.40    9.00
 -10   3   0  226.38   18.00
 -10   3   0  235.08   20.40
 -10   3   0  253.67   24.90
  10  -3   0  219.68   21.10
 -11   4   0  -10.90   15.20
 -11   4   0  -17.20   19.60
 -11   4   0    8.60   14.40
  11  -4   0   -0.40   15.90
  -2  -6   0    9.80   10.60
   2   6   0    1.20   18.90
   2   6   0   -5.60   20.20
  -3  -5   0   -3.10    6.50
  -3  -5   0   17.10    7.50
   3   5   0   32.70   17.80
   3   5   0    0.60   16.30
  -4  -4   0  112.29    8.30
  -4  -4   0  136.89   10.80
   4   4   0  141.69   22.30
  -5  -3   0  110.49    9.60
   5   3   0  149.99   15.00
   5   3   0  107.09    7.30
   5   3   0  155.68   16.30
  -6  -2   0  583.84   20.50
   6   2   0  509.75   23.40
   6   2   0  590.24   18.90
   6   2   0  552.84   24.20
  -7  -1   0  538.25   22.70
  -7  -1   0  491.75   22.40
   7   1   0  567.64   19.80
   7   1   0  570.84   22.20
  -8   0   0 2229.18   72.49
  -8   0   0 2276.17   69.49
   8   0   0 2261.67   70.69
   8   0   0 2266.67   68.99
  -9   1   0   20.40    6.80
  -9   1   0    4.50   11.40
  -9   1   0   24.60    8.50
   9  -1   0   11.50    8.10
 -10   2   0    1.40    9.00
 -10   2   0  -23.10   13.30
 -10   2   0   12.40    8.40
  10  -2   0  -12.10    9.80
 -11   3   0  383.66   24.00
 -11   3   0  347.87   29.10
  11  -3   0  425.56   25.90
 -12   4   0   10.80   21.20
 -12   4   0   39.10   17.20
  12  -4   0   20.80   18.20
   3   6   0   80.79   21.10
   3   6   0   10.60   21.80
  -4  -5   0   10.80    5.80
   4   5   0    4.30   16.40
   4   5   0  -21.40   16.80
  -5  -4   0   12.10    6.40
  -5  -4   0   10.60    4.20
   5   4   0   27.10   15.40
   5   4   0   12.70   14.50
  -6  -3   0  382.96   16.30
   6   3   0  377.66   22.70
   6   3   0  350.26   21.30
   6   3   0  367.36   13.40
   7   2   0  844.92   32.10
   7   2   0  853.91   32.30
   7   2   0  862.41   27.70
  -8  -1   0   -1.20    5.50
  -8  -1   0    3.20    9.70
   8   1   0    7.40    6.60
   8   1   0   -4.30    7.70
  -9   0   0  625.84   28.50
  -9   0   0  619.14   23.70
   9   0   0  614.04   25.20
   9   0   0  610.24   23.10
 -10   1   0 2037.00   69.99
 -10   1   0 2092.89   66.39
  10  -1   0 2107.29   66.09
 -11   2   0  399.76   21.40
 -11   2   0  383.86   30.40
 -11   2   0  420.36   21.50
  11  -2   0  387.96   23.30
 -12   3   0   -8.50   12.40
 -12   3   0    3.90   13.90
 -12   3   0   -2.80   18.70
  12  -3   0  -15.30   15.10
 -13   4   0   -0.90   17.30
 -13   4   0  -32.30   22.40
  13  -4   0   -9.30   19.50
   4   6   0   50.49   23.90
   4   6   0  -19.30   20.80
  -5  -5   0    3.90    5.30
   5   5   0   48.10   18.50
   5   5   0   10.00   18.10
  -6  -4   0   62.59    6.40
   6   4   0   51.89   15.60
   6   4   0   80.09   18.00
  -7  -3   0  626.84   27.30
   7   3   0  648.84   30.80
   7   3   0  669.03   29.70
   7   3   0  680.33   21.60
  -8  -2   0  942.51   31.80
   8   2   0  921.11   35.20
   8   2   0  917.31   35.60
   8   2   0  921.91   30.70
  -9  -1   0   14.50    6.70
  -9  -1   0   19.80   10.80
   9   1   0   20.40   10.90
   9   1   0   15.90    7.90
 -10   0   0    9.60    7.10
 -10   0   0   -8.10   12.20
  10   0   0    1.30   10.10
  10   0   0   -2.90    7.90
 -11   1   0 1409.96   52.19
 -11   1   0 1380.66   47.10
  11  -1   0 1393.76   47.50
 -12   2   0   23.40   17.40
 -12   2   0   33.00   10.80
 -12   2   0   14.20   12.60
  12  -2   0   12.40   13.80
 -13   3   0    3.50   16.10
 -13   3   0   17.50   20.80
 -13   3   0   39.40   15.00
  13  -3   0   31.50   17.90
  -6  -5   0    2.90   10.90
   6   5   0   14.90   18.10
   6   5   0    5.70   18.90
  -7  -4   0    4.10    7.00
   7   4   0    2.80   15.40
   7   4   0    5.10   15.60
  -8  -3   0    0.00    6.80
   8   3   0  -23.30   24.80
   8   3   0    0.50   12.00
   8   3   0    0.20    5.20
  -9  -2   0   27.60    7.60
   9   2   0   29.00    8.20
   9   2   0   27.40   12.20
   9   2   0   46.10   13.90
 -10  -1   0 2123.39   66.69
 -10  -1   0 2050.39   70.09
  10   1   0 2156.58   69.69
  10   1   0 2142.29   66.19
 -11   0   0  951.60   38.40
 -11   0   0  865.11   32.40
  11   0   0  863.71   32.30
  11   0   0  831.32   34.10
 -12   1   0   38.50   17.10
 -12   1   0   43.70   10.30
  12  -1   0   46.20   16.00
 -13   2   0  168.88   17.90
 -13   2   0  145.49   23.00
 -13   2   0  135.09   14.90
  13  -2   0  133.49   17.60
 -14   3   0  252.07   24.00
 -14   3   0  219.08   28.00
  14  -3   0  218.38   23.00
  -7  -5   0   27.20    8.60
   7   5   0   29.50   19.70
   7   5   0    8.60   19.50
  -8  -4   0   61.09    8.90
   8   4   0   80.39   19.30
   8   4   0   78.29   18.90
  -9  -3   0   11.80    7.60
   9   3   0   16.10    6.20
   9   3   0   28.00   15.00
   9   3   0    9.20   15.00
 -10  -2   0    8.60    7.50
  10   2   0  -11.20   12.30
  10   2   0   -6.50   14.40
  10   2   0    1.20    9.10
 -11  -1   0 1368.76   51.09
 -11  -1   0 1392.96   47.30
  11   1   0 1500.75   47.50
  11   1   0 1423.96   51.09
 -12   0   0  445.86   27.30
 -12   0   0  415.56   21.90
  12   0   0  426.76   21.80
  12   0   0  415.96   25.00
 -13   1   0  564.74   27.10
 -13   1   0  625.64   36.80
  13  -1   0  571.24   28.10
 -14   2   0   23.80   15.70
 -14   2   0   25.40   13.80
 -14   2   0   37.40   22.20
  14  -2   0   30.30   16.50
 -15   3   0   49.80   25.50
 -15   3   0   82.59   19.30
  15  -3   0   51.29   20.60
  -8  -5   0    9.70    8.50
   8   5   0   18.10   19.70
   8   5   0    4.50   18.80
  -9  -4   0    1.80    7.80
   9   4   0   11.90   18.70
   9   4   0   16.00   17.50
 -10  -3   0  243.48   16.30
  10   3   0  209.18   22.80
  10   3   0  247.28   13.60
  10   3   0  243.18   23.10
 -11  -2   0  391.96   20.60
  11   2   0  406.56   27.40
  11   2   0  415.46   25.70
  11   2   0  401.86   20.80
 -12  -1   0   41.90    9.60
 -12  -1   0   33.00   16.40
  12   1   0   44.10   11.90
 -13   0   0  909.21   34.70
 -13   0   0  969.70   42.10
  13   0   0  880.01   34.70
  13   0   0  777.72   40.60
 -14   1   0  629.24   31.00
 -14   1   0  739.53   38.90
  14  -1   0  681.23   33.30
  14  -1   0  708.73   32.10
 -15   2   0   40.20   22.70
  15  -2   0   38.00   17.50
  -9  -5   0    8.10    9.20
   9   5   0   41.60   20.90
   9   5   0  -37.90   22.00
 -10  -4   0   -7.70    8.50
  10   4   0   10.80   19.20
  10   4   0    1.70   18.10
 -11  -3   0  379.46   20.70
  11   3   0  400.26   29.00
  11   3   0  395.26   18.20
  11   3   0  415.16   30.40
 -12  -2   0    8.70    9.00
  12   2   0    5.40   17.60
  12   2   0   -3.70   11.40
 -13  -1   0  631.94   28.00
  13   1   0  633.04   27.40
  13   1   0  620.34   32.30
 -14   0   0   35.00   18.30
 -14   0   0   60.89   12.20
  14   0   0   34.80   14.60
  14   0   0   52.39   17.70
 -15   1   0  229.98   27.70
 -15   1   0  216.48   20.30
  15  -1   0  238.78   23.80
  15  -1   0  248.18   25.40
 -16   2   0   -4.70   23.40
  16  -2   0   24.00   18.50
  10   5   0  -22.10   23.80
  10   5   0   33.00   20.40
 -11  -4   0    5.40    8.90
  11   4   0   43.50   19.80
  11   4   0   34.60   22.30
 -12  -3   0   -3.90    9.40
  12   3   0    5.80   18.00
  12   3   0    8.20    9.90
  12   3   0  -11.60   16.40
 -13  -2   0  167.78   17.20
  13   2   0  206.08   24.10
  13   2   0  147.79   21.70
  13   2   0  185.18   16.90
 -14  -1   0  763.12   39.10
 -14  -1   0  729.63   31.90
  14   1   0  724.93   32.30
  14   1   0  764.82   36.90
 -15   0   0  135.29   15.60
 -15   0   0  143.99   21.80
  15   0   0  112.89   19.50
  15   0   0  152.18   17.70
 -16   1   0    7.80   22.00
  16  -1   0    2.40   16.30
  16  -1   0    6.70   17.70
 -17   2   0  168.98   30.60
  17  -2   0  171.88   24.00
  17  -2   0  139.49   23.40
 -12  -4   0   11.50   10.50
  12   4   0   25.20   23.10
  12   4   0  -16.50   19.30
 -13  -3   0   21.20   10.30
  13   3   0   18.40   11.90
  13   3   0   -6.20   21.30
  13   3   0   19.90   18.40
 -14  -2   0   13.30   10.90
  14   2   0   -9.60   14.20
  14   2   0    5.40   18.70
  14   2   0   45.60   21.10
 -15  -1   0  238.88   28.80
 -15  -1   0  207.68   21.60
  15   1   0  190.58   23.70
  15   1   0  238.38   24.50
 -16   0   0   31.50   20.70
  16   0   0   64.69   17.80
  16   0   0   79.89   20.20
 -17   1   0   93.19   25.80
  17  -1   0   79.99   20.90
  17  -1   0   81.89   19.60
 -13  -4   0   18.60   11.40
  13   4   0  -28.70   22.80
  13   4   0   23.50   21.30
 -14  -3   0  192.48   19.10
  14   3   0  212.78   21.10
  14   3   0  292.97   30.80
  14   3   0  183.28   24.00
 -15  -2   0   48.40   12.90
  15   2   0   70.09   20.40
  15   2   0   68.69   17.30
  15   2   0   74.59   22.70
 -16  -1   0    8.20   21.40
 -16  -1   0   17.80   14.70
  16   1   0   23.30   19.40
  16   1   0    5.50   24.00
 -17   0   0  402.36   33.60
  17   0   0  367.06   30.50
  17   0   0  435.26   32.40
 -18   1   0  389.46   39.10
  18  -1   0  368.56   32.10
  18  -1   0  370.36   35.50
 -15  -3   0   41.30   13.30
  15   3   0   49.99   23.10
  15   3   0   44.50   15.30
  15   3   0  114.39   22.90
 -16  -2   0   36.70   14.10
  16   2   0    1.90   20.20
  16   2   0   31.40   21.30
  16   2   0   -6.80   21.20
 -17  -1   0  147.59   25.30
  17   1   0  101.19   23.00
  17   1   0  131.09   20.20
 -18   0   0   55.79   24.80
  18   0   0  -22.20   19.60
  18   0   0  -15.10   21.10
  17   2   0  191.78   29.50
  17   2   0  162.98   26.40
  17   2   0  184.88   22.70
 -18  -1   0  339.87   35.20
  18   1   0  392.76   34.10
  18   1   0  306.47   30.50
  18   1  -1   -6.70   19.00
  18   1  -1   20.50   22.40
 -18  -1   1   58.89   24.40
  17   2  -1   43.90   21.80
  17   2  -1  115.69   21.50
  17   2  -1  105.29   23.10
  16   3  -1   73.79   17.80
  16   3  -1   94.59   24.00
  16   3  -1  115.99   26.80
 -16  -3   1   87.99   16.20
  18   0  -1   26.20   19.80
  18   0  -1   22.80   21.80
 -18   0   1   45.50   22.70
  17   1  -1   12.60   17.80
  17   1  -1   50.39   21.10
 -17  -1   1    5.20   21.30
  16   2  -1   77.09   23.70
  16   2  -1  127.09   23.20
 -16  -2   1   94.89   15.90
  15   3  -1  125.29   23.60
  15   3  -1   95.19   16.80
  15   3  -1  155.58   26.70
 -15  -3   1  121.99   14.90
  14   4  -1   39.50   26.60
  14   4  -1   20.90   21.00
 -14  -4   1   39.00   12.60
  18  -1  -1   10.30   21.00
  18  -1  -1   -2.60   19.60
 -18   1   1   36.70   22.30
  17   0  -1  -12.70   17.70
  17   0  -1  -29.60   18.90
 -17   0   1   21.90   20.40
  16   1  -1   26.00   17.30
  16   1  -1   54.49   20.70
 -16  -1   1   33.10   21.70
 -16  -1   1   35.00   14.10
  15   2  -1  -18.30   19.30
  15   2  -1    7.70   18.80
  15   2  -1   -7.00   15.80
 -15  -2   1    1.70   11.50
  14   3  -1    9.20   13.20
  14   3  -1   35.50   21.40
  14   3  -1   18.20   19.70
 -14  -3   1   30.50   11.40
  13   4  -1  222.58   25.90
  13   4  -1  243.88   29.20
 -13  -4   1  232.68   20.20
  17  -1  -1  -14.30   17.80
  17  -1  -1   -5.70   19.40
 -17   1   1   -8.70   22.40
  16   0  -1  -27.10   15.80
  16   0  -1   -2.60   17.40
 -16   0   1    4.60   14.80
 -16   0   1   15.30   19.80
  15   1  -1   16.50   19.50
  15   1  -1   31.40   18.20
 -15  -1   1   15.30   20.20
 -15  -1   1    5.50   11.60
  14   2  -1   37.40   17.80
  14   2  -1   14.00   14.80
  14   2  -1   28.00   19.00
 -14  -2   1   21.60   10.90
  13   3  -1   20.00   18.30
  13   3  -1   19.70   19.10
  13   3  -1    6.80   11.70
 -13  -3   1   18.70   10.70
  12   4  -1  235.28   26.00
  12   4  -1  172.98   25.40
 -12  -4   1  198.58   18.70
  11   5  -1   -9.30   25.00
  11   5  -1    3.30   21.00
  17  -2  -1   51.59   21.70
  17  -2  -1   78.89   21.00
 -17   2   1   73.39   24.70
  16  -1  -1   -4.00   16.50
  16  -1  -1   15.50   18.60
 -16   1   1   28.50   22.00
  15   0  -1    6.20   17.10
  15   0  -1   11.90   15.50
 -15   0   1   -8.00   12.00
 -15   0   1   11.00   17.80
  14   1  -1    6.20   14.10
  14   1  -1    5.20   14.20
 -14  -1   1  -24.10    9.70
 -14  -1   1   -1.20   17.80
  13   2  -1  334.07   29.20
  13   2  -1  294.27   26.80
  13   2  -1  316.47   21.30
 -13  -2   1  334.67   21.20
  12   3  -1  322.37   18.70
  12   3  -1  320.27   26.60
  12   3  -1  318.07   27.90
 -12  -3   1  351.06   20.70
  11   4  -1   20.20   18.20
  11   4  -1  -36.00   18.20
 -11  -4   1    8.30    9.70
  10   5  -1   72.89   25.10
  10   5  -1   94.19   22.70
 -10  -5   1   82.69   11.60
  16  -2  -1  101.89   20.20
 -16   2   1  102.29   25.40
  15  -1  -1   27.70   16.70
  15  -1  -1   -3.60   15.70
 -15   1   1    7.40   20.40
 -15   1   1   16.90   13.20
  14   0  -1   -5.00   14.80
  14   0  -1   15.80   13.70
 -14   0   1   -3.80   20.70
 -14   0   1    0.60   10.10
  13   1  -1   23.00   16.10
  13   1  -1   18.10   12.50
 -13  -1   1   21.40   16.70
 -13  -1   1   25.70    9.50
  12   2  -1  137.29   20.30
  12   2  -1  171.78   19.50
  12   2  -1  163.18   15.00
 -12  -2   1  142.39   13.00
  11   3  -1   23.40    8.80
  11   3  -1    3.20   15.00
  11   3  -1   -4.50   15.00
 -11  -3   1   -3.70    8.80
  10   4  -1  168.38   11.60
  10   4  -1  205.68   24.30
  10   4  -1  144.29   22.30
 -10  -4   1  199.88   16.00
   9   5  -1   14.50   22.20
   9   5  -1   17.10   20.30
  -9  -5   1    7.40    9.50
  16  -3  -1  134.79   22.50
 -16   3   1  106.39   20.90
 -16   3   1  106.39   28.30
  15  -2  -1   -8.20   16.10
 -15   2   1   10.30   20.80
  14  -1  -1  -11.40   14.20
  14  -1  -1   18.10   14.90
 -14   1   1  -23.50   18.30
 -14   1   1   -4.90   10.10
  13   0  -1   19.00   12.60
  13   0  -1    1.30   13.80
 -13   0   1   -5.50    9.10
 -13   0   1   14.60   15.70
  12   1  -1    9.10   11.30
  12   1  -1   23.50   14.00
 -12  -1   1   -1.50    8.20
 -12  -1   1   22.60   14.60
  11   2  -1   15.00   10.40
  11   2  -1   19.20   13.60
  11   2  -1   44.80   24.40
 -11  -2   1   25.70    8.90
  10   3  -1   97.39   18.70
  10   3  -1   94.79   20.10
  10   3  -1   82.89    9.30
 -10  -3   1   89.69   10.40
   9   4  -1  736.23   38.50
   9   4  -1  728.83   38.20
   9   4  -1  762.52   25.40
  -9  -4   1  805.22   29.30
   8   5  -1  133.99   23.10
   8   5  -1  117.69   22.00
  -8  -5   1  109.09   11.30
  15  -3  -1   70.69   19.50
 -15   3   1  113.59   19.00
 -15   3   1   91.09   25.20
  14  -2  -1   23.40   15.90
 -14   2   1   15.70   13.00
 -14   2   1    3.20   18.50
  13  -1  -1   15.80   13.50
  13  -1  -1   10.10   12.90
 -13   1   1   23.10    9.90
 -13   1   1   -0.20   18.20
  12   0  -1   10.30   12.60
  12   0  -1    5.40   10.60
 -12   0   1  -15.80   13.10
 -12   0   1  -21.50    8.30
  11   1  -1   58.89   12.60
  11   1  -1   53.29   11.00
 -11  -1   1   52.49    9.30
 -11  -1   1   42.60   13.50
  10   2  -1  172.18   19.20
  10   2  -1  172.48   14.90
  10   2  -1  207.78   20.90
 -10  -2   1  196.38   14.70
   9   3  -1   22.40   13.80
   9   3  -1   13.60    7.00
   9   3  -1   26.50   13.60
  -9  -3   1   26.50    7.70
   8   4  -1  130.09   19.40
   8   4  -1  131.59   20.70
  -8  -4   1  118.69   10.60
   7   5  -1   17.60   19.40
   7   5  -1   36.10   20.00
  -7  -5   1    8.80    8.90
  14  -3  -1   22.90   17.80
 -14   3   1   -0.50   16.30
 -14   3   1   22.70   21.70
  13  -2  -1  329.27   24.30
 -13   2   1  346.57   22.20
 -13   2   1  296.67   32.10
 -13   2   1  300.47   28.80
  12  -1  -1   13.40   10.60
 -12   1   1   -2.20   15.70
 -12   1   1   26.90    9.20
  11   0  -1    6.30   10.60
  11   0  -1  -14.60    9.00
 -11   0   1   -0.20    7.70
 -11   0   1  -14.90   12.20
  10   1  -1    4.20   10.20
  10   1  -1    9.40    9.00
 -10  -1   1   -7.50    7.10
 -10  -1   1    6.10   11.20
   9   2  -1  825.42   28.80
   9   2  -1  817.12   34.20
   9   2  -1  807.62   33.10
  -9  -2   1  833.62   29.70
   8   3  -1  132.79    9.50
   8   3  -1  107.59   15.60
   8   3  -1  120.49   15.60
  -8  -3   1  112.29   12.80
   7   4  -1   -1.30   14.40
   7   4  -1   -5.10   14.40
  -7  -4   1   -7.70    7.30
   6   5  -1  551.74   34.90
   6   5  -1  602.54   36.50
  -6  -5   1  576.04   20.50
  -6  -5   1  627.74   24.20
  14  -4  -1   45.90   20.10
 -14   4   1   49.80   18.70
 -14   4   1   25.30   24.90
  13  -3  -1   19.20   16.40
 -13   3   1  -15.40   19.90
 -13   3   1   12.70   13.60
 -13   3   1   15.10   14.70
  12  -2  -1  149.29   16.80
 -12   2   1  168.78   18.00
 -12   2   1  141.59   16.90
 -12   2   1  133.19   22.80
  11  -1  -1   59.39   11.60
 -11   1   1   74.39   15.70
 -11   1   1   57.29    9.60
  10   0  -1   -6.80    9.00
  10   0  -1   -6.00    7.90
 -10   0   1   -0.50    6.30
 -10   0   1    4.00   12.10
   9   1  -1    0.30    7.80
   9   1  -1   13.40    9.90
  -9  -1   1   -1.60    9.80
  -9  -1   1   -3.00    6.50
   8   2  -1  294.57   19.60
   8   2  -1  277.77   13.60
   8   2  -1  285.97   17.60
  -8  -2   1  290.37   14.90
   7   3  -1   48.40   12.50
   7   3  -1   53.09    6.10
   7   3  -1   73.49   14.50
  -7  -3   1   52.69    7.90
   6   4  -1  542.25   29.50
   6   4  -1  525.55   30.10
  -6  -4   1  523.45   21.60
   5   5  -1  103.49   20.70
   5   5  -1   98.49   20.40
  -5  -5   1   86.79   10.20
  -5  -5   1   95.09    9.50
   4   6  -1   19.70   22.90
   4   6  -1   50.39   20.70
  13  -4  -1  211.38   23.90
 -13   4   1  241.98   25.10
 -13   4   1  235.18   27.70
  12  -3  -1  355.16   25.70
 -12   3   1  326.07   29.30
 -12   3   1  384.56   23.40
 -12   3   1  308.07   32.70
  11  -2  -1    6.00   11.60
 -11   2   1   23.60    9.10
 -11   2   1   16.30   10.20
 -11   2   1    4.70   15.30
  10  -1  -1   -0.40    9.00
 -10   1   1   -6.40    8.20
 -10   1   1   -2.50    7.00
 -10   1   1   -4.20   12.30
   9   0  -1   -2.70    7.00
   9   0  -1   -1.80    8.00
  -9   0   1    0.70   10.30
  -9   0   1   -5.70    5.80
   8   1  -1   36.30    9.30
   8   1  -1   18.10    7.20
  -8  -1   1   20.10    6.40
  -8  -1   1   15.60    9.30
   7   2  -1   18.60   10.70
   7   2  -1   19.60    8.40
   7   2  -1   21.40    5.70
  -7  -2   1   13.20    6.10
   6   3  -1  818.92   26.60
   6   3  -1  845.32   33.60
   6   3  -1  846.62   33.00
   5   4  -1  907.11   47.30
   5   4  -1  960.60   39.20
  -5  -4   1  986.50   32.50
  -5  -4   1  935.61   30.30
   4   5  -1   21.30   18.00
   4   5  -1    0.80   16.90
  -4  -5   1    1.30    6.50
  -4  -5   1   16.20    7.80
   3   6  -1   11.90   22.20
   3   6  -1    7.60   20.40
  -3  -6   1   16.60   11.30
  12  -4  -1  256.37   26.40
 -12   4   1  200.38   26.60
 -12   4   1  242.88   24.50
  11  -3  -1  -11.70   12.10
 -11   3   1    3.30   12.40
 -11   3   1  -11.80   15.80
 -11   3   1    8.90    9.90
  10  -2  -1  157.68   14.90
 -10   2   1  160.28   14.70
 -10   2   1  160.58   14.20
 -10   2   1  169.28   17.80
   9  -1  -1   -8.30    7.10
  -9   1   1   19.90   11.10
  -9   1   1   -3.20    7.00
  -9   1   1    9.00    6.40
   8   0  -1    1.30    6.20
   8   0  -1   -6.50    6.90
  -8   0   1   -6.10    9.20
  -8   0   1   -0.20    5.40
   7   1  -1    2.20    7.20
   7   1  -1   -8.00    5.60
  -7  -1   1    6.80    7.30
  -7  -1   1    3.80    6.20
   6   2  -1 1134.79   39.20
   6   2  -1 1176.28   40.20
   6   2  -1 1182.58   36.10
  -6  -2   1 1159.48   37.40
   5   3  -1   10.10    4.50
   5   3  -1   19.70    9.50
   5   3  -1   20.60    9.70
  -5  -3   1   21.20    5.50
  -4  -4   1   15.40    6.60
  -4  -4   1   18.20    5.10
   3   5  -1  409.76   29.40
   3   5  -1  393.76   27.90
  -3  -5   1  329.97   16.70
  -3  -5   1  392.06   18.00
   2   6  -1  181.68   23.60
   2   6  -1  226.38   27.60
  -2  -6   1  160.88   16.60
  -2  -6   1  173.68   15.70
  11  -4  -1   -1.30   15.70
 -11   4   1   -3.40   14.80
 -11   4   1   10.80   19.00
 -11   4   1   23.00   14.30
  10  -3  -1   69.39   14.70
 -10   3   1   65.79   16.90
 -10   3   1   80.89   13.70
 -10   3   1   85.09   11.60
   9  -2  -1  770.42   29.80
  -9   2   1  783.42   28.90
  -9   2   1  806.72   33.20
  -9   2   1  761.92   29.00
   8  -1  -1    9.80    6.60
  -8   1   1   14.40    6.60
  -8   1   1   20.30    6.00
  -8   1   1   19.40    9.80
   7   0  -1    2.60    5.50
   7   0  -1  -12.70    6.10
  -7   0   1    3.80    8.10
  -7   0   1   -3.80    4.60
   6   1  -1  308.27   13.50
   6   1  -1  334.77   14.90
  -6  -1   1  327.97   13.70
   5   2  -1  999.10   34.30
   5   2  -1  943.91   33.20
   5   2  -1  969.50   30.20
  -5  -2   1  989.00   31.50
   4   3  -1    8.60    4.50
   4   3  -1   12.40    8.90
   4   3  -1   -2.70    8.60
  -4  -3   1    9.90    4.90
   3   4  -1   -7.10   12.30
   3   4  -1  -19.40   12.30
  -3  -4   1   -0.10    6.10
  -3  -4   1   -0.50    5.40
   2   5  -1  418.16   29.50
   2   5  -1  394.16   27.30
  -2  -5   1  406.16   18.60
  -2  -5   1  401.16   18.20
   1   6  -1    9.30   19.50
   1   6  -1   29.00   18.90
  -1  -6   1   20.20   10.70
  -1  -6   1   29.80   10.00
  11  -5  -1    7.10   18.40
 -11   5   1   -8.80   23.60
 -11   5   1    3.90   17.90
  10  -4  -1  185.78   19.40
 -10   4   1  153.58   17.90
 -10   4   1  131.79   21.80
 -10   4   1  188.38   20.80
   9  -3  -1   -3.10   13.70
  -9   3   1   14.90    9.00
  -9   3   1   26.20   10.80
   8  -2  -1  298.77   16.60
  -8   2   1  291.17   18.60
  -8   2   1  287.17   15.00
  -8   2   1  285.67   15.80
   7  -1  -1  -12.80    5.60
  -7   1   1    1.50    8.00
  -7   1   1   -2.10    5.20
  -7   1   1   -1.70    5.00
   6   0  -1    7.90    5.40
   6   0  -1    1.40    4.40
  -6   0   1   -5.60    6.30
  -6   0   1   -0.90    4.00
   5   1  -1  739.03   25.90
   5   1  -1  726.23   23.90
  -5  -1   1  748.53   24.40
   4   2  -1   71.99    5.80
   4   2  -1   79.99    9.20
   4   2  -1   90.59   10.30
  -4  -2   1   73.69    7.20
   3   3  -1 1005.10   36.00
   3   3  -1 1004.40   36.00
  -3  -3   1 1027.30   32.30
   2   4  -1  904.31   35.80
   2   4  -1  871.21   36.20
  -2  -4   1  931.21   30.20
  -2  -4   1  869.61   29.50
   1   5  -1   19.30   14.90
   1   5  -1    2.60   16.30
  -1  -5   1    8.60    8.00
  -1  -5   1    2.70    7.30
   0   6  -1   -3.40   21.80
   0   6  -1   33.00   19.10
   0  -6   1    2.20    9.40
   0  -6   1   32.10   14.20
  10  -5  -1   63.99   17.90
 -10   5   1   67.39   18.10
 -10   5   1   52.19   22.70
 -10   5   1   83.69   18.80
   9  -4  -1  772.82   33.20
  -9   4   1  703.53   31.00
  -9   4   1  741.33   38.20
   8  -3  -1  131.19   13.90
  -8   3   1  122.99   13.40
  -8   3   1  103.29   15.60
  -8   3   1  102.99   10.80
   7  -2  -1    2.30    7.30
  -7   2   1   13.40    6.30
  -7   2   1    2.00    9.20
  -7   2   1   19.30    6.80
   6  -1  -1  306.77   13.60
  -6   1   1  325.77   15.30
  -6   1   1  305.67   13.10
  -6   1   1  315.47   13.70
   5   0  -1    0.80    4.60
   5   0  -1   -3.00    3.80
  -5   0   1   -0.20    3.80
  -5   0   1    7.00    6.30
   4   1  -1   25.10    5.30
   4   1  -1   23.70    5.50
   4   1  -1   20.60    4.40
  -4  -1   1   17.80    3.90
   3   2  -1  195.98   11.90
   3   2  -1  175.58   11.80
   3   2  -1  200.08    8.10
  -3  -2   1  200.48    9.00
   2   3  -1  348.47   17.90
   2   3  -1  349.67   18.40
  -2  -3   1  339.47   13.50
  -2  -3   1  361.66   14.00
   1   4  -1   90.29   13.60
   1   4  -1   86.49   15.30
  -1  -4   1   91.19    8.20
  -1  -4   1   95.89    9.90
   0   5  -1    8.20   17.30
   0   5  -1   32.40   15.70
   0  -5   1   39.10    9.50
   0  -5   1   47.20    8.00
  -1   6  -1  -20.20   20.00
  -1   6  -1   39.10   18.70
   1  -6   1    7.00   11.70
   1  -6   1   -8.20    9.10
   9  -5  -1  -15.80   15.30
  -9   5   1  -15.30   15.40
  -9   5   1    2.60   13.90
  -9   5   1  -33.40   18.70
   8  -4  -1  122.29   15.50
  -8   4   1   90.09   17.70
  -8   4   1   91.29   12.10
  -8   4   1  114.69   14.80
   7  -3  -1   41.70   10.30
  -7   3   1   57.49    9.70
  -7   3   1   48.10    8.50
  -7   3   1   43.00   12.10
   6  -2  -1 1140.79   37.10
  -6   2   1 1100.39   36.50
  -6   2   1 1142.59   38.80
  -6   2   1 1113.19   36.20
   5  -1  -1  716.83   23.80
  -5   1   1  697.53   23.30
  -5   1   1  707.03   23.70
  -5   1   1  729.73   25.00
   4   0  -1    0.50    3.50
   4   0  -1    0.90    3.90
  -4   0   1   -1.50    5.40
  -4   0   1    8.30    3.10
   3   1  -1 1461.75   44.40
   3   1  -1 1493.05   44.80
   3   1  -1 1403.56   43.70
  -3  -1   1 1442.46   43.70
   2   2  -1 1633.94   51.59
   2   2  -1 1646.94   49.30
   2   2  -1 1645.84   51.59
  -2  -2   1 1675.33   49.60
   1   3  -1   -2.60    7.60
   1   3  -1    0.80    7.80
  -1  -3   1   11.70    4.40
  -1  -3   1    1.20    4.20
   0   4  -1  128.89   16.40
   0   4  -1  118.79   14.10
   0  -4   1   98.79   10.60
   0  -4   1   94.29   10.60
  -1   5  -1  683.03   36.50
  -1   5  -1  751.02   33.50
   1  -5   1  674.93   28.10
   1  -5   1  695.73   26.50
  -2   6  -1  128.19   20.80
  -2   6  -1  204.88   27.20
   2  -6   1  130.39   12.50
   2  -6   1  105.29   15.00
   8  -5  -1   97.49   16.80
  -8   5   1   88.59   14.30
  -8   5   1  104.39   17.80
  -8   5   1  118.19   21.10
   7  -4  -1   -5.90   11.40
  -7   4   1   -9.80    8.50
  -7   4   1  -10.20   11.60
  -7   4   1   -4.70   14.60
   6  -3  -1  821.52   29.80
  -6   3   1  841.92   29.40
  -6   3   1  785.52   28.70
  -6   3   1  798.62   32.30
   5  -2  -1  888.41   30.10
  -5   2   1  920.51   32.00
  -5   2   1  934.21   30.00
  -5   2   1  900.81   29.80
   4  -1  -1   18.80    4.60
  -4   1   1   18.00    3.90
  -4   1   1   23.00    4.00
  -4   1   1   14.50    5.20
   3   0  -1   -1.00    2.40
   3   0  -1    5.20    3.00
  -3   0   1   -1.50    2.40
   2   1  -1  549.85   17.70
   2   1  -1  588.94   18.80
   2   1  -1  567.54   19.00
  -2  -1   1  558.24   17.80
   1   2  -1 1518.25   48.20
   1   2  -1 1514.95   47.90
  -1  -2   1 1573.64   46.30
   0   3  -1   51.59    9.80
   0   3  -1   46.40    8.50
   0  -3   1   29.50    5.60
  -1   4  -1   50.99   15.60
  -1   4  -1   56.39   12.10
   1  -4   1   69.79    8.80
  -2   5  -1  262.07   24.90
  -2   5  -1  250.77   28.00
   2  -5   1  240.68   17.90
  -3   6  -1   -8.40   18.40
  -3   6  -1   24.80   23.10
   3  -6   1   19.30   12.50
   7  -5  -1   -8.50   13.30
  -7   5   1   17.40   18.00
  -7   5   1    8.80   16.50
  -7   5   1   -7.10   11.40
   6  -4  -1  533.95   24.30
  -6   4   1  506.65   22.90
  -6   4   1  519.65   29.20
  -6   4   1  524.45   25.30
   5  -3  -1   12.10    7.90
  -5   3   1    7.10    9.40
  -5   3   1    4.10    7.50
  -5   3   1    1.90    6.20
   4  -2  -1   71.09    7.90
  -4   2   1   65.59    5.80
  -4   2   1   64.89    8.40
  -4   2   1   63.89    7.20
   3  -1  -1 1387.66   42.50
  -3   1   1 1405.26   42.30
  -3   1   1 1412.26   43.10
  -3   1   1 1397.06   42.10
  -2   0   1   -0.90    1.00
   1   1  -1    0.30    3.30
   1   1  -1    6.10    3.40
  -1  -1   1    1.40    1.80
   0   2  -1  204.38   10.50
   0   2  -1  187.18    8.60
   0   2  -1  186.78   11.20
   0  -2   1  201.58    8.70
  -1   3  -1 2527.55   75.59
  -1   3  -1 2413.06   76.79
   1  -3   1 2384.76   73.79
  -2   4  -1  391.66   18.00
  -2   4  -1  419.86   21.80
   2  -4   1  398.06   18.70
  -3   5  -1    7.10   17.40
  -3   5  -1    1.00   14.20
   3  -5   1   13.10   19.20
  -4   6  -1   70.69   20.10
  -4   6  -1   56.39   22.90
   4  -6   1  113.99   16.30
   6  -5  -1  603.74   29.60
  -6   5   1  621.14   27.00
  -6   5   1  602.64   31.40
  -6   5   1  552.24   35.00
   5  -4  -1  967.10   35.40
  -5   4   1 1009.70   36.80
  -5   4   1  973.80   40.50
  -5   4   1  995.80   34.30
   4  -3  -1    0.50    6.70
  -4   3   1   13.70   10.00
  -4   3   1   13.30    7.70
  -4   3   1   10.60    5.60
   3  -2  -1  191.08   10.00
  -3   2   1  184.58    9.10
  -3   2   1  197.88   10.00
  -3   2   1  197.38   11.80
   2  -1  -1  556.84   17.40
   2  -1  -1  509.15   17.10
  -2   1   1  535.75   17.10
  -2   1   1  567.14   18.30
   0   1  -1   39.00    3.40
   0   1  -1   53.89    4.70
   0   1  -1   42.60    4.70
   0  -1   1   42.40    4.00
  -1   2  -1    5.20    4.90
  -1   2  -1    6.80    3.40
  -1   2  -1    4.60    5.90
   1  -2   1    5.40    4.10
  -2   3  -1  570.14   22.30
  -2   3  -1  579.34   20.40
  -2   3  -1  519.25   24.00
   2  -3   1  544.85   20.40
  -3   4  -1   66.59    8.80
  -3   4  -1   79.29   13.00
  -3   4  -1   73.09   15.70
   3  -4   1   60.09   10.30
  -4   5  -1  268.77   19.00
  -4   5  -1  214.28   22.90
  -4   5  -1  252.47   28.90
   4  -5   1  268.17   20.30
   5  -5  -1  100.99   14.60
  -5   5   1  109.99   11.80
  -5   5   1   81.29   16.70
  -5   5   1  105.59   20.30
   4  -4  -1   30.00    9.80
  -4   4   1   23.00   14.10
  -4   4   1   14.50   10.60
  -4   4   1    2.30    7.10
   3  -3  -1 1022.00   34.20
  -3   3   1 1065.19   35.20
  -3   3   1 1030.70   37.20
   2  -2  -1 1632.24   49.20
  -2   2   1 1586.24   48.60
  -2   2   1 1633.64   49.50
   1  -1  -1    1.90    1.70
  -1   1   1    2.60    1.60
  -1   1   1    1.70    3.30
  -1   1  -1  421.06   14.70
  -1   1  -1  398.46   13.40
  -1   1  -1  409.16   13.90
   1  -1   1  422.06   13.70
   1  -1   1  402.96   13.60
  -2   2  -1  234.48   12.90
  -2   2  -1  249.97   10.60
  -2   2  -1  246.28   11.50
   2  -2   1  241.28   10.70
  -3   3  -1   -3.70    8.60
  -3   3  -1    2.00    5.40
  -3   3  -1    2.50    7.50
   3  -3   1   -6.20    6.30
  -4   4  -1  439.66   20.20
  -4   4  -1  473.15   24.00
  -4   4  -1  409.36   26.10
   4  -4   1  406.16   21.40
  -5   5  -1  861.61   40.30
  -5   5  -1  777.22   35.60
  -5   5  -1  813.82   32.50
   5  -5   1  773.22   34.10
  -4   5   1    8.10   17.60
  -4   5   1  -14.70   14.60
  -4   5   1   24.00    9.40
   3  -4  -1    1.70    7.60
  -3   4   1   -7.10   10.10
  -3   4   1    2.70    6.50
  -3   4   1    8.90   16.30
   2  -3  -1  343.27   14.80
  -2   3   1  362.56   16.40
  -2   3   1  362.96   18.50
  -2   3   1  345.57   14.00
   1  -2  -1 1499.55   45.60
   1  -2  -1 1529.95   45.90
  -1   2   1 1506.55   45.50
  -1   2   1 1529.15   47.90
  -1   2   1 1530.65   46.80
   0   1   1   45.50    4.50
   0   1   1   41.10    2.40
  -2   1  -1  411.16   14.30
  -2   1  -1  402.96   14.00
   2  -1   1  428.86   14.20
  -3   2  -1   62.89    7.00
  -3   2  -1   54.09    5.50
  -3   2  -1   47.10    7.20
   3  -2   1   52.69    6.10
  -4   3  -1  566.94   22.00
  -4   3  -1  599.24   25.50
  -4   3  -1  596.64   23.30
   4  -3   1  576.14   22.70
  -5   4  -1   62.19   14.90
  -5   4  -1   60.89   13.30
  -5   4  -1   59.39    9.50
   5  -4   1   54.69   11.80
  -6   5  -1  256.47   30.10
  -6   5  -1  308.07   20.80
  -6   5  -1  276.17   24.70
   6  -5   1  301.57   22.30
   4  -6  -1   46.00   14.00
  -4   6   1   39.40   17.80
  -4   6   1    9.20   20.90
   3  -5  -1  342.97   20.80
  -3   5   1  429.16   26.20
  -3   5   1  372.86   28.60
   2  -4  -1  900.91   31.00
  -2   4   1  883.81   30.10
  -2   4   1  895.51   33.40
   1  -3  -1    0.10    4.70
  -1   3   1   -8.80    8.30
  -1   3   1    7.10    7.00
  -1   3   1   -2.70    4.00
   0  -2  -1  186.98    8.00
   0  -2  -1  187.48    7.60
   0   2   1  193.18   10.00
   0   2   1  192.18   11.10
  -1  -1  -1  426.96   12.90
   1   1   1  411.96   12.70
   1   1   1  430.66   14.80
   1   1   1  422.26   14.50
  -2   0  -1    3.20    1.70
  -3   1  -1  351.96   12.70
  -3   1  -1  365.96   14.60
  -3   1  -1  339.87   12.70
   3  -1   1  361.46   13.00
  -4   2  -1  123.79   11.50
  -4   2  -1  114.09    9.50
  -4   2  -1  135.99    9.00
   4  -2   1  123.39    9.50
  -5   3  -1 1476.15   47.50
  -5   3  -1 1478.15   50.99
  -5   3  -1 1458.45   48.40
   5  -3   1 1520.65   48.50
  -6   4  -1  207.48   23.30
  -6   4  -1  235.68   16.80
  -6   4  -1  226.88   19.30
   6  -4   1  231.68   19.30
  -7   5  -1   19.80   12.40
  -7   5  -1   62.99   17.20
  -7   5  -1   50.79   20.00
   7  -5   1   50.69   14.80
   3  -6  -1   11.10   13.40
   3  -6  -1    3.70    9.30
  -3   6   1  -20.70   22.20
  -3   6   1   -5.40   17.70
   2  -5  -1  384.16   20.00
  -2   5   1  461.65   25.90
  -2   5   1  404.26   29.00
   1  -4  -1   86.89    9.10
  -1   4   1   96.89   17.10
  -1   4   1  109.39   13.00
   0  -3  -1   35.40    5.20
   0   3   1   43.00    9.80
   0   3   1   51.69    8.90
  -1  -2  -1    6.40    2.40
  -1  -2  -1    7.20    2.40
   1   2   1    1.40    5.80
   1   2   1    5.50    5.50
  -2  -1  -1  443.66   13.60
   2   1   1  438.36   15.90
   2   1   1  416.16   15.50
   2   1   1  422.16   13.70
  -3   0  -1    4.50    2.50
  -3   0  -1    4.00    3.70
  -3   0  -1    2.40    5.30
   3   0   1    4.00    2.50
   3   0   1    6.10    2.80
  -4   1  -1 2113.59   64.29
  -4   1  -1 2113.09   64.39
  -4   1  -1 2154.48   65.99
   4  -1   1 2172.18   64.39
  -5   2  -1   31.10    6.30
  -5   2  -1   25.10    8.50
  -5   2  -1   36.40    6.00
   5  -2   1   40.70    7.30
  -6   3  -1   74.69   11.10
  -6   3  -1  101.79   14.20
  -6   3  -1   73.99    8.80
   6  -3   1   59.29    9.60
  -7   4  -1  540.35   24.40
  -7   4  -1  458.05   35.30
  -7   4  -1  528.75   30.60
   7  -4   1  520.05   26.00
  -8   5  -1  117.29   22.70
  -8   5  -1  132.39   19.20
  -8   5  -1  122.89   16.50
   8  -5   1  177.78   19.50
   2  -6  -1  150.78   15.20
   2  -6  -1  198.78   19.00
  -2   6   1  242.38   28.20
  -2   6   1  184.48   26.50
   1  -5  -1    9.70    6.40
   1  -5  -1    5.50    8.80
  -1   5   1    7.70   14.00
  -1   5   1  -13.60   16.20
   0  -4  -1   96.99    9.70
   0  -4  -1  107.49    9.10
   0   4   1  120.69   17.30
   0   4   1  150.68   17.00
  -1  -3  -1 2368.26   72.19
  -1  -3  -1 2540.95   72.09
   1   3   1 2455.45   75.19
   1   3   1 2340.77   76.09
  -2  -2  -1  250.17    8.90
   2   2   1  223.28   12.20
   2   2   1  237.88   12.50
  -3  -1  -1  386.76   12.70
   3   1   1  378.16   15.00
   3   1   1  358.46   12.90
   3   1   1  380.56   15.00
  -4   0  -1    0.70    4.40
  -4   0  -1   -3.10    2.90
  -4   0  -1   -1.00    6.00
   4   0   1   -0.80    3.30
  -5   1  -1  468.95   17.90
  -5   1  -1  501.45   20.20
   5  -1   1  495.35   18.00
  -6   2  -1  497.85   19.60
  -6   2  -1  486.75   19.60
  -6   2  -1  493.95   22.50
   6  -2   1  478.75   19.50
  -7   3  -1   59.79    9.40
  -7   3  -1   83.09   11.40
  -7   3  -1   70.19   14.30
   7  -3   1   74.29   12.00
  -8   4  -1  319.17   20.90
  -8   4  -1  295.47   27.10
  -8   4  -1  342.07   23.90
   8  -4   1  328.27   22.60
  -9   5  -1  176.98   21.60
  -9   5  -1  176.58   21.40
  -9   5  -1  119.99   24.20
   9  -5   1  197.98   20.70
   1  -6  -1   29.40   11.80
   1  -6  -1    7.90   10.50
  -1   6   1   33.70   18.30
  -1   6   1   32.30   21.60
   0  -5  -1   44.50    8.70
   0  -5  -1   37.10    7.40
   0   5   1   38.60   17.60
   0   5   1   66.49   15.40
  -1  -4  -1   58.59    6.30
  -1  -4  -1   57.59    6.70
   1   4   1   53.99   16.10
   1   4   1   54.69   12.60
  -2  -3  -1  473.95   20.40
  -2  -3  -1  540.15   17.80
  -2  -3  -1  588.74   18.20
   2   3   1  542.15   23.60
   2   3   1  559.34   23.00
  -3  -2  -1   49.50    4.20
   3   2   1   66.49    8.40
   3   2   1   46.60    5.10
   3   2   1   38.80    7.10
  -4  -1  -1 2283.37   66.79
   4   1   1 2166.88   68.59
   4   1   1 2275.97   68.39
  -5   0  -1  -11.20    6.10
  -5   0  -1   -0.60    3.50
   5   0   1   -0.20    3.70
  -6   1  -1   77.49    8.60
  -6   1  -1   65.49    9.80
  -6   1  -1   68.09    6.60
   6  -1   1   54.49    6.50
  -7   2  -1  966.20   36.10
  -7   2  -1  923.21   32.60
  -7   2  -1  954.20   33.00
   7  -2   1  985.60   33.60
  -8   3  -1  454.15   21.20
  -8   3  -1  454.55   22.00
   8  -3   1  424.86   31.60
  -9   4  -1    3.00   13.00
  -9   4  -1   10.90   18.10
  -9   4  -1   28.20   11.70
   9  -4   1   10.30   13.70
 -10   5  -1  -16.40   22.20
 -10   5  -1   -0.30   17.70
  10  -5   1   21.30   17.70
   0  -6  -1   30.50   10.50
   0   6   1   47.90   18.80
   0   6   1   25.40   21.50
  -1  -5  -1  684.93   25.80
   1   5   1  714.83   36.40
   1   5   1  738.23   33.40
  -2  -4  -1  387.06   15.10
  -2  -4  -1  355.66   14.40
   2   4   1  395.56   22.80
  -3  -3  -1   -5.60    3.40
  -3  -3  -1    0.90    3.70
   3   3   1  -11.00    9.00
   3   3   1   -2.60    8.90
  -4  -2  -1  136.09    8.00
   4   2   1  136.29   11.70
   4   2   1  154.08   11.50
   4   2   1  150.18    9.90
  -5  -1  -1  504.65   20.20
  -5  -1  -1  498.95   17.40
   5   1   1  513.15   17.00
   5   1   1  490.85   19.50
  -6   0  -1   -2.90    7.60
  -6   0  -1   -0.90    4.70
   6   0   1   -4.70    4.40
  -7   1  -1  190.68   11.60
  -7   1  -1  192.58   11.90
  -7   1  -1  184.48   15.70
   7  -1   1  190.38   11.90
  -8   2  -1  706.93   27.40
  -8   2  -1  709.33   31.10
   8  -2   1  744.13   28.10
  -9   3  -1  455.95   22.60
  -9   3  -1  408.46   22.30
  -9   3  -1  406.26   27.30
   9  -3   1  397.86   22.10
 -10   4  -1   -8.20   18.70
 -10   4  -1    2.30   14.70
 -10   4  -1   -2.90   12.60
  10  -4   1    4.30   13.40
  -1  -6  -1    0.10    9.20
   1   6   1   -0.10   18.20
   1   6   1    9.70   20.40
  -2  -5  -1  238.28   13.00
  -2  -5  -1  246.08   13.90
   2   5   1  214.78   23.40
   2   5   1  223.08   26.10
  -3  -4  -1   68.59    6.60
  -3  -4  -1   64.69    5.90
   3   4   1   91.79   14.30
   3   4   1   56.39   20.00
  -4  -3  -1  601.54   20.50
   4   3   1  618.94   25.90
   4   3   1  584.34   26.30
  -5  -2  -1   29.50    4.90
   5   2   1   43.10    8.90
   5   2   1   32.90    8.50
  -6  -1  -1   70.59    6.20
  -6  -1  -1   68.29    9.60
   6   1   1   72.39    7.40
   6   1   1   84.99   10.10
  -7   0  -1  -12.80    8.50
  -7   0  -1   -4.70    4.90
   7   0   1   -8.10    5.20
  -8   1  -1  328.57   16.00
  -8   1  -1  303.57   19.90
  -8   1  -1  311.17   15.40
   8  -1   1  312.37   15.10
  -9   2  -1   -2.70    7.40
  -9   2  -1   10.00   12.50
  -9   2  -1   -3.00    9.00
   9  -2   1   -3.80    8.50
 -10   3  -1   76.99   16.50
 -10   3  -1   62.69   12.00
 -10   3  -1   58.99   18.10
  10  -3   1   53.79   14.30
 -11   4  -1  300.17   30.90
 -11   4  -1  264.07   31.30
 -11   4  -1  257.47   24.30
  11  -4   1  297.67   26.00
   2   6   1  156.48   23.60
   2   6   1  145.09   27.10
  -3  -5  -1   -5.00    6.10
  -3  -5  -1   -4.90    5.70
   3   5   1   20.30   16.60
   3   5   1  -28.40   15.70
  -4  -4  -1  413.76   15.10
  -4  -4  -1  450.25   17.30
   4   4   1  474.15   26.40
  -5  -3  -1 1542.25   47.40
   5   3   1 1517.95   52.39
   5   3   1 1550.24   52.79
  -6  -2  -1  528.65   18.70
   6   2   1  506.45   22.40
   6   2   1  501.45   17.20
   6   2   1  489.05   22.40
  -7  -1  -1  186.38   14.60
  -7  -1  -1  168.28   12.30
   7   1   1  177.48   15.00
   7   1   1  195.98   10.20
  -8   0  -1    5.50    5.70
  -8   0  -1  -18.20   10.40
   8   0   1    2.70    6.40
   8   0   1  -12.50    8.20
  -9   1  -1  302.97   16.20
  -9   1  -1  289.77   21.40
  -9   1  -1  309.97   17.00
   9  -1   1  325.27   16.80
 -10   2  -1  -12.40   14.40
 -10   2  -1    6.10   10.40
 -10   2  -1   -0.80    8.50
  10  -2   1    2.00   12.90
 -11   3  -1   12.00   13.40
 -11   3  -1   17.90   17.50
 -11   3  -1   -3.90   10.60
  11  -3   1    9.20   14.80
 -12   4  -1  181.78   21.30
 -12   4  -1  139.69   25.20
  12  -4   1  238.98   26.70
   3   6   1   -9.70   21.80
   3   6   1   51.19   20.80
  -4  -5  -1  223.48   13.10
  -4  -5  -1  217.38   10.60
   4   5   1  261.57   27.90
   4   5   1  247.88   26.70
  -5  -4  -1   62.19    7.00
   5   4   1   57.69   15.70
   5   4   1   29.20   15.20
  -6  -3  -1   90.39    9.60
   6   3   1   87.59   13.20
   6   3   1   81.39   14.40
  -7  -2  -1  962.60   33.10
   7   2   1  967.70   35.70
   7   2   1  987.70   30.80
   7   2   1  925.71   35.60
  -8  -1  -1  327.27   19.60
  -8  -1  -1  315.37   14.80
   8   1   1  295.37   17.40
   8   1   1  319.87   14.40
  -9   0  -1    3.80   11.30
  -9   0  -1    3.00    6.30
   9   0   1   12.70    7.00
   9   0   1   -4.50    8.00
 -10   1  -1  -19.20   12.80
 -10   1  -1    3.80    7.60
 -10   1  -1   -0.10    9.70
  10  -1   1    7.80    9.30
 -11   2  -1  120.79   20.30
 -11   2  -1  125.19   14.60
 -11   2  -1  119.19   12.60
  11  -2   1  117.29   15.40
 -12   3  -1  134.29   24.30
 -12   3  -1  173.88   16.60
 -12   3  -1  179.08   18.70
  12  -3   1  204.28   20.90
 -13   4  -1    9.30   17.70
 -13   4  -1  -12.00   23.30
  13  -4   1  -12.80   19.00
   4   6   1   84.59   22.50
   4   6   1  123.79   26.30
  -5  -5  -1  788.92   27.30
   5   5   1  846.12   39.70
   5   5   1  756.82   38.90
  -6  -4  -1  215.28   13.00
   6   4   1  256.67   24.00
   6   4   1  252.07   25.00
  -7  -3  -1   79.59    8.00
   7   3   1   93.69   14.70
   7   3   1   67.19   14.20
  -8  -2  -1  758.92   26.20
   8   2   1  743.93   31.60
   8   2   1  709.23   25.10
   8   2   1  705.73   30.40
  -9  -1  -1  331.97   16.20
  -9  -1  -1  330.17   20.70
   9   1   1  345.07   16.00
   9   1   1  328.87   19.30
 -10   0  -1   -6.90    6.70
 -10   0  -1   -3.80   13.40
  10   0   1    4.50   11.30
  10   0   1    8.60    8.10
 -11   1  -1    9.90   16.50
 -11   1  -1    7.40    8.50
 -11   1  -1   16.20   11.60
  11  -1   1    2.20   10.80
 -12   2  -1  283.77   23.10
 -12   2  -1  302.47   20.80
 -12   2  -1  301.67   29.10
  12  -2   1  334.47   21.50
 -13   3  -1   68.89   16.90
 -13   3  -1   72.59   24.00
  13  -3   1   65.79   18.50
  -6  -5  -1  299.67   14.80
   6   5   1  302.57   28.40
   6   5   1  276.47   30.00
  -7  -4  -1  520.05   22.60
   7   4   1  523.55   31.10
   7   4   1  557.04   31.80
  -8  -3  -1  472.05   19.50
   8   3   1  449.76   26.60
   8   3   1  458.95   16.80
  -9  -2  -1   -1.10    6.60
   9   2   1    0.60   11.60
   9   2   1    1.20    7.40
   9   2   1   -4.60   12.00
 -10  -1  -1    5.70   13.00
 -10  -1  -1    5.10    7.20
  10   1   1   10.20   11.60
  10   1   1  -15.90    8.30
 -11   0  -1   -0.70    7.50
 -11   0  -1   -2.80   13.80
  11   0   1    7.10    9.20
  11   0   1  -14.60   11.90
 -12   1  -1   84.99   31.00
 -12   1  -1   84.29   11.30
 -13   2  -1   19.70   20.50
 -13   2  -1    8.50   12.20
 -13   2  -1   44.60   14.90
  13  -2   1    9.30   15.00
 -14   3  -1   24.30   17.80
 -14   3  -1   25.10   22.40
  14  -3   1   21.90   19.50
  -7  -5  -1   42.70    7.90
   7   5   1   35.90   21.70
   7   5   1   75.29   21.70
  -8  -4  -1  353.36   16.80
   8   4   1  307.37   28.60
   8   4   1  305.47   29.10
  -9  -3  -1  458.55   19.50
   9   3   1  408.56   28.40
   9   3   1  443.46   16.30
   9   3   1  383.36   33.50
 -10  -2  -1   -5.50    7.20
  10   2   1    5.80   17.10
  10   2   1  -11.10   13.50
  10   2   1    0.20    8.80
 -11  -1  -1   -2.30   14.50
 -11  -1  -1   16.20    8.20
  11   1   1   25.30   15.00
  11   1   1    1.40    9.60
 -12   0  -1   14.30   16.30
 -12   0  -1   10.80    8.70
  12   0   1   13.50   10.30
  12   0   1   12.50   13.60
 -13   1  -1   45.20   11.40
 -13   1  -1   14.50   19.70
  13  -1   1   39.90   13.50
 -14   2  -1   14.00   21.10
 -14   2  -1   -0.30   14.80
  14  -2   1  -22.80   15.40
 -15   3  -1    6.70   18.10
 -15   3  -1   16.40   24.00
  15  -3   1  -11.00   19.70
   8   5   1  162.68   26.10
   8   5   1  174.08   25.20
  -9  -4  -1   27.30    7.90
   9   4   1   38.70   18.30
   9   4   1  -10.40   19.20
 -10  -3  -1   85.79   10.00
  10   3   1   70.09   18.60
  10   3   1   89.09    8.20
  10   3   1   73.29   17.40
 -11  -2  -1  130.29   14.80
  11   2   1  103.99   19.30
  11   2   1  111.09   18.40
  11   2   1  146.79   15.20
 -12  -1  -1  139.09   19.30
 -12  -1  -1  126.09   12.00
  12   1   1   91.79   13.00
  12   1   1   95.79   16.50
 -13   0  -1    3.60   16.50
 -13   0  -1    5.80    9.50
  13   0   1   21.50   12.10
  13   0   1   -9.10   15.20
 -14   1  -1   -6.30   11.00
 -14   1  -1   26.10   20.20
  14  -1   1    0.10   14.70
  14  -1   1    4.60   15.70
 -15   2  -1  274.87   31.40
  15  -2   1  253.67   26.80
   9   5   1  197.68   27.00
   9   5   1  189.28   28.90
 -10  -4  -1   13.70    8.40
  10   4   1    2.90   18.50
  10   4   1   12.80   18.40
 -11  -3  -1   27.90    8.70
  11   3   1   20.30    8.40
  11   3   1    8.00   16.80
  11   3   1    1.10   17.20
 -12  -2  -1  333.27   19.50
  12   2   1  348.17   20.70
  12   2   1  344.77   29.30
  12   2   1  328.97   28.50
 -13  -1  -1   23.70   10.20
 -13  -1  -1   50.29   18.50
  13   1   1   54.49   18.00
  13   1   1   26.60   12.80
 -14   0  -1   -5.40   10.40
 -14   0  -1   -0.10   18.90
  14   0   1    4.80   13.20
  14   0   1    8.90   16.60
 -15   1  -1  -20.80   21.30
  15  -1   1   20.50   17.30
  15  -1   1   -2.80   15.20
 -16   2  -1   31.60   24.00
  16  -2   1   25.60   19.50
  10   5   1    5.00   23.50
  10   5   1   45.00   23.60
 -11  -4  -1  350.36   18.10
  11   4   1  301.97   29.90
  11   4   1  244.58   28.60
 -12  -3  -1  182.58   16.10
  12   3   1  173.08   24.40
  12   3   1  132.59   15.30
  12   3   1  164.18   23.00
 -13  -2  -1   17.10    9.90
  13   2   1   -2.10   18.80
  13   2   1   34.00   12.80
  13   2   1   -5.10   17.50
 -14  -1  -1    4.90   10.40
 -14  -1  -1    7.90   18.70
  14   1   1    7.10   17.60
  14   1   1  -10.80   14.30
 -15   0  -1    4.00   11.70
 -15   0  -1    2.40   18.70
  15   0   1   -7.40   14.80
  15   0   1   12.70   17.60
 -16   1  -1   26.60   24.20
  16  -1   1   46.90   17.80
  16  -1   1    4.80   19.40
 -17   2  -1  -13.80   25.60
  17  -2   1   43.10   21.80
  17  -2   1  -24.10   20.20
 -12  -4  -1  192.28   17.00
  12   4   1  172.38   27.00
  12   4   1  210.38   26.60
 -13  -3  -1   61.19   11.70
  13   3   1   63.89   20.70
  13   3   1   78.09   22.80
  13   3   1   69.59   12.10
 -14  -2  -1    8.20   10.60
  14   2   1   15.50   14.00
  14   2   1   14.80   18.90
  14   2   1   13.90   19.50
 -15  -1  -1    5.30   20.90
 -15  -1  -1    3.90   11.80
  15   1   1  -24.00   17.30
  15   1   1   -5.50   16.30
 -16   0  -1   40.00   21.10
  16   0   1    0.10   15.80
  16   0   1   -9.90   19.80
 -17   1  -1   25.70   24.30
  17  -1   1  -16.50   18.00
  17  -1   1   36.00   20.40
 -13  -4  -1   26.80   10.70
  13   4   1  -16.00   21.80
  13   4   1   12.60   22.10
 -14  -3  -1   15.50   11.10
  14   3   1   19.30   23.00
  14   3   1   31.90   13.20
  14   3   1   36.00   20.10
 -15  -2  -1  279.47   22.20
  15   2   1  237.78   27.60
  15   2   1  288.17   25.00
  15   2   1  253.77   27.80
 -16  -1  -1   49.30   15.60
 -16  -1  -1   51.29   23.80
  16   1   1   53.69   21.80
  16   1   1   48.60   17.10
 -17   0  -1  -20.90   21.60
  17   0   1   23.90   20.20
  17   0   1   22.70   17.90
 -15  -3  -1   -0.90   12.60
  15   3   1   -0.30   19.70
  15   3   1   -0.50   23.40
 -16  -2  -1   33.20   14.20
  16   2   1   38.40   23.60
  16   2   1   15.90   22.00
  16   2   1   81.49   20.40
 -17  -1  -1    6.40   22.50
  17   1   1   29.40   22.20
  17   1   1   11.40   18.40
  17   2   1    6.20   24.10
  17   2   1    5.20   23.20
  17   2   1  -12.00   19.30
  18   1  -2   -8.20   21.30
  18   1  -2  -22.20   18.20
 -18  -1   2   27.20   23.80
  17   2  -2   33.70   19.00
  17   2  -2   65.29   21.20
  17   2  -2   29.60   23.10
  16   3  -2   42.70   21.70
  16   3  -2   18.80   18.00
  16   3  -2   40.80   21.60
 -16  -3   2   55.99   15.20
  18   0  -2  477.45   32.00
  18   0  -2  475.45   33.50
 -18   0   2  541.15   37.40
  17   1  -2   98.99   21.30
  17   1  -2   94.39   19.10
 -17  -1   2  137.99   23.50
  16   2  -2   10.00   22.30
  16   2  -2    7.50   20.40
  16   2  -2    8.00   18.60
 -16  -2   2   11.20   13.00
  15   3  -2   97.69   17.20
  15   3  -2  152.88   23.50
  15   3  -2  123.09   24.20
 -15  -3   2  105.29   15.00
  14   4  -2    2.30   21.80
  14   4  -2   11.90   23.90
 -14  -4   2  -12.30   11.90
  18  -1  -2  -15.10   19.60
  18  -1  -2   32.10   20.20
 -18   1   2  -13.70   23.00
  17   0  -2  253.07   27.40
  17   0  -2  255.97   28.70
 -17   0   2  303.67   30.20
  16   1  -2  254.17   27.00
  16   1  -2  201.88   21.30
 -16  -1   2  166.58   17.80
 -16  -1   2  238.08   26.60
  15   2  -2  409.86   32.20
  15   2  -2  418.26   30.10
  15   2  -2  483.45   29.10
 -15  -2   2  442.46   25.80
  14   3  -2   47.70   21.10
  14   3  -2   43.30   19.20
  14   3  -2   15.30   13.80
 -14  -3   2   28.30   11.80
  13   4  -2    7.30   19.50
  13   4  -2  -12.20   18.70
 -13  -4   2  -18.10   11.50
  17  -1  -2   63.89   19.60
  17  -1  -2   65.19   19.50
 -17   1   2   34.00   23.20
  16   0  -2  185.08   22.00
  16   0  -2  160.08   20.00
 -16   0   2  136.19   17.60
 -16   0   2  193.08   23.20
  15   1  -2  235.28   25.70
  15   1  -2  176.18   24.10
 -15  -1   2  248.78   21.00
 -15  -1   2  225.38   27.60
  14   2  -2  361.36   28.70
  14   2  -2  424.46   24.30
  14   2  -2  399.36   30.10
 -14  -2   2  350.16   22.70
  13   3  -2   -5.30   18.40
  13   3  -2   13.60   17.30
  13   3  -2   -0.60   11.70
 -13  -3   2    1.00   10.90
  12   4  -2   -6.50   11.30
  12   4  -2  -17.90   17.60
  12   4  -2   30.30   17.80
 -12  -4   2   -3.40   10.30
  11   5  -2  -13.90   24.30
  11   5  -2   16.60   20.70
 -11  -5   2   18.70   10.70
  17  -2  -2   46.00   21.60
  17  -2  -2   87.49   19.60
 -17   2   2   73.59   25.50
  16  -1  -2  172.78   21.50
  16  -1  -2  172.18   20.70
 -16   1   2  235.18   27.80
  15   0  -2  501.05   28.00
  15   0  -2  465.45   29.80
 -15   0   2  506.65   27.80
 -15   0   2  536.75   33.00
  14   1  -2   76.29   16.00
  14   1  -2   54.99   16.30
 -14  -1   2   63.69   12.00
 -14  -1   2   71.49   19.50
  13   2  -2   37.00   14.00
  13   2  -2   59.09   19.20
  13   2  -2   55.49   18.30
 -13  -2   2   35.00   10.90
  12   3  -2  319.17   27.00
  12   3  -2  323.77   19.40
  12   3  -2  342.07   26.30
 -12  -3   2  330.17   20.80
  11   4  -2   68.59    9.30
  11   4  -2   46.80   20.90
  11   4  -2   40.10   20.10
 -11  -4   2   61.19   11.10
  10   5  -2   11.20   19.90
  10   5  -2   -6.90   21.00
 -10  -5   2   10.50   10.30
  16  -2  -2   -3.00   18.20
  16  -2  -2    5.00   18.20
 -16   2   2   18.60   23.60
  15  -1  -2  210.58   23.90
  15  -1  -2  226.08   22.90
 -15   1   2  278.97   30.10
 -15   1   2  225.78   21.90
  14   0  -2  998.60   46.40
  14   0  -2 1079.39   42.50
 -14   0   2 1078.29   41.30
 -14   0   2 1164.18   44.60
  13   1  -2   15.90   24.10
  13   1  -2   -4.30   11.90
 -13  -1   2   -8.30    8.70
 -13  -1   2   18.40   15.80
  12   2  -2   -5.50   13.70
  12   2  -2    6.50   14.20
  12   2  -2  -12.30   11.70
 -12  -2   2   -5.40    9.10
  11   3  -2  194.18   22.80
  11   3  -2  215.18   15.40
 -11  -3   2  190.98   16.90
  10   4  -2    3.40   17.70
  10   4  -2   11.80    7.60
  10   4  -2   15.00   17.70
 -10  -4   2  -10.80    9.40
   9   5  -2    3.10   20.70
   9   5  -2  -22.10   18.20
  -9  -5   2    8.40    9.70
  16  -3  -2   17.70   20.90
 -16   3   2   62.39   25.40
  15  -2  -2  405.76   28.70
 -15   2   2  420.66   33.40
  14  -1  -2   70.59   19.50
  14  -1  -2   37.50   14.90
 -14   1   2   76.49   31.20
 -14   1   2   63.69   12.80
  13   0  -2   20.40   14.20
  13   0  -2   -8.50   11.70
 -13   0   2   -0.50    9.20
 -13   0   2  -10.70   14.90
  12   1  -2 1096.09   39.90
  12   1  -2 1066.79   42.40
 -12  -1   2 1171.48   43.20
 -12  -1   2 1118.09   40.10
  11   2  -2  514.45   26.90
  11   2  -2  524.05   23.70
  11   2  -2  472.35   31.00
 -11  -2   2  500.85   23.20
  10   3  -2    1.90    8.40
  10   3  -2   -4.50   15.80
  10   3  -2  -28.10   12.80
 -10  -3   2   -2.10    7.70
   9   4  -2   37.70   18.00
   9   4  -2   40.00   17.10
   9   4  -2   23.80    7.40
  -9  -4   2   29.20    9.20
   8   5  -2   28.90   19.30
   8   5  -2   -0.20   20.60
  -8  -5   2  -12.10    9.20
  15  -3  -2   92.49   18.60
 -15   3   2   70.29   23.30
 -15   3   2  116.89   19.00
  14  -2  -2  367.26   26.40
 -14   2   2  343.67   30.30
 -14   2   2  382.86   25.00
  13  -1  -2   16.50   13.40
  13  -1  -2   25.00   12.90
 -13   1   2   -1.80   16.80
 -13   1   2   11.70    9.80
  12   0  -2  145.39   17.10
  12   0  -2  145.69   15.80
 -12   0   2  134.19   16.60
 -12   0   2  118.79   11.80
  11   1  -2  968.50   37.50
  11   1  -2  991.60   35.30
 -11  -1   2  956.90   37.90
 -11  -1   2  975.50   35.50
  10   2  -2  150.98   17.60
  10   2  -2  155.28   17.80
  10   2  -2  161.98   14.70
 -10  -2   2  184.78   14.50
   9   3  -2  112.79   11.20
   9   3  -2  105.39   18.10
   9   3  -2  102.09   16.00
  -9  -3   2   83.59    9.70
   8   4  -2    8.30    6.50
   8   4  -2   -6.30   16.30
   8   4  -2   28.80   15.30
  -8  -4   2   14.00    8.20
   7   5  -2   34.10   18.50
   7   5  -2   19.20   18.20
  -7  -5   2  -15.30    8.80
  -7  -5   2    3.90    6.10
  14  -3  -2   33.10   17.70
 -14   3   2   28.70   17.80
 -14   3   2   38.10   22.50
  13  -2  -2   31.80   13.00
 -13   2   2   28.00   19.00
 -13   2   2   20.50   11.50
 -13   2   2   34.40   13.70
  12  -1  -2 1078.69   39.20
 -12   1   2 1083.69   44.00
 -12   1   2 1048.70   38.80
  11   0  -2 1744.03   57.59
  11   0  -2 1813.42   58.69
 -11   0   2 1688.83   57.39
 -11   0   2 1868.71   60.59
  10   1  -2   25.80    9.20
  10   1  -2   20.10   10.50
 -10  -1   2   13.90    7.40
 -10  -1   2   19.60   11.40
   9   2  -2   65.09   14.00
   9   2  -2   68.19   11.70
   9   2  -2   65.89    8.70
  -9  -2   2   51.59    8.50
   8   3  -2  746.53   25.30
   8   3  -2  704.93   32.80
   8   3  -2  743.13   31.90
  -8  -3   2  763.32   27.70
   7   4  -2   12.20    6.50
   7   4  -2   29.60   15.20
   7   4  -2   24.80   17.40
  -7  -4   2   11.60    7.70
   6   5  -2   22.30   19.30
   6   5  -2  -10.00   16.50
  -6  -5   2   -6.20    6.00
  -6  -5   2    1.40    8.90
  14  -4  -2   43.90   19.20
 -14   4   2    9.30   17.30
 -14   4   2    1.30   22.40
  13  -3  -2    8.80   15.80
 -13   3   2   13.60   19.20
 -13   3   2   -1.10   14.20
 -13   3   2   -2.80   13.80
  12  -2  -2    5.00   12.80
 -12   2   2   -6.30   15.80
 -12   2   2    1.60   10.70
 -12   2   2  -19.20    9.10
  11  -1  -2  868.61   34.10
 -11   1   2  935.31   34.10
 -11   1   2  974.00   38.90
  10   0  -2  580.74   23.40
  10   0  -2  587.14   24.30
 -10   0   2  576.74   23.40
 -10   0   2  580.14   27.30
   9   1  -2  372.16   19.80
   9   1  -2  388.16   18.00
  -9  -1   2  390.66   18.20
  -9  -1   2  393.26   20.00
   8   2  -2   -1.00   10.50
   8   2  -2   12.30    9.20
   8   2  -2    4.80    6.60
  -8  -2   2   15.70    6.40
   7   3  -2  427.86   22.60
   7   3  -2  434.46   16.60
   7   3  -2  421.96   24.40
  -7  -3   2  450.65   19.00
   6   4  -2   12.60   15.30
   6   4  -2   11.90   15.40
  -6  -4   2   21.70    7.90
   5   5  -2   -5.00   18.00
   5   5  -2  -20.00   16.90
  -5  -5   2   13.30    8.20
  -5  -5   2   -6.10    6.50
   4   6  -2   36.10   21.40
   4   6  -2   -0.40   22.40
  13  -4  -2    9.60   18.00
 -13   4   2   -8.90   21.70
 -13   4   2    1.50   15.40
  12  -3  -2  341.37   24.60
 -12   3   2  322.47   23.30
 -12   3   2  305.37   27.90
 -12   3   2  318.57   22.40
  11  -2  -2  395.76   35.60
 -11   2   2  461.85   27.20
 -11   2   2  471.15   22.20
 -11   2   2  480.05   22.90
  10  -1  -2   13.70    8.80
 -10   1   2   13.40   11.40
 -10   1   2   11.70    7.40
   9   0  -2  260.87   15.70
   9   0  -2  253.97   14.40
  -9   0   2  246.28   17.80
  -9   0   2  246.98   14.10
   8   1  -2 3731.23  110.89
   8   1  -2 3660.83  112.69
  -8  -1   2 3711.43  112.39
  -8  -1   2 3719.03  111.49
   7   2  -2  398.66   20.00
   7   2  -2  384.36   18.70
   7   2  -2  396.66   15.80
  -7  -2   2  365.16   16.70
   6   3  -2   -5.00    5.00
   6   3  -2   10.70   10.30
   6   3  -2   -8.30   10.30
  -6  -3   2    1.90    6.20
   5   4  -2   24.10   14.80
  -5  -4   2   30.70    7.60
   4   5  -2   42.10   17.30
   4   5  -2   43.80   17.90
  -4  -5   2   27.40    7.50
  -4  -5   2   24.80    8.20
   3   6  -2   50.69   20.40
   3   6  -2   36.30   21.40
  -3  -6   2  -20.80    9.30
  -3  -6   2    6.30    9.70
  12  -4  -2   10.60   16.10
 -12   4   2   -8.10   16.40
 -12   4   2   -9.80   19.10
 -12   4   2    3.60   15.50
  11  -3  -2  183.48   20.80
 -11   3   2  199.38   24.30
 -11   3   2  212.18   18.70
 -11   3   2  183.88   18.90
  10  -2  -2  130.19   14.20
 -10   2   2  151.58   13.10
 -10   2   2  164.18   19.70
 -10   2   2  161.88   14.40
   9  -1  -2  384.46   17.70
  -9   1   2  388.16   17.70
  -9   1   2  332.77   16.50
  -9   1   2  376.36   20.40
   8   0  -2   11.70    7.10
   8   0  -2    0.00    6.40
  -8   0   2   -2.40    5.50
  -8   0   2   -8.90    7.80
   7   1  -2  582.84   21.30
   7   1  -2  593.24   23.00
  -7  -1   2  571.24   22.00
   6   2  -2   14.30    8.90
   6   2  -2   11.40    5.00
   6   2  -2   -8.60    6.60
  -6  -2   2    7.00    5.20
   5   3  -2  223.18   16.00
   5   3  -2  219.08   17.80
   5   3  -2  218.18   10.60
   4   4  -2   -6.00   13.10
   4   4  -2    2.60   13.30
  -4  -4   2   -0.40    6.10
   3   5  -2   -4.60   16.50
   3   5  -2   19.70   16.40
  -3  -5   2   20.30    7.90
  -3  -5   2   -7.50    7.20
   2   6  -2   40.20   20.50
   2   6  -2    1.70   20.80
  -2  -6   2   -9.40    9.90
  -2  -6   2   -4.60    9.60
  11  -4  -2   48.50   16.90
 -11   4   2   53.09   15.70
 -11   4   2   43.10   20.00
 -11   4   2   68.29   14.80
  10  -3  -2   -1.60   11.10
 -10   3   2   -7.20    9.30
 -10   3   2   15.70   15.50
 -10   3   2   -3.00   10.50
   9  -2  -2   61.39   10.90
  -9   2   2   55.19    8.90
  -9   2   2   35.60    8.30
  -9   2   2   74.69   13.00
   8  -1  -2 3661.43  109.59
  -8   1   2 3530.75  108.89
  -8   1   2 3681.33  109.69
  -8   1   2 3689.13  111.39
   7   0  -2 1372.86   43.60
   7   0  -2 1384.56   44.10
  -7   0   2 1370.36   45.40
  -7   0   2 1396.46   44.00
   6   1  -2  131.19    9.10
   6   1  -2  127.59   11.00
  -6  -1   2  125.99    9.10
   5   2  -2 1201.68   37.00
   5   2  -2 1210.58   39.70
   5   2  -2 1158.68   39.80
  -5  -2   2 1233.68   38.20
   4   3  -2  602.24   25.10
   4   3  -2  604.64   25.70
   4   3  -2  566.94   20.10
  -4  -3   2  599.64   21.40
   3   4  -2   10.30   12.90
   3   4  -2   12.40   12.40
  -3  -4   2   -5.30    5.60
  -3  -4   2    3.30    5.90
   2   5  -2    1.50   16.30
   2   5  -2   -5.70   16.00
  -2  -5   2   -8.80    7.90
  -2  -5   2  -11.00    7.60
   1   6  -2  -23.50   17.70
   1   6  -2   14.10   21.10
  -1  -6   2    0.50    9.60
  -1  -6   2   -1.20   12.20
  11  -5  -2  -18.30   17.70
 -11   5   2   -3.60   22.50
 -11   5   2   10.20   17.60
  10  -4  -2   18.80   14.10
 -10   4   2   12.50   20.80
 -10   4   2  -16.20   16.60
 -10   4   2    1.60   11.70
  -9   3   2   60.79   15.50
  -9   3   2   95.59   11.90
  -9   3   2   83.79   10.70
   8  -2  -2   18.00    7.70
  -8   2   2   -5.10    9.10
  -8   2   2    1.10    7.00
  -8   2   2    1.90    6.20
   7  -1  -2  563.24   21.30
  -7   1   2  570.84   20.60
  -7   1   2  589.24   21.40
  -7   1   2  600.84   23.30
   6   0  -2    1.50    4.90
   6   0  -2   -0.50    4.80
  -6   0   2   15.40    6.90
  -6   0   2    3.70    4.20
   5   1  -2 1757.22   53.79
   5   1  -2 1773.72   55.19
   5   1  -2 1803.82   54.59
  -5  -1   2 1778.72   54.29
   4   2  -2   43.60    7.80
   4   2  -2   35.80    4.50
   4   2  -2   26.00    6.60
  -4  -2   2   30.40    4.70
   3   3  -2   55.19    9.70
   3   3  -2   51.59    6.00
   3   3  -2   53.89   10.40
  -3  -3   2   56.19    6.20
   2   4  -2   28.20   13.70
   2   4  -2   34.80   12.80
  -2  -4   2   50.19    7.40
  -2  -4   2   35.10    7.10
   1   5  -2   -2.90   16.40
   1   5  -2  -10.70   14.90
  -1  -5   2   -2.80    7.60
  -1  -5   2    2.10    8.40
   0   6  -2   20.50   18.30
   0   6  -2   -7.60   19.90
   0  -6   2   -3.00   11.30
   0  -6   2  -18.70    8.80
  10  -5  -2    5.50   16.40
 -10   5   2   24.80   17.10
 -10   5   2   13.70   15.40
 -10   5   2   22.20   21.40
   9  -4  -2    0.90   13.40
  -9   4   2   23.10   10.90
  -9   4   2   12.50   12.90
  -9   4   2    0.60   16.60
   8  -3  -2  678.73   27.50
  -8   3   2  646.04   30.60
  -8   3   2  738.13   27.20
  -8   3   2  722.93   27.00
   7  -2  -2  370.96   17.20
  -7   2   2  376.76   18.80
  -7   2   2  385.46   16.90
  -7   2   2  359.16   15.70
   6  -1  -2  115.49    9.00
  -6   1   2  113.39    7.80
  -6   1   2  119.89   10.10
   5   0  -2 4069.49  116.09
   5   0  -2 4028.40  115.89
  -5   0   2 3663.03  116.49
   4   1  -2 3562.84  105.39
   4   1  -2 3581.14  105.99
   4   1  -2 3466.45  104.69
  -4  -1   2 3624.24  105.29
   3   2  -2  200.28   11.30
   3   2  -2  209.28   12.20
   3   2  -2  203.38    8.90
  -3  -2   2  198.88    9.40
   2   3  -2    7.70    7.10
   2   3  -2   -2.00    8.70
  -2  -3   2   -2.40    4.50
   1   4  -2   50.29   11.60
   1   4  -2   57.79   14.60
  -1  -4   2   40.40    7.60
  -1  -4   2   43.70    7.10
   0   5  -2   -5.30   14.50
   0   5  -2   33.60   17.60
   0  -5   2   -2.20    7.70
   0  -5   2   -0.60    9.40
  -1   6  -2   28.20   22.40
  -1   6  -2   15.10   17.90
   1  -6   2    6.00    9.40
   1  -6   2  -14.60   12.00
   9  -5  -2   -6.70   15.00
  -9   5   2    2.00   18.50
  -9   5   2   -8.50   12.80
  -9   5   2    4.90   15.50
   8  -4  -2   10.00   12.10
  -8   4   2    5.10   12.00
  -8   4   2    6.50   14.50
  -8   4   2   11.10    9.80
   7  -3  -2  424.36   20.50
  -7   3   2  423.26   18.70
  -7   3   2  443.46   23.10
  -7   3   2  407.86   19.00
   6  -2  -2   -3.50    5.80
  -6   2   2   17.60    7.80
  -6   2   2   -2.40    5.50
  -6   2   2    6.90    5.60
   5  -1  -2 1727.53   52.79
  -5   1   2 1685.03   52.59
  -5   1   2 1724.03   51.99
  -5   1   2 1768.22   53.49
   4   0  -2  498.55   17.30
   4   0  -2  533.25   17.50
  -4   0   2  514.45   17.50
   3   1  -2  465.55   16.20
   3   1  -2  472.95   15.60
   3   1  -2  487.55   17.00
   3   1  -2  496.15   16.40
  -3  -1   2  469.55   16.00
   2   2  -2  550.94   20.10
   2   2  -2  550.04   18.10
   2   2  -2  521.25   19.70
  -2  -2   2  552.44   18.30
   1   3  -2  270.47   14.90
   1   3  -2  274.47   17.20
  -1  -3   2  294.77   12.70
  -1  -3   2  276.17   12.40
   0   4  -2    1.80   13.00
   0   4  -2    1.50   11.30
   0  -4   2    5.20    6.40
   0  -4   2   19.10    7.50
  -1   5  -2   -2.60   14.70
  -1   5  -2   -9.90   16.80
   1  -5   2   15.70    9.80
   1  -5   2  -21.20    7.60
  -2   6  -2   42.80   19.30
  -2   6  -2   55.59   22.40
   2  -6   2   56.29   13.20
   2  -6   2   34.40   10.50
   8  -5  -2    2.20   14.30
  -8   5   2   17.00   16.00
  -8   5   2   17.80   18.50
  -8   5   2   -7.90   11.80
  -7   4   2   18.50    9.20
  -7   4   2    0.10   14.40
  -7   4   2   13.10   11.60
   6  -3  -2   -2.50    8.00
  -6   3   2   -2.30    7.50
  -6   3   2    2.60    6.20
  -6   3   2   16.10   10.30
   5  -2  -2 1158.98   37.50
  -5   2   2 1157.18   36.70
  -5   2   2 1176.08   38.80
   4  -1  -2 3490.95  100.49
  -4   1   2 3252.27   99.59
  -4   1   2 3514.05  100.89
  -4   1   2 3309.97  100.19
   3   0  -2  241.28    9.00
   3   0  -2  225.58    9.00
  -3   0   2  230.68    9.00
   2   1  -2    8.60    4.10
   2   1  -2    8.00    3.50
   2   1  -2    4.40    2.90
   2   1  -2    5.10    2.50
  -2  -1   2    9.40    2.60
   1   2  -2 1949.70   60.39
   1   2  -2 1974.40   58.89
   1   2  -2 1949.01   60.49
  -1  -2   2 1987.70   58.99
   0   3  -2 1990.50   62.79
   0   3  -2 1962.10   61.69
   0  -3   2 1902.21   59.59
  -1   4  -2    9.30   15.20
  -1   4  -2    7.30   10.30
   1  -4   2   -2.90    7.40
  -2   5  -2   36.80   18.50
  -2   5  -2    0.20   13.90
   2  -5   2   -0.60   12.00
  -3   6  -2   33.80   21.60
  -3   6  -2   -2.40   18.40
   3  -6   2   19.10   13.50
   3  -6   2   11.50   10.30
   7  -5  -2   15.90   13.30
  -7   5   2  -21.20   10.80
  -7   5   2   -3.70   16.90
  -7   5   2   -9.90   16.10
   6  -4  -2   20.30   10.60
  -6   4   2   39.50   11.80
  -6   4   2   19.90    8.50
  -6   4   2   24.20   14.20
   5  -3  -2  227.58   13.70
  -5   3   2  240.68   13.90
  -5   3   2  230.38   13.00
  -5   3   2  233.88   17.10
   4  -2  -2   22.00    5.40
  -4   2   2   39.80    7.60
  -4   2   2   33.90    5.10
  -4   2   2   34.70    4.90
   3  -1  -2  444.26   15.50
   3  -1  -2  461.15   15.70
  -3   1   2  484.45   16.30
  -3   1   2  465.65   15.40
  -2   0   2  821.52   25.00
   1   1  -2 1494.85   44.90
   1   1  -2 1545.85   45.50
   1   1  -2 1499.55   45.50
  -1  -1   2 1489.45   44.90
   0   2  -2   43.00    6.50
   0   2  -2   31.30    4.40
   0   2  -2   46.10    7.00
  -1   3  -2   -0.90    8.70
  -1   3  -2    7.20    5.30
  -1   3  -2    0.90    7.40
   1  -3   2    1.90    5.50
  -2   4  -2  242.08   19.10
  -2   4  -2  267.07   15.60
  -2   4  -2  274.37   31.60
   2  -4   2  240.38   15.90
  -3   5  -2   -1.50   14.80
  -3   5  -2   13.00   17.50
   3  -5   2  -25.80   10.80
   6  -5  -2  -19.30   12.00
  -6   5   2   -7.50    9.80
  -6   5   2    0.00   15.00
  -6   5   2   -7.70   17.20
   5  -4  -2   26.80    9.70
  -5   4   2    8.90   13.30
  -5   4   2   27.90   10.50
  -5   4   2   19.70    7.80
   4  -3  -2  599.14   22.30
  -4   3   2  584.04   21.20
  -4   3   2  603.54   22.10
  -4   3   2  553.64   24.80
   3  -2  -2  186.98    9.30
  -3   2   2  188.48   11.30
  -3   2   2  184.88    8.80
  -3   2   2  189.18    9.60
   2  -1  -2    8.80    3.20
   2  -1  -2    6.70    2.40
  -2   1   2    4.00    3.70
  -2   1   2    5.20    2.20
   0   1  -2 6207.28  182.38
   0   1  -2 6449.35  182.98
   0   1  -2 6309.17  182.78
   0   1  -2 6218.18  182.38
   0  -1   2 6085.09  182.38
  -1   2  -2    2.50    5.20
  -1   2  -2   -1.00    5.60
  -1   2  -2   -5.60    3.50
   1  -2   2   -3.30    4.10
  -2   3  -2    3.20    7.90
  -2   3  -2   -1.90    9.50
  -2   3  -2   17.60    5.70
   2  -3   2   21.20    6.40
  -3   4  -2  225.98   15.40
  -3   4  -2  242.58   18.90
  -3   4  -2  226.68   21.90
   3  -4   2  212.78   15.70
  -4   5  -2   42.30   10.90
  -4   5  -2   35.50   15.10
  -4   5  -2   43.40   18.10
   4  -5   2   16.00   12.70
   5  -5  -2    0.00   11.00
  -5   5   2   -4.50    9.70
  -5   5   2    3.40   14.20
  -5   5   2  -38.70   15.50
   4  -4  -2   -0.30    8.30
  -4   4   2   -9.30    9.20
  -4   4   2   -3.10    6.40
  -4   4   2  -13.90   13.00
   3  -3  -2   39.10    6.80
  -3   3   2   36.30   10.20
  -3   3   2   52.19    8.10
  -3   3   2   36.10    5.60
   2  -2  -2  442.56   18.00
   2  -2  -2  524.35   17.50
  -2   2   2  545.75   19.80
  -2   2   2  525.85   18.00
  -2   2   2  521.55   16.90
   1  -1  -2 1471.65   43.20
  -1   1   2 1429.46   43.10
  -1   1   2 1504.75   44.50
  -1   1  -2    3.90    2.60
  -1   1  -2   -2.20    3.40
  -1   1  -2    3.30    4.00
   1  -1   2   -2.60    3.40
  -2   2  -2 1006.90   32.90
  -2   2  -2  999.30   32.00
  -2   2  -2 1029.20   34.10
   2  -2   2 1002.20   32.30
  -3   3  -2  167.18   13.30
  -3   3  -2  162.78   11.70
  -3   3  -2  167.98   15.40
   3  -3   2  168.68   12.00
  -4   4  -2    8.50    8.00
  -4   4  -2   11.60   14.40
  -4   4  -2   16.70   11.60
   4  -4   2   17.30    9.70
  -5   5  -2    0.90   17.80
  -5   5  -2    0.00   14.90
  -5   5  -2  -18.40   10.40
   5  -5   2  -18.40   12.10
   4  -5  -2   25.80   11.60
  -4   5   2   26.70   16.90
  -4   5   2   32.10    9.20
  -4   5   2   52.19   14.60
   3  -4  -2   -2.40    7.80
  -3   4   2   -5.60    6.40
  -3   4   2  -11.60    9.80
  -3   4   2  -22.70   17.80
   2  -3  -2    7.20    5.50
  -2   3   2    0.80    4.30
  -2   3   2    1.20    8.60
  -2   3   2   -1.30    6.50
   1  -2  -2 1887.91   57.69
   1  -2  -2 1941.71   58.19
  -1   2   2 1969.90   57.69
  -1   2   2 2004.40   59.19
  -1   2   2 1948.31   60.29
   0   1   2 6467.55  189.18
  -1   0  -2    1.50    1.40
  -2   1  -2 2868.91   87.89
  -2   1  -2 2932.41   88.19
  -2   1  -2 3029.80   89.09
   2  -1   2 3062.09   87.99
  -3   2  -2 2613.44   78.49
  -3   2  -2 2591.94   78.79
  -3   2  -2 2563.04   79.89
   3  -2   2 2635.74   78.49
  -4   3  -2  240.78   17.30
  -4   3  -2  251.27   15.60
  -4   3  -2  246.48   13.90
   4  -3   2  235.68   14.50
  -5   4  -2    5.10   19.20
  -5   4  -2  -11.40   14.20
  -5   4  -2   -4.00    8.40
  -6   5  -2  -17.00   15.60
  -6   5  -2    3.00   16.60
  -6   5  -2   14.70   11.60
   6  -5   2   12.10   13.30
   4  -6  -2   -6.90   13.10
  -4   6   2   12.10   17.80
  -4   6   2   16.50   22.00
   3  -5  -2   -3.50   10.20
  -3   5   2   11.50   13.80
  -3   5   2   22.20   18.30
   2  -4  -2   39.40    8.10
  -2   4   2   42.40   10.80
   1  -3  -2  276.27   12.10
  -1   3   2  273.87   16.50
  -1   3   2  293.37   11.40
  -1   3   2  307.67   15.20
   0  -2  -2   44.80    4.00
   0  -2  -2   42.20    3.70
   0   2   2   51.59    7.30
   0   2   2   40.50    5.90
   1   1   2    7.00    4.00
   1   1   2   -1.40    3.90
  -2   0  -2 8730.63  274.87
  -2   0  -2 9821.42  274.07
   2   0   2 9650.54  273.47
  -3   1  -2 2805.92   83.19
  -3   1  -2 2753.12   83.39
  -3   1  -2 2888.71   84.79
   3  -1   2 2737.63   83.09
  -4   2  -2  689.23   26.70
  -4   2  -2  712.73   25.10
  -4   2  -2  725.73   24.60
   4  -2   2  694.13   24.30
  -5   3  -2    0.30    6.70
  -5   3  -2   16.70    8.90
  -5   3  -2   18.00   10.20
   5  -3   2   12.00    8.10
  -6   4  -2  140.89   18.80
  -6   4  -2  121.39   12.10
  -6   4  -2  125.59   16.50
   6  -4   2  122.59   14.90
  -7   5  -2    2.80   12.40
  -7   5  -2  -23.70   17.80
  -7   5  -2    1.20   16.60
   7  -5   2    7.30   15.00
   3  -6  -2   -6.50    8.40
   3  -6  -2   18.30   12.70
  -3   6   2   22.20   18.10
  -3   6   2  -26.20   19.30
   2  -5  -2    9.70    9.40
   2  -5  -2   -3.60    6.30
  -2   5   2   19.00   13.80
  -2   5   2  -21.10   15.60
   1  -4  -2   49.70    7.40
  -1   4   2   66.99   11.80
  -1   4   2   63.39   20.10
   0  -3  -2 1858.61   57.69
   0  -3  -2 1886.31   57.29
   0  -3  -2 1969.60   57.19
   0   3   2 1947.81   60.29
   0   3   2 1935.41   61.79
  -1  -2  -2    0.10    1.80
  -1  -2  -2    4.40    1.80
   1   2   2    8.80    6.20
   1   2   2   -3.00    5.30
  -2  -1  -2 3003.30   88.59
   2   1   2 3047.70   90.69
   2   1   2 3011.50   90.49
   2   1   2 3075.99   88.79
  -3   0  -2 4793.02  155.48
  -3   0  -2 5461.15  153.78
   3   0   2 5504.85  153.58
  -4   1  -2  524.15   18.60
  -4   1  -2  548.15   20.90
  -4   1  -2  536.95   18.60
   4  -1   2  514.75   18.30
  -5   2  -2  960.40   31.70
  -5   2  -2  982.00   32.30
  -5   2  -2  947.51   34.50
   5  -2   2  906.71   31.70
  -6   3  -2   97.59   11.60
  -6   3  -2   86.49    9.50
  -6   3  -2   68.59   14.00
   6  -3   2   65.59   10.10
  -7   4  -2    2.80   16.30
  -7   4  -2   26.60   10.30
  -7   4  -2   17.20   12.50
   7  -4   2    6.90   12.90
  -8   5  -2   29.40   17.20
  -8   5  -2   37.90   15.40
  -8   5  -2  -17.50   19.00
   8  -5   2  -24.20   14.80
   2  -6  -2   -0.60   11.50
  -2   6   2   18.80   21.90
  -2   6   2   -0.70   17.60
   1  -5  -2   -9.90    8.10
   1  -5  -2   -0.30    6.20
  -1   5   2    4.80   13.60
  -1   5   2    0.90   16.40
   0  -4  -2   17.20    4.80
   0  -4  -2   15.20    6.20
   0   4   2   12.20   10.50
   0   4   2   17.90   19.10
  -1  -3  -2   -3.80    3.90
  -1  -3  -2    3.60    3.20
  -1  -3  -2    0.60    3.20
   1   3   2    3.00    8.60
   1   3   2  -10.20    7.50
  -2  -2  -2 1049.79   31.10
   2   2   2 1069.49   35.00
   2   2   2  998.80   34.00
  -3  -1  -2 2883.11   84.49
   3   1   2 2873.51   84.69
   3   1   2 2877.71   86.69
  -4   0  -2  105.39    7.40
  -4   0  -2  105.89    6.60
  -4   0  -2  101.19   10.30
   4   0   2  104.89    6.30
  -5   1  -2 2001.50   64.79
  -5   1  -2 2046.00   62.79
  -5   1  -2 2037.60   62.39
   5  -1   2 2097.19   62.49
  -6   2  -2 1890.81   59.99
  -6   2  -2 1965.40   63.09
  -6   2  -2 1880.11   60.39
   6  -2   2 1967.40   60.69
  -7   3  -2   -6.20   13.10
  -7   3  -2   17.90   10.10
  -7   3  -2    4.00    7.60
   7  -3   2   13.30   10.80
  -8   4  -2   42.70   17.60
  -8   4  -2   62.99   12.10
  -8   4  -2   45.20   15.00
   8  -4   2   37.00   14.60
  -9   5  -2   15.10   17.50
  -9   5  -2    4.10   22.50
   9  -5   2   14.20   17.10
   1  -6  -2    9.10   10.90
  -1   6   2   -6.10   17.70
  -1   6   2    5.00   20.40
   0  -5  -2   -4.10    7.40
   0  -5  -2  -12.80    7.60
   0   5   2   10.80   16.30
   0   5   2    8.80   14.40
  -1  -4  -2   -2.30    5.20
  -1  -4  -2   -3.20    4.40
   1   4   2   15.10   11.10
  -2  -3  -2   12.70    3.10
  -2  -3  -2   19.40    4.00
  -2  -3  -2   21.30    3.50
   2   3   2   23.20    9.60
   2   3   2   13.50    8.80
  -3  -2  -2 2826.12   80.19
   3   2   2 2669.43   83.59
   3   2   2 2718.53   83.39
   3   2   2 2681.53   79.99
  -4  -1  -2  568.14   18.30
   4   1   2  548.25   21.30
  -5   0  -2 1138.29   35.10
  -5   0  -2 1006.20   37.90
  -5   0  -2 1136.69   36.20
   5   0   2 1172.48   34.80
  -6   1  -2  245.78   12.30
  -6   1  -2  232.18   11.90
  -6   1  -2  216.08   16.00
   6  -1   2  242.18   12.40
  -7   2  -2  518.25   21.10
  -7   2  -2  507.05   25.10
  -7   2  -2  524.05   21.90
   7  -2   2  559.14   22.50
  -8   3  -2    3.10    9.50
  -8   3  -2   53.69   15.90
  -8   3  -2   30.60   11.50
   8  -3   2   26.70   12.10
  -9   4  -2   44.50   12.50
  -9   4  -2   62.59   15.50
  -9   4  -2   73.29   21.00
   9  -4   2   40.80   15.30
 -10   5  -2   -7.20   18.40
 -10   5  -2  -31.40   21.90
  10  -5   2  -33.70   17.00
   0  -6  -2   -5.60    9.80
   0   6   2  -12.30   17.70
   0   6   2   12.90   21.10
  -1  -5  -2   -1.00    6.70
  -1  -5  -2   -3.20    5.80
   1   5   2    1.20   16.80
   1   5   2   10.50   15.00
  -2  -4  -2  225.58   10.90
  -2  -4  -2  262.27   11.20
   2   4   2  254.57   28.60
   2   4   2  290.77   20.10
  -3  -3  -2  162.28    8.00
  -3  -3  -2  147.49    7.20
   3   3   2  196.88   15.00
   3   3   2  162.68   15.30
  -4  -2  -2  784.32   23.60
   4   2   2  710.43   27.40
   4   2   2  751.82   28.00
   4   2   2  713.43   23.80
  -5  -1  -2 2008.60   64.99
  -5  -1  -2 2085.09   62.39
   5   1   2 2065.19   64.89
   5   1   2 2136.89   61.79
  -6   0  -2 5108.29  154.98
  -6   0  -2 4826.82  153.28
   6   0   2 5472.65  151.48
  -7   1  -2  151.18   11.90
  -7   1  -2  159.98   11.10
  -7   1  -2  139.29   15.80
   7  -1   2  155.48   11.40
  -8   2  -2  122.29   12.10
  -8   2  -2   89.19    9.80
  -8   2  -2   89.19   14.10
   8  -2   2   93.29   11.60
  -9   3  -2  227.38   20.50
  -9   3  -2  174.18   17.00
  -9   3  -2  219.58   23.00
   9  -3   2  212.18   20.40
 -10   4  -2   78.89   17.50
 -10   4  -2   56.99   14.00
 -10   4  -2   77.69   21.10
  10  -4   2   67.29   15.40
   1   6   2   -6.00   21.30
   1   6   2   31.60   18.20
  -2  -5  -2   -6.70    5.90
  -2  -5  -2   -2.20    5.40
   2   5   2   -6.70   16.90
   2   5   2   15.00   15.60
  -3  -4  -2  234.78   10.80
  -3  -4  -2  192.88   13.80
  -3  -4  -2  232.58    9.80
   3   4   2  259.47   21.40
   3   4   2  228.88   20.80
  -4  -3  -2  270.17   11.10
   4   3   2  261.17   16.90
   4   3   2  260.27   18.40
  -5  -2  -2 1054.99   31.30
   5   2   2  938.91   35.00
   5   2   2  971.00   35.50
  -6  -1  -2  237.68   15.70
  -6  -1  -2  256.07   11.40
   6   1   2  254.67   10.80
   6   1   2  242.88   14.30
  -7   0  -2 2512.15   74.69
  -7   0  -2 2352.06   78.39
   7   0   2 2491.75   74.29
  -8   1  -2   50.29    9.40
  -8   1  -2   49.80   12.30
  -8   1  -2   50.79    7.50
   8  -1   2   48.20    9.00
  -9   2  -2  123.49   13.30
  -9   2  -2  130.29   15.00
  -9   2  -2  107.09   17.30
   9  -2   2  139.59   13.90
 -10   3  -2   24.00   17.10
 -10   3  -2    3.90   13.40
 -10   3  -2   31.90   10.60
  10  -3   2   -0.10   11.60
 -11   4  -2    7.20   17.20
 -11   4  -2  -13.20   20.90
  11  -4   2   -4.00   15.50
   2   6   2   36.80   19.90
   2   6   2   85.39   24.20
  -3  -5  -2    6.60    5.10
   3   5   2   20.30   16.30
   3   5   2  -12.70   17.00
  -4  -4  -2    4.70    4.40
   4   4   2    7.50   13.90
  -5  -3  -2   16.20    4.50
   5   3   2   19.60   10.70
   5   3   2    0.50   11.70
  -6  -2  -2 2026.40   59.09
   6   2   2 1881.11   63.19
   6   2   2 1918.51   63.09
  -7  -1  -2  180.78   10.80
  -7  -1  -2  171.38   15.30
   7   1   2  165.18   15.00
   7   1   2  178.88   10.20
  -8   0  -2  110.59   10.30
  -8   0  -2  102.89   13.90
   8   0   2  103.19   10.00
  -9   1  -2  999.10   35.80
  -9   1  -2  950.20   40.80
  -9   1  -2 1000.50   34.90
   9  -1   2 1035.30   35.20
 -10   2  -2  873.81   48.10
 -10   2  -2  966.00   35.70
 -10   2  -2  899.11   34.40
  10  -2   2  887.01   37.20
 -11   3  -2  -12.70   18.50
 -11   3  -2   15.50   11.70
 -11   3  -2   34.20   14.60
  11  -3   2   26.60   15.20
 -12   4  -2   13.20   18.10
 -12   4  -2   19.40   22.90
  12  -4   2   -8.80   17.10
   3   6   2    1.10   22.50
   3   6   2   64.79   21.00
   4   5   2   75.79   18.90
   4   5   2   31.30   17.60
  -5  -4  -2   -3.90    4.70
   5   4   2    2.60   14.20
   5   4   2   16.40   14.80
  -6  -3  -2   90.89    9.00
   6   3   2   94.39   15.10
   6   3   2   72.89   13.90
  -7  -2  -2  539.15   19.60
   7   2   2  515.25   18.60
   7   2   2  517.55   24.20
   7   2   2  511.35   24.80
  -8  -1  -2   57.29    7.20
  -8  -1  -2   56.89   11.70
   8   1   2   52.99    7.20
   8   1   2   68.49   12.10
  -9   0  -2    3.80   12.90
  -9   0  -2   16.40    6.40
   9   0   2   22.00    7.80
   9   0   2   25.90   10.80
 -10   1  -2   82.99   16.30
 -10   1  -2  117.79   13.40
 -10   1  -2   94.39   10.60
  10  -1   2   86.69   11.60
 -11   2  -2  174.78   16.60
 -11   2  -2  172.68   21.60
  11  -2   2  178.38   19.60
 -12   3  -2    8.20   19.60
 -12   3  -2   32.60   14.80
 -12   3  -2   24.60   14.90
  12  -3   2   21.40   16.40
 -13   4  -2   37.30   18.70
 -13   4  -2   20.50   25.00
  13  -4   2    3.20   19.50
   5   5   2    4.00   18.20
   5   5   2    6.30   18.40
  -6  -4  -2  138.69   10.00
   6   4   2  129.29   19.30
   6   4   2  152.48   19.60
  -7  -3  -2    4.80    5.50
   7   3   2   11.10   13.60
   7   3   2   -3.40   13.30
  -8  -2  -2  102.89   10.40
   8   2   2   97.09    8.60
   8   2   2  105.39   15.00
   8   2   2  104.49   14.90
  -9  -1  -2 1058.99   35.20
  -9  -1  -2  943.11   39.40
   9   1   2 1044.20   34.40
   9   1   2 1083.89   39.70
 -10   0  -2  853.11   31.60
 -10   0  -2  903.71   37.70
  10   0   2  883.71   33.80
  10   0   2  852.41   31.00
 -11   1  -2   95.69   11.00
 -11   1  -2  102.39   19.80
 -11   1  -2   98.09   14.50
  11  -1   2   78.89   13.10
 -12   2  -2   36.30   11.20
 -12   2  -2   48.10   19.20
 -12   2  -2   10.50   13.80
  12  -2   2   21.60   14.50
 -13   3  -2  218.08   28.30
 -13   3  -2  222.48   23.50
  13  -3   2  213.38   22.20
   6   5   2   -2.70   18.10
   6   5   2   12.60   19.00
  -7  -4  -2   14.20    6.00
   7   4   2   39.60   17.60
   7   4   2   31.80   17.20
  -8  -3  -2   37.20    6.90
   8   3   2   40.10   16.20
  -9  -2  -2  133.99   12.00
   9   2   2  152.38   18.10
   9   2   2  137.99   11.90
   9   2   2  157.08   17.60
 -10  -1  -2   86.79    9.60
 -10  -1  -2   90.69   16.30
  10   1   2   83.89   14.30
  10   1   2   89.09   10.30
 -11   0  -2  214.78   15.70
 -11   0  -2  234.68   25.70
  11   0   2  240.18   21.10
  11   0   2  252.77   16.20
 -12   1  -2  292.57   20.20
 -12   1  -2  268.77   28.10
  12  -1   2  258.57   20.40
 -13   2  -2  310.07   24.40
 -13   2  -2  269.57   32.20
 -13   2  -2  306.57   22.40
  13  -2   2  308.87   24.80
 -14   3  -2   59.59   25.50
 -14   3  -2   43.20   18.00
  14  -3   2   36.10   19.70
   7   5   2   16.30   20.00
   7   5   2    3.80   20.60
   8   4   2   69.19   18.80
   8   4   2   36.50   19.20
  -9  -3  -2  209.08   13.90
   9   3   2  180.38   20.40
   9   3   2  206.28   22.80
 -10  -2  -2 1015.30   34.50
  10   2   2  922.51   41.20
  10   2   2  954.80   44.10
  10   2   2 1011.40   33.90
 -11  -1  -2   76.19   10.20
 -11  -1  -2   90.69   17.50
  11   1   2   43.00   25.40
  11   1   2   85.79   11.20
 -12   0  -2  -17.00    8.30
  12   0   2   -0.50   16.20
  12   0   2   -6.70   10.80
 -13   1  -2  572.74   27.60
 -13   1  -2  609.84   36.50
  13  -1   2  563.44   29.00
 -14   2  -2   50.09   16.90
 -14   2  -2   40.10   23.50
  14  -2   2   63.49   18.20
 -15   3  -2   18.20   18.80
 -15   3  -2   10.40   25.60
  15  -3   2   -1.50   18.60
   8   5   2  -20.10   21.80
   8   5   2    0.10   20.20
  -9  -4  -2   64.79    8.20
   9   4   2   54.59   19.60
   9   4   2   70.69   22.30
 -10  -3  -2    2.10    7.20
  10   3   2   20.30    6.60
  10   3   2   33.70   16.90
  10   3   2   17.80   17.00
 -11  -2  -2  200.28   15.40
  11   2   2  160.18   19.30
  11   2   2  157.78   20.70
  11   2   2  219.38   16.30
 -12  -1  -2  280.07   18.20
 -12  -1  -2  237.08   29.40
  12   1   2  281.87   19.30
  12   1   2  272.97   25.90
 -13   0  -2  519.85   34.90
 -13   0  -2  536.25   25.70
  13   0   2  565.84   31.20
  13   0   2  561.54   27.10
 -14   1  -2   11.00   11.90
 -14   1  -2    9.70   20.90
  14  -1   2   11.10   16.70
  14  -1   2   -6.80   14.20
 -15   2  -2  -11.00   22.20
  15  -2   2    1.20   18.00
   9   5   2    4.80   21.90
   9   5   2   -6.70   21.80
 -10  -4  -2   63.19    8.90
  10   4   2   55.19   21.60
  10   4   2   78.89   20.60
 -11  -3  -2   20.70    8.90
  11   3   2   18.90   17.10
  11   3   2   29.20    8.10
  11   3   2   27.40   18.10
 -12  -2  -2   30.60    9.30
  12   2   2   29.50   16.40
  12   2   2   31.30   18.90
  12   2   2   30.80   12.20
 -13  -1  -2  554.24   26.00
 -13  -1  -2  558.64   34.70
  13   1   2  576.84   26.60
  13   1   2  567.34   33.50
 -14   0  -2  447.96   32.60
 -14   0  -2  407.66   24.30
  14   0   2  443.16   25.20
  14   0   2  430.46   27.80
 -15   1  -2   30.90   22.20
  15  -1   2   39.50   19.00
  15  -1   2   13.50   15.90
 -16   2  -2   -1.70   25.90
  16  -2   2   34.00   19.40
  10   5   2    9.00   25.40
  10   5   2   14.70   23.90
 -11  -4  -2   15.80    8.50
  11   4   2  -17.70   20.80
  11   4   2   24.30   20.40
 -12  -3  -2   31.00    9.60
  12   3   2   34.50   19.00
  12   3   2   24.70    9.40
  12   3   2   43.60   21.00
 -13  -2  -2  330.87   20.70
  13   2   2  330.37   27.30
  13   2   2  341.37   22.10
  13   2   2  286.27   31.30
 -14  -1  -2   -3.30   10.40
 -14  -1  -2   18.70   19.60
  14   1   2   -6.00   13.70
  14   1   2    9.30   18.60
 -15   0  -2    7.80   12.50
 -15   0  -2   60.29   21.60
  15   0   2   19.50   15.60
  15   0   2    9.60   18.80
 -16   1  -2  424.26   40.20
  16  -1   2  389.56   31.20
  16  -1   2  397.46   28.70
 -12  -4  -2   23.50    9.70
  12   4   2    2.40   24.20
  12   4   2    4.50   22.30
 -13  -3  -2  221.98   18.00
  13   3   2  209.38   26.60
  13   3   2  245.18   28.20
  13   3   2  191.68   17.80
 -14  -2  -2   61.89   11.60
  14   2   2   33.70   14.90
  14   2   2   56.89   22.20
  14   2   2   33.50   21.20
 -15  -1  -2   49.10   23.00
 -15  -1  -2   55.49   13.20
  15   1   2   67.79   16.90
  15   1   2   69.19   20.90
 -16   0  -2  -14.20   20.40
  16   0   2   24.00   19.90
  16   0   2   29.30   16.30
 -17   1  -2  233.48   30.40
  17  -1   2  220.28   27.10
  17  -1   2  222.58   24.30
 -13  -4  -2   29.70   10.70
  13   4   2    7.60   23.00
  13   4   2  -31.10   25.20
 -14  -3  -2   20.60   11.00
  14   3   2   22.90   21.20
  14   3   2   20.70   21.10
 -15  -2  -2   16.70   11.70
  15   2   2   -2.20   21.60
  15   2   2   25.70   23.20
  15   2   2  -10.30   15.60
 -16  -1  -2  386.56   37.70
 -16  -1  -2  380.46   40.60
  16   1   2  404.96   33.00
  16   1   2  427.06   28.60
 -17   0  -2   37.90   24.10
  17   0   2   67.89   18.70
  17   0   2   66.89   22.90
 -15  -3  -2    1.50   11.60
  15   3   2    0.80   22.00
  15   3   2    8.60   23.20
 -16  -2  -2   11.60   14.10
  16   2   2   23.90   24.50
  16   2   2   29.90   18.60
  16   2   2   -5.90   21.80
 -17  -1  -2  361.96   38.50
  17   1   2  287.97   33.50
  17   1   2  248.78   26.70
  18   2  -3   15.40   23.30
  18   2  -3   -0.90   21.10
  18   2  -3   16.80   21.10
  19   0  -3   14.60   19.90
  19   0  -3   14.50   21.20
 -19   0   3  -11.40   21.30
  18   1  -3   43.70   20.60
  18   1  -3   47.70   21.80
  17   2  -3   27.10   19.30
  17   2  -3   24.20   19.90
  17   2  -3   -2.90   22.10
  16   3  -3  175.58   27.00
  16   3  -3  197.68   24.50
  16   3  -3  156.08   21.20
 -16  -3   3  181.48   18.70
  18   0  -3    0.30   18.70
  18   0  -3  -15.60   17.70
 -18   0   3    0.60   20.30
  17   1  -3   57.69   19.10
  17   1  -3   39.10   20.00
 -17  -1   3   42.30   21.70
  16   2  -3  127.49   23.40
  16   2  -3  122.79   21.30
  16   2  -3  109.99   20.80
 -16  -2   3   90.09   16.00
  15   3  -3  -28.80   17.60
  15   3  -3  -15.90   18.20
  15   3  -3    2.10   15.70
 -15  -3   3   -1.20   12.30
  14   4  -3   36.10   22.70
  14   4  -3   88.79   22.50
 -14  -4   3   91.79   15.20
  18  -1  -3   19.00   19.30
  18  -1  -3   39.70   20.70
 -18   1   3   40.50   23.30
  17   0  -3   -2.00   17.60
  17   0  -3  -21.10   17.60
 -17   0   3   -0.60   19.10
  16   1  -3   22.50   17.70
  16   1  -3   -4.30   15.30
 -16  -1   3   13.30   12.60
 -16  -1   3   13.80   18.40
  15   2  -3    3.10   17.50
  15   2  -3   10.00   16.30
  15   2  -3   21.70   19.40
 -15  -2   3   20.30   12.40
  14   3  -3   38.30   14.00
  14   3  -3   93.39   22.90
  14   3  -3   68.59   19.50
 -14  -3   3   31.50   12.40
  13   4  -3   16.40   19.40
  13   4  -3   -0.40   12.00
  13   4  -3   -1.10   21.30
 -13  -4   3    2.80   11.70
  18  -2  -3   16.10   21.90
  18  -2  -3   24.40   20.30
 -18   2   3   37.60   26.50
  17  -1  -3   62.59   19.60
  17  -1  -3   15.70   19.30
 -17   1   3  106.29   24.10
  16   0  -3   -6.10   15.60
  16   0  -3   28.10   17.20
 -16   0   3  -21.90   13.30
 -16   0   3   28.50   18.50
  15   1  -3   53.39   18.10
  15   1  -3   49.99   16.40
 -15  -1   3   39.50   12.60
  14   2  -3  217.28   19.40
  14   2  -3  220.58   24.20
 -14  -2   3  228.58   20.40
  13   3  -3  567.34   35.70
  13   3  -3  618.24   33.40
  13   3  -3  553.44   26.50
 -13  -3   3  611.54   28.40
  12   4  -3   47.40   19.10
  12   4  -3   21.00   10.60
  12   4  -3   11.30   18.60
 -12  -4   3   24.20   11.40
  11   5  -3   23.70   24.70
  11   5  -3   22.00   20.70
 -11  -5   3  -24.80   11.30
  17  -2  -3    3.40   20.50
  17  -2  -3   21.10   19.00
 -17   2   3  -18.80   22.60
  16  -1  -3   10.60   16.70
  16  -1  -3    6.50   17.50
 -16   1   3   19.90   20.70
  15   0  -3  -11.50   15.10
  15   0  -3  -20.60   14.50
 -15   0   3  -18.90   27.40
 -15   0   3  -16.60   11.00
  14   1  -3  156.78   17.20
  14   1  -3  177.58   20.00
 -14  -1   3  193.48   20.60
 -14  -1   3  165.78   15.50
  13   2  -3   30.30   16.20
  13   2  -3   37.70   17.20
  13   2  -3   55.29   14.20
 -13  -2   3   45.90   11.60
  12   3  -3   73.09   19.90
  12   3  -3   46.60   17.40
  12   3  -3   59.39   11.80
 -12  -3   3   42.50   10.20
  11   4  -3   91.19   19.60
  11   4  -3  105.69   11.10
  11   4  -3  146.29   23.30
 -11  -4   3   82.39   12.10
  10   5  -3  276.17   29.00
  10   5  -3  218.88   27.70
 -10  -5   3  246.28   19.70
  16  -2  -3  109.29   19.40
  16  -2  -3   76.49   20.00
 -16   2   3  101.89   24.40
  15  -1  -3   66.29   17.00
  15  -1  -3   49.99   17.10
 -15   1   3   93.89   21.20
 -15   1   3   62.59   13.70
  14   0  -3  -19.10   13.40
  14   0  -3  -11.80   14.00
 -14   0   3   10.00   10.20
 -14   0   3   -0.20   14.70
  13   1  -3  161.28   18.90
  13   1  -3  170.88   15.90
 -13  -1   3  178.48   21.50
 -13  -1   3  160.58   17.50
  12   2  -3   98.09   17.90
  12   2  -3  109.69   14.30
  12   2  -3   98.29   16.00
 -12  -2   3   76.89   11.80
  11   3  -3   19.10   14.40
  11   3  -3    2.90    9.80
  11   3  -3   -7.00   17.00
 -11  -3   3    0.70    8.90
  10   4  -3  463.45   19.90
  10   4  -3  449.06   29.40
  10   4  -3  446.96   29.50
 -10  -4   3  494.65   23.70
   9   5  -3  146.89   25.40
   9   5  -3  167.88   24.00
  -9  -5   3  131.89   13.50
  16  -3  -3  214.08   25.70
 -16   3   3  203.48   27.60
  15  -2  -3   -3.40   16.80
 -15   2   3   14.10   20.20
 -15   2   3   15.20   17.30
  14  -1  -3  155.28   18.10
  14  -1  -3  143.89   17.90
 -14   1   3  159.28   15.70
 -14   1   3  178.58   22.80
  13   0  -3  -14.50   12.10
  13   0  -3   14.20   12.10
 -13   0   3    2.20    8.70
 -13   0   3  -13.00   13.30
  12   1  -3   51.39   12.30
  12   1  -3   63.59   14.40
 -12  -1   3   58.49   14.40
 -12  -1   3   37.90   10.10
  11   2  -3   29.60   11.20
  11   2  -3   22.40   15.50
  11   2  -3   22.00   12.10
 -11  -2   3   42.00    9.40
  10   3  -3  415.26   19.10
  10   3  -3  434.96   27.90
  10   3  -3  355.66   23.50
 -10  -3   3  388.96   20.30
   9   4  -3   38.10    8.30
   9   4  -3   40.30   17.00
   9   4  -3   34.80   16.50
  -9  -4   3   56.89   10.40
   8   5  -3   61.89   21.70
   8   5  -3   83.49   20.50
  -8  -5   3   63.79   11.00
  15  -3  -3    0.50   16.80
 -15   3   3    1.20   21.70
 -15   3   3   19.10   16.50
  14  -2  -3  153.78   18.50
 -14   2   3  146.99   16.30
 -14   2   3  191.48   23.60
  13  -1  -3  210.58   19.00
  13  -1  -3  158.78   16.70
 -13   1   3  186.18   20.90
 -13   1   3  135.79   13.60
  12   0  -3   25.40   11.60
  12   0  -3   12.90   11.10
 -12   0   3  -11.40    8.50
 -12   0   3   -8.80   12.20
  11   1  -3   11.40   11.60
  11   1  -3    4.00    9.90
 -11  -1   3    7.00   11.20
 -11  -1   3   13.30    8.10
  10   2  -3  443.46   22.20
  10   2  -3  414.26   23.20
  10   2  -3  422.06   19.50
 -10  -2   3  434.26   20.70
   9   3  -3  568.64   32.70
   9   3  -3  609.44   22.50
   9   3  -3  605.44   28.50
  -9  -3   3  577.74   24.40
   8   4  -3   22.10   15.00
   8   4  -3  -20.00   16.50
   8   4  -3    9.80    7.60
  -8  -4   3    0.60    8.30
   7   5  -3  130.09   22.60
   7   5  -3   94.09   21.00
  -7  -5   3  143.59   12.40
  -7  -5   3  126.29   11.50
  14  -3  -3   33.60   17.80
 -14   3   3   57.09   15.80
 -14   3   3   39.80   21.00
  13  -2  -3   49.20   15.50
 -13   2   3   35.60   32.00
 -13   2   3   50.69   11.90
  12  -1  -3   34.00   11.40
  12  -1  -3   58.59   12.10
 -12   1   3   54.29   14.80
 -12   1   3   57.19   11.00
  11   0  -3  -14.60    9.40
  11   0  -3    7.30    9.50
 -11   0   3   -2.20    7.50
 -11   0   3    3.10   11.20
  10   1  -3   34.90   10.90
  10   1  -3   18.10    9.40
 -10  -1   3   32.50   10.30
 -10  -1   3   36.90    7.90
   9   2  -3   15.60    7.90
   9   2  -3   24.90   10.60
   9   2  -3   34.60    9.90
  -9  -2   3   25.30    7.40
   8   3  -3   12.50    6.80
   8   3  -3   15.40   13.30
   8   3  -3   -0.80   11.20
  -8  -3   3    7.00    7.20
   7   4  -3  573.54   30.00
   7   4  -3  565.54   21.80
   7   4  -3  613.94   30.30
  -7  -4   3  574.94   24.40
   6   5  -3  249.68   24.90
   6   5  -3  281.17   28.00
  -6  -5   3  213.68   17.10
  -6  -5   3  227.98   13.70
  14  -4  -3   78.09   18.40
 -14   4   3   74.79   18.20
 -14   4   3   98.49   25.00
  13  -3  -3  584.14   30.90
 -13   3   3  562.24   28.40
 -13   3   3  564.14   35.40
 -13   3   3  581.64   29.20
  12  -2  -3   80.29   13.00
 -12   2   3   67.09   11.50
 -12   2   3   92.69   18.00
 -12   2   3  109.59   13.40
  11  -1  -3   26.40    9.50
  11  -1  -3    3.80    9.80
 -11   1   3    5.60   12.40
 -11   1   3    0.50    7.60
  10   0  -3   -8.10    8.40
  10   0  -3    1.10    8.60
 -10   0   3    1.10    6.80
 -10   0   3   -9.20   10.50
   9   1  -3   44.80    9.80
   9   1  -3   31.70    8.70
  -9  -1   3   33.40    7.50
   8   2  -3    9.50    6.80
   8   2  -3    1.10    8.30
   8   2  -3    6.10   10.20
  -8  -2   3   -7.70    6.30
   7   3  -3   33.20   12.60
   7   3  -3   37.30   11.30
   7   3  -3   35.70    6.70
  -7  -3   3   37.80    8.00
   6   4  -3  731.73   26.40
   6   4  -3  760.22   35.10
  -6  -4   3  784.02   28.50
   5   5  -3  154.58   22.50
   5   5  -3  185.08   22.10
  -5  -5   3  162.28   12.40
  -5  -5   3  172.08   15.40
   4   6  -3   34.90   21.50
   4   6  -3   58.09   23.00
  -4  -6   3   44.40   11.00
  -4  -6   3   56.59   11.00
  13  -4  -3    9.10   17.70
 -13   4   3   16.50   15.80
 -13   4   3  -10.80   20.10
  12  -3  -3   15.90   14.90
 -12   3   3   74.79   12.50
 -12   3   3   44.40   13.00
 -12   3   3   32.10   18.10
 -11   2   3   19.90    9.80
 -11   2   3   18.60    9.20
 -11   2   3   37.80   14.00
  10  -1  -3    7.50    8.80
 -10   1   3   20.80   11.50
 -10   1   3   26.70    7.90
   9   0  -3    1.00    7.60
   9   0  -3   -1.00    7.30
  -9   0   3   -6.30    6.30
  -9   0   3  -10.60    9.10
   8   1  -3  100.79    9.10
   8   1  -3   83.49   10.40
  -8  -1   3   64.19    8.00
   7   2  -3  310.07   13.90
   7   2  -3  310.57   16.20
   7   2  -3  303.67   18.00
  -7  -2   3  310.07   15.10
   6   3  -3  698.03   28.50
   6   3  -3  711.13   23.70
   6   3  -3  660.03   28.20
  -6  -3   3  681.13   25.30
   5   4  -3    8.50   13.60
   5   4  -3   16.50   14.50
  -5  -4   3    6.60    6.90
   4   5  -3  173.08   22.20
   4   5  -3  133.89   20.80
  -4  -5   3  124.69   12.60
  -4  -5   3  135.39   14.50
   3   6  -3  165.48   25.90
   3   6  -3  143.59   24.40
  -3  -6   3  151.98   16.20
  -3  -6   3  169.48   17.10
  12  -4  -3    8.30   16.70
 -12   4   3   33.20   14.70
 -12   4   3    4.50   18.90
 -12   4   3   13.40   15.60
  11  -3  -3    0.70   13.30
 -11   3   3   12.90   11.00
 -11   3   3    0.80   14.40
 -11   3   3    7.20    9.30
  10  -2  -3  382.56   21.40
 -10   2   3  429.06   19.20
 -10   2   3  412.56   24.00
 -10   2   3  437.26   21.00
   9  -1  -3   28.10    7.80
  -9   1   3   28.10    7.30
  -9   1   3   37.50   10.20
   8   0  -3    2.10    6.90
   8   0  -3   -6.60    6.60
  -8   0   3    8.80    5.90
  -8   0   3    0.80    8.00
   7   1  -3   78.29    9.20
   7   1  -3   64.09    7.60
  -7  -1   3   52.39    7.00
   6   2  -3 1779.72   55.89
   6   2  -3 1802.82   55.29
   6   2  -3 1822.22   53.19
  -6  -2   3 1548.35   55.79
   5   3  -3  240.58   11.40
   5   3  -3  218.28   16.10
   5   3  -3  213.28   15.70
  -5  -3   3  237.38   13.00
   4   4  -3  165.78   17.60
   4   4  -3  177.48   20.00
  -4  -4   3  144.69   12.80
   3   5  -3    1.70   14.60
   3   5  -3   -6.40   16.40
  -3  -5   3    6.80    8.30
  -3  -5   3   30.20    8.30
   2   6  -3  176.88   25.80
   2   6  -3  175.28   23.80
  -2  -6   3  112.89   21.20
  -2  -6   3  162.08   16.80
  11  -4  -3   94.29   16.80
 -11   4   3  112.09   23.60
 -11   4   3   80.39   20.40
 -11   4   3   90.59   14.80
  10  -3  -3  381.66   21.40
 -10   3   3  384.86   21.30
 -10   3   3  385.06   20.60
   9  -2  -3   28.90    9.80
  -9   2   3   15.70   10.90
  -9   2   3   29.20    7.70
  -9   2   3   14.20    7.40
   8  -1  -3   79.79    9.00
  -8   1   3   76.59    8.30
  -8   1   3   82.09   10.40
  -8   1   3   76.99    8.90
   7   0  -3    3.90    5.90
   7   0  -3    1.60    5.70
  -7   0   3  -14.60    6.50
  -7   0   3    1.70    5.00
   6   1  -3  633.24   22.30
   6   1  -3  635.84   23.30
   6   1  -3  642.34   22.00
  -6  -1   3  637.74   22.40
   5   2  -3   -2.00    6.40
   5   2  -3   -2.00    7.30
   5   2  -3    0.30    4.50
  -5  -2   3   -3.00    4.60
   4   3  -3  332.27   18.70
   4   3  -3  305.77   13.50
   4   3  -3  288.67   17.10
  -4  -3   3  305.27   14.10
   3   4  -3 1440.66   52.29
  -3  -4   3 1455.65   46.60
  -3  -4   3 1508.35   47.30
   2   5  -3  131.59   19.40
   2   5  -3  133.09   20.60
  -2  -5   3  114.39   11.40
  -2  -5   3  111.49   10.90
   1   6  -3  -16.60   21.10
   1   6  -3   44.40   20.70
  -1  -6   3    2.50    9.60
  -1  -6   3   10.80   11.10
  11  -5  -3  -22.80   16.20
 -11   5   3  -38.30   20.70
 -11   5   3    3.10   22.70
 -11   5   3  -11.90   17.10
  10  -4  -3  457.85   26.70
 -10   4   3  487.65   26.40
 -10   4   3  424.26   32.30
 -10   4   3  471.85   25.50
   9  -3  -3  584.04   26.40
  -9   3   3  529.35   28.10
  -9   3   3  567.04   23.40
  -9   3   3  553.34   23.60
   8  -2  -3   -6.50    7.00
  -8   2   3  -11.70    9.00
  -8   2   3   -8.50    6.30
  -8   2   3    6.70    6.50
   7  -1  -3   60.49    7.70
  -7   1   3   50.49    6.60
  -7   1   3   58.39    8.30
  -7   1   3   60.09    6.30
   6   0  -3   -5.40    5.20
   6   0  -3   -4.90    4.60
  -6   0   3   -7.20    4.00
  -6   0   3    4.50    6.00
   5   1  -3   81.79    7.40
   5   1  -3   77.09    8.50
   5   1  -3   74.39    7.50
  -5  -1   3   71.89    7.80
   4   2  -3   68.29    5.70
   4   2  -3   73.59    9.00
   4   2  -3   59.39    7.40
  -4  -2   3   56.59    5.80
   3   3  -3   72.49   11.00
   3   3  -3   67.29    6.70
   3   3  -3   73.19   11.10
  -3  -3   3   70.39    7.00
   2   4  -3  687.53   30.70
   2   4  -3  666.93   28.40
  -2  -4   3  620.54   23.90
  -2  -4   3  603.84   23.50
   1   5  -3   22.20   16.40
   1   5  -3    7.70   16.20
  -1  -5   3   -6.50    8.20
  -1  -5   3   19.20    9.60
   0   6  -3  122.89   24.40
   0   6  -3  128.49   22.60
   0  -6   3   94.59   12.00
   0  -6   3  117.39   14.50
  10  -5  -3  206.18   21.50
 -10   5   3  234.08   24.70
 -10   5   3  278.97   33.60
 -10   5   3  247.98   23.70
   9  -4  -3   34.50   13.70
  -9   4   3   42.70   13.10
  -9   4   3   37.90   11.10
  -9   4   3   39.00   16.80
   8  -3  -3    3.90   10.40
  -8   3   3    2.30    8.40
  -8   3   3   11.10   11.30
  -8   3   3    2.00    7.70
   7  -2  -3  296.67   14.50
  -7   2   3  314.77   16.70
  -7   2   3  307.77   15.00
  -7   2   3  290.47   13.40
   6  -1  -3  620.74   21.70
  -6   1   3  572.64   22.70
  -6   1   3  596.24   20.20
  -6   1   3  637.94   22.00
   5   0  -3   -0.10    4.20
   5   0  -3    3.70    4.20
  -5   0   3    3.50    3.90
  -5   0   3   -3.90    5.60
   4   1  -3   88.69    7.90
   4   1  -3   91.69    6.80
   4   1  -3   89.89    6.50
  -4  -1   3   91.09    7.10
   3   2  -3  981.30   33.60
   3   2  -3 1033.30   31.90
   3   2  -3 1016.30   33.60
  -3  -2   3 1046.80   32.30
   2   3  -3  112.19   11.70
   2   3  -3  132.69   14.00
  -2  -3   3  103.89    9.20
   1   4  -3   30.80   12.40
   1   4  -3   18.40   13.50
  -1  -4   3   15.80    6.70
  -1  -4   3   28.00    7.70
   0   5  -3  307.17   26.90
   0   5  -3  297.07   25.60
   0  -5   3  286.57   17.90
   0  -5   3  299.07   17.70
  -1   6  -3  237.98   28.20
  -1   6  -3  224.78   27.60
   1  -6   3  256.27   18.40
   1  -6   3  218.78   20.80
   9  -5  -3  146.99   17.90
  -9   5   3  134.29   15.70
  -9   5   3  152.48   18.80
  -9   5   3  172.18   24.00
   8  -4  -3   12.60   12.50
  -8   4   3   -8.10   10.70
  -8   4   3   -7.00   15.00
  -8   4   3   -6.20    9.50
   7  -3  -3   33.20    9.90
  -7   3   3   30.30    7.50
  -7   3   3   38.80    8.50
  -7   3   3   40.50   11.60
   6  -2  -3 1691.33   53.59
  -6   2   3 1737.43   54.79
  -6   2   3 1755.72   52.59
  -6   2   3 1680.73   53.19
   5  -1  -3   76.29    7.60
  -5   1   3   64.89    7.00
  -5   1   3   73.49    5.80
  -5   1   3   77.89    7.80
   4   0  -3    1.00    4.30
  -4   0   3    2.70    3.30
   3   1  -3   48.40    5.40
   3   1  -3   46.30    4.60
   3   1  -3   45.40    4.30
  -3  -1   3   39.00    4.10
   2   2  -3 1126.89   36.80
   2   2  -3 1134.29   35.10
   2   2  -3 1139.29   36.70
  -2  -2   3 1132.59   35.30
   1   3  -3   24.50    9.30
   1   3  -3   28.20    9.00
  -1  -3   3   31.50    5.70
   0   4  -3  303.47   23.60
   0   4  -3  302.17   20.80
   0  -4   3  292.97   15.60
   0  -4   3  301.47   15.20
  -1   5  -3  202.88   20.80
  -1   5  -3  195.28   23.10
   1  -5   3  174.18   16.80
   1  -5   3  151.08   15.10
  -2   6  -3   33.20   19.40
  -2   6  -3   16.30   22.80
   2  -6   3   20.40   10.30
   2  -6   3   32.60   13.70
   8  -5  -3   71.39   15.00
  -8   5   3   77.69   17.10
  -8   5   3   58.69   19.50
  -8   5   3   65.99   13.00
   7  -4  -3  536.75   25.80
  -7   4   3  586.44   25.50
  -7   4   3  554.84   29.90
  -7   4   3  527.95   23.90
   6  -3  -3  658.33   25.10
  -6   3   3  661.73   24.30
  -6   3   3  658.93   24.10
  -6   3   3  630.74   27.70
   5  -2  -3   -0.80    5.40
  -5   2   3   -1.70    6.60
  -5   2   3    9.20    4.90
  -5   2   3    4.20    4.70
   4  -1  -3   72.99    6.80
  -4   1   3   81.89    6.50
  -4   1   3   70.79    7.00
   3   0  -3    4.30    3.10
   3   0  -3    9.20    3.20
  -3   0   3    5.90    2.80
   2   1  -3  250.57    9.80
   2   1  -3  277.07   10.30
   2   1  -3  260.97   10.70
  -2  -1   3  261.07    9.80
   1   2  -3   67.19    7.70
   1   2  -3   80.49    8.70
   1   2  -3   75.69    6.40
  -1  -2   3   70.19    6.70
   0   3  -3  673.23   27.30
   0   3  -3  699.43   26.30
   0  -3   3  659.33   23.60
  -1   4  -3  672.43   29.30
   1  -4   3  658.93   25.90
  -2   5  -3   52.79   16.20
  -2   5  -3   32.00   17.90
   2  -5   3    3.50   11.50
   7  -5  -3  134.99   16.20
  -7   5   3  139.09   17.70
  -7   5   3  120.69   13.40
  -7   5   3   90.69   20.30
   6  -4  -3  704.73   28.70
  -6   4   3  682.03   33.30
  -6   4   3  731.23   29.00
  -6   4   3  742.43   27.10
   5  -3  -3  223.68   13.20
  -5   3   3  221.28   16.80
  -5   3   3  216.08   12.50
  -5   3   3  235.48   13.30
   4  -2  -3   56.29    6.50
  -4   2   3   69.39    5.90
  -4   2   3   68.99    6.70
  -4   2   3   61.99    8.40
   3  -1  -3   33.80    3.90
   3  -1  -3   47.30    4.80
  -3   1   3   41.10    5.00
  -3   1   3   40.40    3.90
   2   0  -3    5.20    3.20
  -2   0   3   -1.10    2.00
   1   1  -3 1012.00   30.80
   1   1  -3 1010.50   31.40
   1   1  -3 1051.79   31.30
  -1  -1   3 1025.30   30.90
  -1  -1   3  940.91   31.40
   0   2  -3  104.79   10.20
   0   2  -3  125.59    8.00
   0   2  -3  118.79    9.60
  -1   3  -3   95.09   11.90
  -1   3  -3   59.99    9.00
  -1   3  -3  100.59   10.10
   1  -3   3   86.59    9.20
  -2   4  -3   90.99    9.70
  -2   4  -3  111.99   17.70
  -2   4  -3  105.89   14.50
   2  -4   3   71.09   10.40
  -3   5  -3   43.50   18.00
  -3   5  -3   44.40   16.50
   3  -5   3   76.49   13.60
   6  -5  -3  244.88   20.50
  -6   5   3  207.18   22.00
  -6   5   3  180.58   17.40
  -6   5   3  229.08   25.00
   5  -4  -3   -9.00    8.90
  -5   4   3    9.00   13.70
  -5   4   3    6.90    7.20
  -5   4   3   -1.40   10.10
   4  -3  -3  296.77   14.20
  -4   3   3  301.47   17.50
  -4   3   3  254.57   14.70
  -4   3   3  310.97   14.60
   3  -2  -3  991.10   32.00
  -3   2   3  998.60   31.30
  -3   2   3 1022.00   31.80
  -3   2   3 1041.60   33.90
   2  -1  -3  259.47    9.90
   2  -1  -3  254.37    9.40
  -2   1   3  263.97   10.30
  -2   1   3  268.77    9.30
  -1   0   3    1.20    1.50
   0   1  -3  548.25   18.00
   0   1  -3  558.74   18.60
   0   1  -3  559.64   18.10
   0   1  -3  558.54   18.60
  -1   2  -3  648.44   22.20
  -1   2  -3  666.53   24.20
  -1   2  -3  655.93   23.10
   1  -2   3  681.53   22.60
  -2   3  -3   99.89   10.70
  -2   3  -3   84.89   12.00
  -2   3  -3   73.29    7.80
   2  -3   3   72.49    8.50
  -3   4  -3   13.40    8.20
  -3   4  -3   10.40   13.70
  -3   4  -3  -13.90   12.60
   3  -4   3   -3.00    8.80
  -4   5  -3  161.98   19.50
  -4   5  -3  198.78   19.30
  -4   5  -3  187.38   22.80
   4  -5   3  165.68   16.90
  -5   5   3  168.88   19.60
  -5   5   3  143.79   15.90
  -5   5   3  197.78   22.80
   4  -4  -3  143.49   13.80
  -4   4   3  158.78   15.80
  -4   4   3  138.29   12.00
  -4   4   3  157.48   19.40
   3  -3  -3   63.19    7.40
  -3   3   3   64.19    5.80
  -3   3   3   64.19    8.20
  -3   3   3   47.10   10.10
   2  -2  -3 1073.39   33.70
   2  -2  -3 1099.49   34.30
  -2   2   3 1091.89   33.50
  -2   2   3 1127.39   36.20
  -2   2   3 1139.79   34.60
   1  -1  -3  999.80   30.50
  -1   1   3 1021.10   30.40
  -1   1   3 1056.79   31.90
   0   0  -3    2.30    1.50
   0   0   3    1.10    1.60
  -1   1  -3  101.19    6.30
  -1   1  -3  108.79    7.80
  -1   1  -3  120.49    6.60
  -1   1  -3  110.19    7.00
  -2   2  -3   69.59    7.80
  -2   2  -3   51.59    7.10
  -2   2  -3   74.59    8.70
   2  -2   3   71.59    7.20
  -3   3  -3  392.56   21.40
  -3   3  -3  434.96   18.00
  -3   3  -3  421.46   19.70
   3  -3   3  415.46   18.30
  -4   4  -3  184.88   21.60
  -4   4  -3  167.48   14.80
  -4   4  -3  107.59   26.20
   4  -4   3  150.08   14.40
  -5   5  -3   79.29   12.90
  -5   5  -3   62.99   17.30
  -5   5  -3   65.19   18.30
   5  -5   3   49.90   14.60
   4  -5  -3  134.39   14.30
  -4   5   3  155.28   17.30
  -4   5   3  144.79   21.20
  -4   5   3  141.09   14.90
   3  -4  -3 1416.16   45.60
  -3   4   3 1251.97   61.09
  -3   4   3 1518.25   47.70
  -3   4   3 1390.56   45.60
   2  -3  -3  101.69    8.70
  -2   3   3  107.89   10.00
  -2   3   3   98.39   11.20
  -2   3   3   99.39    7.50
   1  -2  -3   67.59    4.50
   1  -2  -3   63.19    5.60
  -1   2   3   65.89    6.80
  -1   2   3   68.99    4.30
  -1   2   3   78.09    7.90
   0   1   3  568.44   19.50
   0   1   3  582.94   19.00
  -1   0  -3    1.80    2.80
  -1   0  -3    5.60    2.00
  -1   0  -3    2.40    4.40
   1   0   3    2.80    2.10
  -2   1  -3  186.08    8.60
  -2   1  -3  183.78    9.20
  -2   1  -3  184.58   10.10
   2  -1   3  192.88    8.90
  -3   2  -3  173.38   12.60
  -3   2  -3  160.28   10.40
  -3   2  -3  160.48   10.20
   3  -2   3  167.58    9.60
  -4   3  -3 1037.40   36.10
  -4   3  -3 1015.40   34.50
  -4   3  -3  978.70   37.80
   4  -3   3 1017.70   35.10
  -5   4  -3  800.42   32.90
  -5   4  -3  739.33   35.40
  -5   4  -3  754.72   30.00
   5  -4   3  788.92   31.30
  -6   5  -3    9.50   16.90
  -6   5  -3  -16.40   18.30
  -6   5  -3   14.30   12.30
   6  -5   3   34.00   14.80
   4  -6  -3   26.10   14.00
   4  -6  -3   60.59   14.10
  -4   6   3   29.00   22.90
  -4   6   3   78.49   18.90
   3  -5  -3   23.30    9.80
  -3   5   3   22.10   13.90
  -3   5   3   16.70   16.30
   2  -4  -3  663.73   24.30
  -2   4   3  654.43   26.70
   1  -3  -3   16.30    5.10
   1  -3  -3   18.40    4.20
  -1   3   3   23.70    3.90
  -1   3   3   28.10    9.10
  -1   3   3   34.40    7.60
   0   2   3  119.69    8.30
   0   2   3  107.39    9.90
   1   1   3  111.29    4.10
   1   1   3  114.19    7.70
   1   1   3  115.29    7.40
  -2   0  -3   -3.70    3.60
  -2   0  -3    3.10    2.40
  -2   0  -3   -2.30    5.40
   2   0   3    1.90    2.60
   2   0   3   -7.70    2.80
  -3   1  -3   -6.20    5.30
  -3   1  -3   -0.10    3.70
  -3   1  -3    5.40    4.60
   3  -1   3    0.40    3.80
  -4   2  -3  110.79   12.60
  -4   2  -3  121.39    9.60
  -4   2  -3  132.89   10.90
   4  -2   3  123.59   10.20
  -5   3  -3   -6.90    9.20
  -5   3  -3    1.80    6.90
  -5   3  -3   -8.90   10.80
   5  -3   3   15.10    9.20
  -6   4  -3  -15.10   14.70
  -6   4  -3    6.80   12.90
  -6   4  -3   11.30    9.60
   6  -4   3   26.30   11.70
  -7   5  -3  441.46   26.50
  -7   5  -3  415.36   28.90
  -7   5  -3  365.66   33.00
   7  -5   3  402.56   26.20
  -3   6   3  158.28   20.20
  -3   6   3  136.79   26.10
   2  -5  -3   94.39   11.00
   2  -5  -3  114.39   11.50
  -2   5   3  138.49   20.70
  -2   5   3  134.79   16.50
   1  -4  -3   16.50    6.80
   1  -4  -3   21.50    4.90
  -1   4   3   31.60   10.60
   0  -3  -3  676.43   20.90
   0  -3  -3  653.33   21.90
   0  -3  -3  681.53   21.00
   0   3   3  679.83   27.00
   0   3   3  671.03   25.20
   1   2   3  666.43   24.30
   1   2   3  665.23   23.30
  -2  -1  -3  202.18    7.00
   2   1   3  192.88   10.60
   2   1   3  207.78   10.50
   2   1   3  187.08    7.20
  -3   0  -3   -7.20    3.90
  -3   0  -3   -3.00    2.70
  -3   0  -3   -5.10    5.80
   3   0   3    1.10    3.20
  -4   1  -3  326.27   13.80
  -4   1  -3  312.17   16.00
   4  -1   3  310.87   13.20
  -5   2  -3 1221.78   39.70
  -5   2  -3 1202.08   42.40
  -5   2  -3 1173.88   40.00
   5  -2   3 1262.77   40.10
  -6   3  -3   42.60    8.60
  -6   3  -3   50.79   13.40
  -6   3  -3   52.89   10.40
   6  -3   3   59.69   11.40
  -7   4  -3    2.40    9.80
  -7   4  -3   19.20   13.50
  -7   4  -3  -30.70   15.30
   7  -4   3    2.90   13.10
  -8   5  -3  293.87   34.70
  -8   5  -3  312.37   27.30
   8  -5   3  312.77   26.40
   2  -6  -3  205.88   18.00
  -2   6   3  163.38   25.40
  -2   6   3  169.48   21.30
   1  -5  -3   15.30    7.90
   1  -5  -3   -0.20    5.70
  -1   5   3  -11.20   16.50
  -1   5   3   11.60   14.10
   0  -4  -3  285.17   11.60
   0  -4  -3  282.07   13.10
   0   4   3  296.77   18.80
  -1  -3  -3   69.29    6.20
   1   3   3  107.09   10.70
   1   3   3   80.99   11.40
   2   2   3   68.59    8.20
   2   2   3   73.39    8.30
  -3  -1  -3    5.20    2.60
   3   1   3    3.90    3.00
   3   1   3   -3.80    5.80
  -4   0  -3   -0.50    3.40
  -4   0  -3   -2.10    4.30
  -4   0  -3  -13.00    6.30
   4   0   3    1.30    3.50
  -5   1  -3  215.08   11.30
  -5   1  -3  230.98   12.40
  -5   1  -3  217.38   15.00
   5  -1   3  233.28   11.60
  -6   2  -3  165.78   12.50
  -6   2  -3  156.38   16.10
  -6   2  -3  165.08   13.00
   6  -2   3  177.08   13.30
  -7   3  -3 1065.69   38.20
  -7   3  -3 1067.39   36.70
   7  -3   3  947.71   42.90
  -8   4  -3  222.58   27.50
  -8   4  -3  271.97   23.00
  -8   4  -3  309.27   21.00
   8  -4   3  243.18   22.30
  -9   5  -3   22.70   24.10
  -9   5  -3   36.60   18.70
   9  -5   3   29.90   17.40
   1  -6  -3   12.10   10.40
  -1   6   3   -6.10   16.50
  -1   6   3   20.30   21.90
   0  -5  -3  270.47   12.70
   0  -5  -3  280.27   14.80
   0   5   3  278.57   26.90
   0   5   3  299.07   22.90
  -1  -4  -3  629.54   22.20
  -1  -4  -3  667.93   21.30
   1   4   3  669.33   34.10
   1   4   3  707.83   28.70
   2   3   3   99.79   12.40
   2   3   3   86.69   11.00
  -3  -2  -3  188.88    7.00
   3   2   3  169.28   12.90
   3   2   3  197.38   12.80
   3   2   3  169.48    7.30
  -4  -1  -3  335.27   16.00
  -4  -1  -3  332.77   12.10
   4   1   3  341.97   16.30
  -5   0  -3   -0.40    8.00
  -5   0  -3   -0.70    5.60
  -5   0  -3    3.60    4.00
   5   0   3   -1.80    4.20
  -6   1  -3   20.70    6.90
  -6   1  -3   19.40   10.20
  -6   1  -3   10.40    5.20
   6  -1   3   20.30    6.10
  -7   2  -3    3.60   11.00
  -7   2  -3   11.60    8.50
  -7   2  -3   -2.30    6.70
   7  -2   3   -0.90    8.90
  -8   3  -3  686.23   27.40
  -8   3  -3  618.34   32.90
  -8   3  -3  656.83   29.60
   8  -3   3  671.03   28.30
  -9   4  -3   42.00   15.70
  -9   4  -3   69.29   20.00
  -9   4  -3   41.50   13.40
   9  -4   3   31.20   14.30
   0   6   3  143.89   25.00
   0   6   3   89.49   19.60
  -1  -5  -3  135.39   11.00
   1   5   3  194.88   23.30
   1   5   3  188.98   22.30
  -2  -4  -3   76.39    7.30
   2   4   3  107.69   14.80
   2   4   3  135.39   17.00
   3   3   3  448.46   21.20
   3   3   3  422.36   22.20
  -4  -2  -3  123.39    6.50
   4   2   3  120.89   12.40
   4   2   3  127.99   11.90
   4   2   3  115.29    8.00
  -5  -1  -3  226.48   10.20
  -5  -1  -3  230.98   14.70
   5   1   3  222.78   14.70
   5   1   3  233.68    9.50
  -6   0  -3  -16.80    8.80
  -6   0  -3   -5.30    6.80
  -6   0  -3   -5.10    4.80
   6   0   3   -5.80    5.00
  -7   1  -3  303.17   15.90
  -7   1  -3  299.07   20.20
  -7   1  -3  305.77   15.00
   7  -1   3  301.97   15.30
  -8   2  -3   34.00   10.70
  -8   2  -3   32.00    8.20
  -8   2  -3   36.30   14.40
   8  -2   3   27.80   10.00
  -9   3  -3  257.77   19.60
  -9   3  -3  262.47   20.90
  -9   3  -3  253.47   26.50
   9  -3   3  274.27   21.40
 -10   4  -3  201.78   26.60
 -10   4  -3  175.18   21.40
 -10   4  -3  213.78   23.70
  10  -4   3  160.88   19.80
   1   6   3  294.57   30.40
   1   6   3  267.77   30.50
  -2  -5  -3   20.10    5.70
   2   5   3   40.00   18.60
   2   5   3   37.20   16.00
   3   4   3   -5.80   13.30
   3   4   3   -7.60   12.40
  -4  -3  -3 1104.99   32.20
   4   3   3 1033.30   39.30
   4   3   3 1024.10   37.90
  -5  -2  -3 1289.47   38.20
   5   2   3 1199.18   42.70
   5   2   3 1237.18   42.60
  -6  -1  -3   28.30    9.60
  -6  -1  -3   11.80    4.70
   6   1   3   21.60    8.40
   6   1   3   12.00    4.60
  -7   0  -3   -9.60    9.80
  -7   0  -3    1.60    5.40
   7   0   3   -6.90    5.70
  -8   1  -3   70.19    8.30
  -8   1  -3   74.09   10.30
  -8   1  -3   84.49   14.30
   8  -1   3   83.39    9.90
  -9   2  -3  -10.30    7.60
  -9   2  -3    5.10   10.20
  -9   2  -3   -2.40   14.30
   9  -2   3   -5.50   10.40
 -10   3  -3  153.18   21.80
 -10   3  -3  150.28   17.30
 -10   3  -3  159.28   14.90
  10  -3   3  118.09   16.00
 -11   4  -3  131.39   20.60
 -11   4  -3  119.29   24.60
  11  -4   3  171.08   21.60
   2   6   3   74.79   20.00
   2   6   3   42.70   24.10
   3   5   3   79.29   19.00
   3   5   3   66.69   17.20
   4   4   3  165.48   19.50
  -5  -3  -3    8.40    3.80
   5   3   3   10.50   11.50
   5   3   3   27.30   11.90
   5   3   3   10.80    5.40
  -6  -2  -3  194.28   10.00
   6   2   3  192.78   16.30
   6   2   3  166.68   15.10
  -7  -1  -3  285.77   18.80
  -7  -1  -3  315.67   13.80
   7   1   3  280.77   17.20
   7   1   3  316.37   13.10
  -8   0  -3  -14.40   10.70
  -8   0  -3   -4.90    5.80
   8   0   3    3.50    6.70
  -9   1  -3    2.80   13.20
  -9   1  -3   10.10    9.50
  -9   1  -3    2.20    6.80
   9  -1   3   -6.50    8.80
 -10   2  -3   79.39   13.50
 -10   2  -3   79.79   19.50
 -10   2  -3   78.59   11.00
  10  -2   3  109.79   15.20
 -11   3  -3  371.66   25.50
 -11   3  -3  358.06   32.70
 -11   3  -3  360.26   24.40
  11  -3   3  400.56   26.60
 -12   4  -3   18.70   18.10
 -12   4  -3   24.50   24.20
  12  -4   3  -55.19   17.80
   4   5   3  214.18   22.80
   4   5   3  172.28   24.00
   5   4   3  801.42   36.00
   5   4   3  809.82   37.20
  -6  -3  -3   50.29    5.40
   6   3   3   64.39   14.40
   6   3   3   34.50   13.40
  -7  -2  -3    7.90    5.40
   7   2   3   12.40   12.10
   7   2   3   15.00   11.00
   7   2   3    1.40    6.00
  -8  -1  -3   79.19    7.90
  -8  -1  -3   75.39   13.60
   8   1   3   97.39   13.90
   8   1   3   93.99    9.70
  -9   0  -3   -1.10    6.30
  -9   0  -3  -20.70   12.70
   9   0   3   -2.50    7.50
 -10   1  -3   41.50    9.00
 -10   1  -3   84.49   12.60
 -10   1  -3   83.59   18.40
  10  -1   3   71.59   12.30
 -11   2  -3   14.50   13.10
 -11   2  -3   30.30   10.50
 -11   2  -3  -11.90   17.90
  11  -2   3   19.20   13.70
 -12   3  -3   31.10   15.60
 -12   3  -3   35.90   21.60
  12  -3   3   31.20   16.40
   5   5   3   92.39   20.40
   5   5   3   73.59   21.00
  -6  -4  -3   19.30    4.50
   6   4   3   24.10   17.40
   6   4   3   -2.00   16.00
  -7  -3  -3 1181.98   36.00
   7   3   3 1121.39   43.80
   7   3   3 1066.59   45.30
  -8  -2  -3   34.30    6.70
   8   2   3   42.40   13.70
   8   2   3   42.40   14.10
   8   2   3   42.80    7.50
  -9  -1  -3   18.30   13.30
   9   1   3   -4.60    7.10
   9   1   3   16.30   12.80
 -10   0  -3    2.50    7.40
 -10   0  -3   -2.00   13.70
  10   0   3    8.90   12.80
  10   0   3   -1.90    8.30
 -11   1  -3  332.67   19.90
 -11   1  -3  334.67   31.90
  11  -1   3  337.87   20.90
 -12   2  -3    9.30   10.60
 -12   2  -3  -14.10   19.80
 -12   2  -3    8.30   14.20
  12  -2   3  -21.20   13.30
 -13   3  -3   29.90   22.00
 -13   3  -3   45.30   16.40
  13  -3   3   19.80   17.80
   6   5   3   19.90   19.90
   6   5   3   13.20   19.80
  -7  -4  -3    8.00    5.00
   7   4   3   30.70   17.10
   7   4   3   24.30   17.80
   8   3   3  648.84   33.30
   8   3   3  721.53   35.10
  -9  -2  -3   -0.60    6.30
   9   2   3    2.70   13.80
   9   2   3   -1.60   15.10
   9   2   3  -12.60    7.40
 -10  -1  -3   58.69    8.90
 -10  -1  -3   77.29   16.80
  10   1   3   68.89    9.60
  10   1   3   92.99   16.80
 -11   0  -3   19.70   15.80
 -11   0  -3   18.90    8.20
  11   0   3  -11.50    9.70
  11   0   3    1.70   13.80
 -12   1  -3   21.40   19.50
 -12   1  -3   13.40    9.50
  12  -1   3   13.50   12.30
 -13   2  -3   81.39   16.90
 -13   2  -3   41.40   22.00
 -13   2  -3   19.10   13.40
  13  -2   3   73.39   17.50
 -14   3  -3   -9.30   23.20
 -14   3  -3    6.00   18.10
  14  -3   3  -13.80   19.00
   7   5   3  447.66   35.20
   7   5   3  430.96   34.20
  -8  -4  -3  272.07   13.20
   8   4   3  244.38   26.30
   8   4   3  291.57   27.90
  -9  -3  -3  256.87   14.70
   9   3   3  218.18   25.10
   9   3   3  271.37   24.50
 -10  -2  -3   95.89   10.10
  10   2   3  100.29   17.90
  10   2   3  133.19   13.70
 -11  -1  -3  358.36   19.00
  11   1   3  353.86   25.90
  11   1   3  341.67   19.20
 -12   0  -3    3.00    9.00
 -12   0  -3   -6.40   17.10
  12   0   3    0.90   15.40
  12   0   3    3.90   11.10
 -13   1  -3   21.10   20.10
 -13   1  -3   42.30   11.70
  13  -1   3   46.30   14.80
 -14   2  -3  112.89   26.80
 -14   2  -3  107.29   19.30
  14  -2   3   85.49   19.40
   8   5   3  338.77   34.00
   8   5   3  307.27   32.70
   9   4   3   22.10   19.70
   9   4   3   35.50   17.80
 -10  -3  -3  153.78   13.70
  10   3   3  131.59   21.70
  10   3   3  126.49   20.40
 -11  -2  -3   14.10    8.00
  11   2   3   22.80   17.10
  11   2   3    4.50   17.60
  11   2   3   17.10   10.30
 -12  -1  -3   28.80   18.90
 -12  -1  -3   10.80    9.00
  12   1   3   11.80   11.00
  12   1   3    5.10   15.80
 -13   0  -3  -29.90   17.60
 -13   0  -3   -4.10    9.80
  13   0   3  -16.70   16.30
 -14   1  -3    2.50   13.00
 -14   1  -3   62.59   23.10
  14  -1   3   -7.20   14.30
 -15   2  -3    8.00   24.20
  15  -2   3   23.50   18.40
   9   5   3   25.70   23.70
   9   5   3    3.90   23.30
 -10  -4  -3  216.98   14.50
  10   4   3  247.18   29.60
  10   4   3  208.38   27.70
 -11  -3  -3  409.86   19.70
  11   3   3  397.76   16.80
  11   3   3  372.36   30.00
  11   3   3  374.46   32.50
 -12  -2  -3   21.20    9.00
  12   2   3   -1.00   11.40
  12   2   3   -8.50   19.30
  12   2   3   26.20   19.00
 -13  -1  -3   25.50   10.30
 -13  -1  -3   40.50   19.20
  13   1   3   39.30   17.00
  13   1   3   49.90   12.70
 -14   0  -3  -33.30   19.20
 -14   0  -3    6.90   11.30
  14   0   3    5.10   13.30
  14   0   3    1.50   15.80
 -15   1  -3   -1.00   22.60
  15  -1   3   45.70   17.10
  15  -1   3   40.30   19.30
 -16   2  -3    6.30   26.80
  16  -2   3   77.19   21.10
 -11  -4  -3  154.28   14.00
  11   4   3  105.99   26.00
  11   4   3  110.49   24.60
 -12  -3  -3   17.90    8.90
  12   3   3   22.20   19.10
  12   3   3   38.10   20.50
  12   3   3   22.70   10.70
 -13  -2  -3   49.20   10.60
  13   2   3   50.79   13.70
  13   2   3   33.60   20.60
  13   2   3   29.80   20.40
 -14  -1  -3   19.10   20.50
 -14  -1  -3    3.40   10.90
  14   1   3   20.30   17.80
  14   1   3   -2.80   13.70
 -15   0  -3   17.70   21.00
 -15   0  -3   -5.20   14.10
  15   0   3    5.40   14.70
  15   0   3    9.90   19.50
 -16   1  -3    7.00   24.60
  16  -1   3   -1.20   17.30
  16  -1   3   10.00   19.80
 -12  -4  -3   10.60    9.30
  12   4   3    0.90   22.10
  12   4   3    9.60   23.20
 -13  -3  -3   19.80   10.10
  13   3   3   10.40   20.70
  13   3   3   63.49   22.00
 -14  -2  -3   95.89   13.00
  14   2   3   98.89   15.70
  14   2   3  118.69   24.80
  14   2   3  102.79   21.70
 -15  -1  -3   -2.10   22.80
 -15  -1  -3   17.40   12.40
  15   1   3   27.30   21.40
  15   1   3   -8.70   15.40
 -16   0  -3    7.80   22.20
  16   0   3   -6.30   20.90
  16   0   3   -8.60   16.90
 -17   1  -3   10.60   25.30
  17  -1   3   -1.30   22.40
  17  -1   3    6.50   20.30
 -14  -3  -3   -4.30   10.80
  14   3   3   24.60   22.90
  14   3   3  -11.30   23.10
 -15  -2  -3   20.70   12.70
  15   2   3   36.50   23.20
  15   2   3   15.10   22.80
  15   2   3   35.80   17.10
 -16  -1  -3   28.40   25.20
  16   1   3   10.00   21.50
  16   1   3   10.00   16.90
 -17   0  -3   22.70   24.30
  17   0   3   -2.00   23.40
  17   0   3   -4.00   18.20
 -16  -2  -3   39.70   16.70
  16   2   3   51.89   26.70
  16   2   3  -29.30   24.60
  16   2   3   47.50   20.00
 -17  -1  -3    0.90   25.70
  17   1   3   33.30   18.70
  17   1   3    5.60   23.10
  18   2  -4   42.10   21.50
  18   2  -4   -2.90   22.80
  18   2  -4   31.50   20.30
  19   0  -4  208.78   24.20
  19   0  -4  133.69   23.40
 -19   0   4  143.89   24.10
  18   1  -4  251.87   29.30
  18   1  -4  179.18   22.60
  17   2  -4   -7.90   18.10
  17   2  -4    1.20   20.30
  17   2  -4   22.70   19.90
  16   3  -4   26.70   20.40
  16   3  -4   43.70   19.70
  16   3  -4   31.50   24.40
 -16  -3   4   10.80   15.20
  18   0  -4  107.49   21.40
  18   0  -4   75.59   20.80
 -18   0   4  136.19   22.80
  17   1  -4   38.50   18.80
  17   1  -4    9.60   19.00
  16   2  -4  336.47   30.50
  16   2  -4  323.97   28.10
  16   2  -4  319.77   28.30
 -16  -2   4  330.47   26.30
  15   3  -4  110.99   21.60
  15   3  -4   66.09   17.20
  15   3  -4   86.69   20.60
 -15  -3   4  111.29   16.00
  14   4  -4    0.20   19.70
  14   4  -4   32.20   22.70
  14   4  -4   -3.70   13.90
 -14  -4   4    1.10   13.40
  18  -1  -4  193.98   24.30
  18  -1  -4  213.28   23.70
 -18   1   4  256.27   28.60
  17   0  -4   50.29   19.10
  17   0  -4   38.80   18.60
 -17   0   4   38.90   19.90
  16   1  -4    8.50   17.30
  16   1  -4   17.00   16.70
 -16  -1   4  -11.90   12.30
  15   2  -4  186.68   21.60
  15   2  -4  188.08   20.20
  15   2  -4  156.48   22.80
 -15  -2   4  167.88   17.50
  14   3  -4   35.70   14.20
  14   3  -4   27.30   18.50
  14   3  -4    8.10   19.40
 -14  -3   4    2.20   11.40
  13   4  -4   67.49   22.70
  13   4  -4   33.70   20.10
  13   4  -4   39.10   12.90
 -13  -4   4   31.80   12.50
  18  -2  -4   10.50   22.10
  18  -2  -4   -0.70   19.00
 -18   2   4    3.00   24.60
  17  -1  -4    7.10   18.50
  17  -1  -4   13.50   17.70
 -17   1   4   46.10   22.50
  16   0  -4  771.12   36.80
  16   0  -4  755.92   36.50
 -16   0   4  694.63   35.40
 -16   0   4  723.13   37.30
  15   1  -4  846.52   37.00
  15   1  -4  884.11   40.70
 -15  -1   4  953.30   40.00
 -15  -1   4  854.01   36.20
  14   2  -4   -0.60   15.20
  14   2  -4  -12.90   14.30
  14   2  -4   23.60   17.80
 -14  -2   4    3.50   11.50
  13   3  -4   73.49   13.80
  13   3  -4   74.79   21.40
  13   3  -4   84.19   18.30
 -13  -3   4   96.19   13.20
  12   4  -4  121.29   21.40
  12   4  -4   70.59   19.80
  12   4  -4  115.89   13.30
 -12  -4   4  112.69   14.00
  11   5  -4  -25.20   21.90
  11   5  -4    1.20   21.30
 -11  -5   4   -9.10   11.60
  17  -2  -4   14.20   17.90
  17  -2  -4    1.60   19.40
 -17   2   4    4.50   22.20
  16  -1  -4    0.40   16.30
  16  -1  -4   25.00   17.90
 -16   1   4   43.50   23.90
 -16   1   4   34.00   20.40
  15   0  -4  690.33   35.30
  15   0  -4  719.53   33.50
 -15   0   4  718.63   32.70
 -15   0   4  743.63   35.30
  14   1  -4  268.37   23.30
  14   1  -4  262.97   23.20
 -14  -1   4  258.77   21.00
 -14  -1   4  279.37   25.10
  13   2  -4  292.17   23.30
  13   2  -4  298.77   26.20
  13   2  -4  288.87   22.00
 -13  -2   4  334.57   20.80
  12   3  -4   -6.40   17.50
  12   3  -4   34.40   11.70
  12   3  -4   27.50   16.40
 -12  -3   4   43.20   10.90
  11   4  -4    6.70   17.10
  11   4  -4   -2.70   10.30
  11   4  -4   17.90   19.60
 -11  -4   4    1.60   10.50
  10   5  -4   20.90   23.60
  10   5  -4   36.10   19.90
 -10  -5   4   13.20   12.00
  16  -2  -4  272.77   28.40
  16  -2  -4  317.07   25.70
 -16   2   4  315.47   32.70
  15  -1  -4  845.92   36.50
  15  -1  -4  852.81   37.30
 -15   1   4  814.22   36.80
  14   0  -4  701.03   31.90
  14   0  -4  640.04   31.30
 -14   0   4  642.34   29.60
 -14   0   4  706.73   32.70
  13   1  -4  193.08   22.40
  13   1  -4  207.98   19.20
 -13  -1   4  184.18   21.50
 -13  -1   4  190.08   18.60
  12   2  -4 2149.69   67.79
  12   2  -4 2181.18   69.79
  12   2  -4 1888.81   74.79
 -12  -2   4 2151.98   68.39
  11   3  -4  121.89   19.80
  11   3  -4  125.89   12.60
  11   3  -4  110.79   17.00
 -11  -3   4  106.79   12.20
  10   4  -4  -16.80   19.10
  10   4  -4    1.30    9.20
  10   4  -4   16.40   16.10
 -10  -4   4    8.90   10.00
   9   5  -4   23.20   20.20
   9   5  -4   25.70   20.60
  -9  -5   4   19.90   11.20
  16  -3  -4   41.70   21.40
 -16   3   4   13.00   23.00
  15  -2  -4  192.68   20.90
  15  -2  -4  158.78   22.70
 -15   2   4  159.48   18.10
 -15   2   4  156.18   23.80
  14  -1  -4  274.77   20.70
  14  -1  -4  231.58   20.00
 -14   1   4  261.07   26.90
 -14   1   4  252.37   20.90
  13   0  -4   17.20   12.30
  13   0  -4   20.80   12.60
 -13   0   4   -1.00   13.30
 -13   0   4   15.80    9.90
  12   1  -4   19.10   11.40
  12   1  -4   26.90   13.10
 -12  -1   4   28.50    9.30
 -12  -1   4    9.50   11.70
  11   2  -4  586.34   25.20
  11   2  -4  593.24   26.50
  11   2  -4  595.74   29.50
 -11  -2   4  580.64   25.70
  10   3  -4   49.50   10.10
  10   3  -4   30.40   14.20
  10   3  -4   44.40   14.00
 -10  -3   4   47.10   10.10
   9   4  -4   46.50   16.30
   9   4  -4   50.69    9.30
   9   4  -4   37.80   18.60
  -9  -4   4   60.09   10.50
   8   5  -4    5.10   19.20
   8   5  -4   -8.10   17.90
  -8  -5   4   21.40   10.60
  15  -3  -4   87.39   20.40
 -15   3   4   72.69   17.60
 -15   3   4  107.59   23.90
  14  -2  -4   17.70   15.70
 -14   2   4   -3.30   18.70
 -14   2   4   13.30   12.30
  13  -1  -4  211.68   17.10
  13  -1  -4  171.28   17.40
 -13   1   4  182.28   17.50
 -13   1   4  188.38   22.70
  12   0  -4 3900.21  118.29
  12   0  -4 3858.21  118.09
 -12   0   4 3763.12  118.19
 -12   0   4 3897.31  119.19
  11   1  -4  196.08   15.70
  11   1  -4  189.28   17.40
 -11  -1   4  177.98   14.70
 -11  -1   4  178.78   16.80
  10   2  -4  -15.50    8.70
  10   2  -4   -7.10   12.10
  10   2  -4   21.20   10.20
 -10  -2   4    9.80    7.70
   9   3  -4  362.06   17.50
   9   3  -4  378.26   22.40
   9   3  -4  313.37   35.10
  -9  -3   4  356.86   19.20
   8   4  -4  291.67   23.10
   8   4  -4  317.87   27.20
   8   4  -4  341.57   16.90
  -8  -4   4  336.67   19.50
   7   5  -4   10.90   19.40
   7   5  -4   11.40   18.30
  -7  -5   4    4.50   10.40
  14  -3  -4   26.00   17.10
 -14   3   4    6.00   16.00
 -14   3   4   22.50   14.60
 -14   3   4   -8.00   19.80
  13  -2  -4  294.67   23.40
 -13   2   4  294.07   26.90
 -13   2   4  319.17   21.50
  12  -1  -4   24.00   11.60
  12  -1  -4   25.10   10.40
 -12   1   4   28.70    9.40
 -12   1   4   28.10   13.50
  11   0  -4  867.31   32.90
  11   0  -4  907.41   33.50
 -11   0   4  927.41   34.80
 -11   0   4  888.21   33.20
  10   1  -4  305.57   18.40
  10   1  -4  285.07   16.40
 -10  -1   4  258.87   16.60
   9   2  -4  450.35   23.10
   9   2  -4  438.26   20.40
   9   2  -4  396.26   18.80
  -9  -2   4  417.16   19.20
   8   3  -4   97.99    9.40
   8   3  -4   82.09   13.10
   8   3  -4   73.89   14.40
  -8  -3   4   74.19    9.50
   7   4  -4    8.30    7.90
   7   4  -4    3.70   15.40
  -7  -4   4    0.60    8.00
   6   5  -4   17.80   17.50
   6   5  -4   18.70   18.60
  -6  -5   4   -6.90    7.70
  -6  -5   4    4.00    9.10
  14  -4  -4   15.80   19.20
 -14   4   4   -6.30   16.20
 -14   4   4   16.20   21.80
  13  -3  -4   66.69   17.40
 -13   3   4   81.89   14.40
 -13   3   4   83.29   20.10
 -13   3   4   61.79   14.40
  12  -2  -4 1975.50   66.69
 -12   2   4 2051.29   66.69
 -12   2   4 2040.50   65.19
 -12   2   4 2076.39   69.79
  11  -1  -4  196.38   17.20
  11  -1  -4  218.38   15.10
 -11   1   4  199.38   18.90
 -11   1   4  207.78   15.80
  10   0  -4   15.50    9.00
  10   0  -4   10.60    9.00
 -10   0   4   -1.60    7.10
 -10   0   4   12.70   10.20
   9   1  -4 3187.48   97.49
   9   1  -4 3220.08   98.59
  -9  -1   4 3224.08   97.99
   8   2  -4 1212.88   40.80
   8   2  -4 1195.28   39.40
   8   2  -4 1220.78   42.40
  -8  -2   4 1206.38   40.30
   7   3  -4   17.40   10.00
   7   3  -4  -10.30   10.50
   7   3  -4    4.50    6.50
  -7  -3   4    4.40    6.70
   6   4  -4   27.30   15.40
   6   4  -4    4.80    7.50
   6   4  -4    7.80   14.60
  -6  -4   4   33.50    8.10
   5   5  -4   31.30   17.10
   5   5  -4   19.90   17.20
  -5  -5   4   13.70    8.80
  -5  -5   4    0.90    8.30
   4   6  -4   34.70   21.10
   4   6  -4   11.80   22.00
  -4  -6   4   26.20   11.30
  -4  -6   4   18.10   10.80
  13  -4  -4   46.90   17.80
 -13   4   4   50.59   15.90
 -13   4   4   39.90   21.00
  12  -3  -4   55.19   15.80
 -12   3   4   32.70   12.30
 -12   3   4   49.30   12.50
 -12   3   4   46.30   17.50
  11  -2  -4  585.54   27.30
 -11   2   4  523.65   25.00
 -11   2   4  580.04   28.30
 -11   2   4  564.54   23.40
  10  -1  -4  294.87   15.50
  10  -1  -4  286.07   17.40
 -10   1   4  288.07   18.90
 -10   1   4  286.17   16.40
   9   0  -4 1546.45   50.89
   9   0  -4 1576.74   50.59
  -9   0   4 1630.74   51.99
  -9   0   4 1580.14   51.09
   8   1  -4   62.59    9.70
   8   1  -4   81.09    9.00
  -8  -1   4   70.69    8.00
   7   2  -4  228.68   12.40
   7   2  -4  261.97   14.00
   7   2  -4  249.38   16.10
  -7  -2   4  226.68   13.50
   6   3  -4  295.17   14.30
   6   3  -4  289.27   20.20
   6   3  -4  283.47   18.10
  -6  -3   4  289.67   15.30
   5   4  -4   93.79    9.30
   5   4  -4   81.19   14.60
   5   4  -4   84.59   15.80
  -5  -4   4   87.99    9.40
   4   5  -4    8.00   16.10
   4   5  -4   -2.90   16.30
  -4  -5   4    3.70    8.20
  -4  -5   4    9.10    8.30
   3   6  -4   27.00   21.70
   3   6  -4   -7.40   20.00
  -3  -6   4  -15.70   10.50
  12  -4  -4  105.99   18.80
 -12   4   4  129.39   18.90
 -12   4   4  114.59   17.10
 -12   4   4   98.39   22.00
  11  -3  -4  112.39   16.30
 -11   3   4  113.29   13.10
 -11   3   4  108.19   18.50
 -11   3   4  118.19   13.10
  10  -2  -4   -4.00    9.10
 -10   2   4  -17.80    7.30
 -10   2   4   -2.00   11.40
 -10   2   4   -4.70    7.10
   9  -1  -4 3150.88   96.29
  -9   1   4 3129.89   96.29
  -9   1   4 3186.98   97.19
   8   0  -4 3504.85  108.39
   8   0  -4 3645.34  108.99
  -8   0   4 3639.04  109.19
  -8   0   4 3688.83  109.39
   7   1  -4  566.64   21.40
   7   1  -4  570.14   20.70
   7   1  -4  559.94   21.80
  -7  -1   4  562.64   21.50
   6   2  -4   84.79   10.40
   6   2  -4   91.49    9.10
   6   2  -4   83.29    8.60
  -6  -2   4   90.79    9.90
   5   3  -4  861.91   32.10
   5   3  -4  848.52   33.30
   5   3  -4  875.41   28.90
  -5  -3   4  880.61   29.80
   4   4  -4   33.30   14.90
   4   4  -4   23.60   13.30
  -4  -4   4   30.00    7.80
   3   5  -4   12.80   16.30
   3   5  -4   28.90   16.90
  -3  -5   4    7.60    8.50
  -3  -5   4   31.30    9.40
   2   6  -4    4.70   19.50
   2   6  -4    1.20   21.70
  -2  -6   4   -0.80   10.10
  -2  -6   4   12.10   11.40
  11  -4  -4   -5.70   14.70
 -11   4   4   23.30   19.00
 -11   4   4   -8.30   13.60
 -11   4   4  -19.50   12.30
  10  -3  -4   32.00   12.70
 -10   3   4   40.10   10.50
 -10   3   4   33.60   10.00
 -10   3   4   35.50   15.10
   9  -2  -4  414.66   19.10
  -9   2   4  421.76   20.80
  -9   2   4  386.06   17.00
  -9   2   4  407.96   19.50
   8  -1  -4   61.89    8.10
  -8   1   4   66.89    7.40
  -8   1   4   72.69    9.30
   7   0  -4   63.09    7.90
   7   0  -4   54.29    6.70
  -7   0   4   63.99    8.20
  -7   0   4   53.59    7.00
   6   1  -4 3221.78   96.79
   6   1  -4 3217.18   96.19
   6   1  -4 3293.87   95.79
  -6  -1   4 3126.69   97.89
   5   2  -4  903.91   31.40
   5   2  -4  892.91   30.20
   5   2  -4  876.41   28.80
   4   3  -4   29.00    6.50
   4   3  -4   39.30    9.70
   4   3  -4   16.60    9.00
  -4  -3   4   18.70    6.00
   3   4  -4   35.90   14.10
   3   4  -4   43.00   15.90
  -3  -4   4   49.20    8.00
   2   5  -4   29.70   16.90
   2   5  -4   24.30   16.10
  -2  -5   4    0.70    9.20
  -2  -5   4    8.90    8.60
   1   6  -4   42.70   20.70
   1   6  -4   38.60   22.60
  -1  -6   4   10.50   10.10
  -1  -6   4   10.00   12.50
  11  -5  -4   20.80   16.40
 -11   5   4  -36.20   16.50
 -11   5   4   13.30   17.40
 -11   5   4   -8.10   21.30
  10  -4  -4  -10.70   13.60
 -10   4   4   -2.60   12.60
 -10   4   4  -16.10   10.60
 -10   4   4  -14.80   16.20
   9  -3  -4  344.97   20.80
  -9   3   4  350.76   18.10
  -9   3   4  334.07   22.30
  -9   3   4  346.37   19.20
   8  -2  -4 1157.08   39.70
  -8   2   4 1171.28   39.10
  -8   2   4 1202.68   40.60
  -8   2   4 1169.18   37.70
   7  -1  -4  541.65   21.20
  -7   1   4  558.84   19.40
  -7   1   4  555.64   21.00
  -7   1   4  578.54   21.30
   6   0  -4  472.85   18.00
   6   0  -4  511.55   17.60
  -6   0   4  492.85   18.40
  -6   0   4  488.95   18.50
   5   1  -4 2940.11   89.29
   5   1  -4 2887.61   88.59
   5   1  -4 3063.39   88.29
  -5  -1   4 3012.80   89.19
   4   2  -4 1472.75   46.40
   4   2  -4 1442.36   45.10
   4   2  -4 1488.25   47.30
  -4  -2   4 1471.65   45.70
   3   3  -4  108.09    9.50
   3   3  -4  112.49   12.70
   3   3  -4  106.39   11.90
  -3  -3   4  101.99    9.80
   2   4  -4    6.70   12.80
  -2  -4   4   11.00    7.00
  -2  -4   4   13.60    7.60
   1   5  -4   14.40   17.10
   1   5  -4   17.90   16.10
  -1  -5   4  -10.20    7.80
  -1  -5   4  -14.00    9.80
   0   6  -4   31.60   21.60
   0   6  -4   55.09   20.80
   0  -6   4  -11.00   10.50
   0  -6   4   16.90   12.10
  10  -5  -4   -2.20   15.30
 -10   5   4    6.00   19.50
 -10   5   4   -7.20   13.00
 -10   5   4    6.70   16.10
   9  -4  -4   16.40   13.70
  -9   4   4   39.40   16.30
  -9   4   4   34.60   11.30
  -9   4   4   30.30   12.00
   8  -3  -4   68.19   11.80
  -8   3   4   85.39   13.70
  -8   3   4   91.79    9.90
  -8   3   4   69.39    9.60
   7  -2  -4  249.88   14.10
  -7   2   4  238.58   15.20
  -7   2   4  237.68   11.40
  -7   2   4  218.58   12.80
   6  -1  -4 3241.48   96.69
  -6   1   4 3093.29   94.99
  -6   1   4 3262.67   96.99
  -6   1   4 3285.87   96.49
   5   0  -4  763.72   24.00
   5   0  -4  729.83   24.90
  -5   0   4  732.93   24.80
   4   1  -4   87.99    7.10
   4   1  -4   73.49    7.20
   4   1  -4   78.49    6.50
  -4  -1   4   78.39    6.80
   3   2  -4  143.99    8.40
   3   2  -4  156.38   11.30
   3   2  -4  164.38   10.40
  -3  -2   4  145.49    9.10
   2   3  -4  395.86   19.50
   2   3  -4  382.76   19.50
   2   3  -4  383.96   16.20
  -2  -3   4  408.16   16.50
   1   4  -4    5.20   20.40
   1   4  -4   20.20   12.80
  -1  -4   4    5.70    6.70
  -1  -4   4   15.90    7.80
   0   5  -4  -13.70   15.40
   0   5  -4   10.50   17.40
   0  -5   4   -0.60    8.60
   0  -5   4    6.20   10.10
  -1   6  -4   22.90   20.00
  -1   6  -4   38.20   23.10
   1  -6   4   23.70   10.50
   1  -6   4   46.50   13.80
   9  -5  -4   -6.60   14.90
  -9   5   4   24.50   13.10
  -9   5   4   40.80   19.80
  -9   5   4   12.50   15.40
   8  -4  -4  296.57   21.80
  -8   4   4  319.97   18.90
  -8   4   4  308.47   19.10
  -8   4   4  285.07   24.70
   7  -3  -4   -8.90    8.90
  -7   3   4    0.90    6.80
  -7   3   4   -7.10   10.30
  -7   3   4    1.80    7.30
   6  -2  -4   70.19    8.70
  -6   2   4   71.79    9.00
  -6   2   4   68.49    7.40
  -6   2   4   73.09    7.30
   5  -1  -4 2852.61   87.39
  -5   1   4 2945.11   87.19
  -5   1   4 2967.60   87.39
   4   0  -4 6353.46  184.08
  -4   0   4 6203.58  184.08
   3   1  -4  134.49    8.00
   3   1  -4  123.79    7.00
   3   1  -4  137.79    8.00
  -3  -1   4  129.99    7.20
   2   2  -4  394.46   15.90
   2   2  -4  374.66   14.30
   2   2  -4  378.96   16.20
  -2  -2   4  390.96   14.70
   1   3  -4  848.22   31.90
   1   3  -4  854.81   30.80
  -1  -3   4  864.41   29.00
   0   4  -4   38.70   14.50
   0   4  -4   49.60   18.20
   0  -4   4   42.80    9.20
   0  -4   4   32.30    7.60
  -1   5  -4    3.80   16.00
  -1   5  -4  -21.10   15.10
   1  -5   4  -13.60   10.70
   1  -5   4   -5.10    8.70
  -2   6  -4  -12.00   19.10
  -2   6  -4   25.90   21.60
   2  -6   4    6.60   10.60
   2  -6   4   -4.90   12.90
   8  -5  -4  -10.10   13.50
  -8   5   4   -6.60   11.00
  -8   5   4   -9.20   19.00
  -8   5   4    8.30   15.70
   7  -4  -4    9.80   10.80
  -7   4   4   10.00    9.00
  -7   4   4    4.50   14.80
  -7   4   4   -5.60   10.60
   6  -3  -4  298.17   16.30
  -6   3   4  268.47   13.90
  -6   3   4  272.07   14.20
  -6   3   4  276.17   18.30
   5  -2  -4  814.12   28.50
  -5   2   4  851.11   27.20
  -5   2   4  871.61   28.00
  -5   2   4  860.81   29.90
   4  -1  -4   81.09    7.30
  -4   1   4   79.09    6.70
  -4   1   4   77.69    6.60
   3   0  -4  377.06   13.40
   3   0  -4  384.06   14.70
  -3   0   4  375.86   13.40
   2   1  -4 3365.96   99.99
   2   1  -4 3481.15   99.99
   2   1  -4 3363.46  100.39
  -2  -1   4 3361.26  100.09
   1   2  -4 1219.48   38.90
   1   2  -4 1170.08   37.40
   1   2  -4 1195.88   38.80
  -1  -2   4 1216.68   37.60
   0   3  -4   41.10    9.90
   0   3  -4   25.00    8.00
   0  -3   4   14.10    6.90
  -1   4  -4   79.19   23.10
   1  -4   4   82.29   10.60
  -2   5  -4   26.70   16.60
  -2   5  -4   28.00   18.00
   2  -5   4   20.10   11.50
   7  -5  -4    3.40   13.10
  -7   5   4    8.60   10.60
  -7   5   4   13.80   15.70
  -7   5   4    8.90   17.70
   6  -4  -4    8.80    9.60
  -6   4   4   11.00   14.40
  -6   4   4    1.90    9.80
  -6   4   4   -3.80    7.60
   5  -3  -4  846.02   29.30
  -5   3   4  842.92   28.70
  -5   3   4  823.12   32.20
  -5   3   4  845.82   28.20
   4  -2  -4 1437.16   45.10
  -4   2   4 1449.95   44.00
  -4   2   4 1438.06   44.30
  -4   2   4 1459.75   46.20
   3  -1  -4  128.09    7.00
   3  -1  -4  130.69    7.60
  -3   1   4  124.39    7.00
  -3   1   4  125.29    7.30
   2   0  -4   24.50    3.00
   2   0  -4   30.10    3.30
  -2   0   4   28.80    3.10
   1   1  -4 9511.15  281.17
   1   1  -4 9719.73  281.07
   1   1  -4 9876.51  280.87
  -1  -1   4 9449.45  280.87
   0   2  -4   56.19    6.10
   0   2  -4   64.29    6.30
   0   2  -4   59.79    7.60
   0   2  -4   70.49    7.60
  -1   3  -4   66.79    9.50
  -1   3  -4   78.39   11.30
  -1   3  -4   56.59    7.20
   1  -3   4   65.49    8.40
  -2   4  -4   14.40   14.10
  -2   4  -4    6.10    8.20
   2  -4   4   -3.50    9.40
  -3   5  -4    4.70   15.70
  -3   5  -4   16.60   17.20
   3  -5   4   19.30   12.60
   6  -5  -4   12.40   12.10
  -6   5   4   -1.60    9.40
  -6   5   4  -23.80   16.70
  -6   5   4   17.50   17.40
   5  -4  -4   87.99   11.10
  -5   4   4   73.49    8.60
  -5   4   4   94.19   11.70
  -5   4   4   71.79   15.30
   4  -3  -4   15.50    6.30
  -4   3   4   20.20   10.00
  -4   3   4   21.70    7.20
  -4   3   4   12.60    5.10
   3  -2  -4  156.78    8.80
  -3   2   4  139.19   10.50
  -3   2   4  152.78    8.20
  -3   2   4  141.69    7.60
   2  -1  -4 3432.46   99.89
   2  -1  -4 3259.17   99.39
  -2   1   4 3439.36   99.49
  -2   1   4 3426.26  100.09
   1   0  -4  109.39    5.60
   1   0  -4  113.39    6.00
  -1   0   4  113.99    5.30
   0   1  -4 1758.02   52.59
   0   1  -4 1675.73   51.79
   0   1  -4 1719.93   52.19
   0   1  -4 1736.93   51.89
  -1   2  -4 1238.78   40.80
  -1   2  -4 1251.47   40.20
  -1   2  -4 1250.17   39.50
  -2   3  -4  685.63   25.20
  -2   3  -4  723.03   28.90
  -2   3  -4  717.83   26.80
   2  -3   4  692.83   25.80
  -3   4  -4  -26.40   12.00
  -3   4  -4   -3.40    8.10
  -3   4  -4    6.80   13.70
   3  -4   4    5.40   10.10
  -4   5  -4   23.20   15.30
  -4   5  -4   22.00   11.20
  -4   5  -4   37.90   18.30
   4  -5   4   -1.90   12.40
   5  -5  -4   13.50   11.70
  -5   5   4   11.70    8.80
  -5   5   4   -2.00   16.40
   4  -4  -4   16.80    8.70
  -4   4   4   32.60   13.70
  -4   4   4   13.40    6.90
  -4   4   4   43.40   10.60
   3  -3  -4  104.79    9.50
  -3   3   4   93.89   10.40
  -3   3   4   87.89    7.80
  -3   3   4  120.39   12.60
   2  -2  -4  356.26   12.90
   2  -2  -4  376.36   13.80
  -2   2   4  362.16   12.40
  -2   2   4  385.96   14.00
  -2   2   4  381.56   15.90
   1  -1  -4 9542.75  283.27
  -1   1   4 9734.13  283.47
  -1   1   4 9999.00  284.67
   0   0  -4 2325.27   65.89
   0   0  -4 2250.07   65.89
   0   0   4 2124.79   65.79
  -1   1  -4  937.41   29.40
  -1   1  -4  935.51   29.90
  -1   1  -4  955.40   29.60
  -1   1  -4  926.61   30.70
  -2   2  -4   32.50    5.80
  -2   2  -4   59.29    8.80
  -2   2  -4   46.20    7.50
   2  -2   4   48.00    7.00
  -3   3  -4  185.98   12.80
  -3   3  -4  214.18   17.40
  -3   3  -4  195.18   13.70
   3  -3   4  199.28   13.60
  -4   4  -4    5.20    8.80
  -4   4  -4   -1.00   12.60
  -4   4  -4   21.40   14.30
   4  -4   4    1.30   11.30
  -5   5  -4   -6.20   11.90
  -5   5  -4   -3.30   17.70
  -5   5  -4   11.70   15.70
   5  -5   4  -13.30   13.10
   4  -5  -4    7.50   10.80
  -4   5   4   16.40    8.50
  -4   5   4    7.90   17.70
  -4   5   4   21.50   23.40
   3  -4  -4   41.00    8.50
  -3   4   4   45.90   10.30
  -3   4   4   37.80    6.30
  -3   4   4   63.29   17.10
   2  -3  -4  385.96   15.20
  -2   3   4  387.06   16.80
  -2   3   4  375.46   13.50
  -2   3   4  378.96   19.50
   1  -2  -4 1249.07   37.00
   1  -2  -4 1223.68   36.00
  -1   2   4 1193.08   39.20
  -1   2   4 1220.48   37.80
  -1   2   4 1172.58   35.80
   0   1   4 1752.02   52.79
   0   1   4 1716.23   50.69
   0   1   4 1720.33   50.69
   0   1   4 1741.93   52.19
  -1   0  -4 2908.11   84.09
  -1   0  -4 2724.13   85.69
  -1   0  -4 3002.10   83.99
  -1   0  -4 2909.51   84.59
   1   0   4 2725.03   83.99
  -2   1  -4 7082.19  211.18
  -2   1  -4 7249.87  210.88
  -2   1  -4 7271.97  212.38
  -3   2  -4  530.85   19.70
  -3   2  -4  505.95   21.90
  -3   2  -4  512.55   20.40
   3  -2   4  519.95   19.80
  -4   3  -4   -2.70   10.70
  -4   3  -4    2.10    6.80
  -4   3  -4    5.80    9.20
   4  -3   4    3.80    8.20
  -5   4  -4  256.87   18.40
  -5   4  -4  317.37   22.40
  -5   4  -4  237.98   23.60
   5  -4   4  242.58   19.80
  -6   5  -4    0.10   16.30
  -6   5  -4    3.90   13.30
  -6   5  -4   -6.30   18.80
   6  -5   4   -4.20   13.80
   4  -6  -4   15.40   12.90
  -4   6   4  -32.90   20.10
  -4   6   4   44.30   18.80
   3  -5  -4   24.00    9.80
  -3   5   4    9.20   14.60
  -3   5   4   17.80   17.20
   2  -4  -4   18.10    6.90
  -2   4   4    8.90   10.10
  -2   4   4   -6.00   20.50
   1  -3  -4  867.61   27.50
   1  -3  -4  825.62   26.30
  -1   3   4  865.91   29.40
  -1   3   4  852.81   31.80
   0   2   4   63.69    6.70
   0   2   4   53.09    7.90
  -1  -1  -4  952.20   28.50
   1   1   4  957.60   31.20
   1   1   4  947.51   28.50
   1   1   4  983.40   31.00
  -2   0  -4 1254.57   42.90
  -2   0  -4 1386.96   40.60
  -2   0  -4 1376.36   41.50
  -3   1  -4 1526.65   49.60
  -3   1  -4 1520.85   47.60
  -3   1  -4 1511.65   47.80
   3  -1   4 1598.24   47.60
  -4   2  -4   13.80    8.70
  -4   2  -4    8.00    6.70
  -4   2  -4    2.90    5.70
   4  -2   4    4.60    6.90
  -5   3  -4  359.56   22.90
  -5   3  -4  358.86   18.40
  -5   3  -4  369.96   20.00
   5  -3   4  369.16   19.30
  -6   4  -4   -8.70    9.50
  -6   4  -4   -7.40   16.00
  -6   4  -4   -3.00   13.10
   6  -4   4  -13.50   11.60
  -7   5  -4   17.40   16.70
  -7   5  -4    2.70   16.70
  -7   5  -4  -15.20   20.10
   7  -5   4    3.80   15.70
   3  -6  -4    2.80   12.30
  -3   6   4    1.80   21.60
  -3   6   4   22.00   17.10
   2  -5  -4   11.80    8.90
   2  -5  -4   15.00    5.80
  -2   5   4    5.60   14.00
  -2   5   4   13.40   17.30
   1  -4  -4   13.30    6.20
   1  -4  -4    2.70    3.80
  -1   4   4   -3.90   15.60
  -1   4   4    9.40   10.20
   0  -3  -4   31.10    4.80
   0   3   4   20.00    9.60
   0   3   4   34.90    8.60
   1   2   4 1292.37   41.90
   1   2   4 1267.47   40.80
  -2  -1  -4 7667.03  218.38
   2   1   4 7476.85  220.58
   2   1   4 7372.76  218.28
  -3   0  -4  824.12   31.70
  -3   0  -4  957.10   29.00
  -3   0  -4  909.21   30.10
   3   0   4  979.60   28.80
  -4   1  -4   -4.00    4.20
  -4   1  -4    3.70    5.70
  -4   1  -4   -4.80    7.20
   4  -1   4   -1.80    5.00
  -5   2  -4 1574.64   53.99
  -5   2  -4 1585.44   51.49
  -5   2  -4 1593.24   50.79
   5  -2   4 1644.04   51.19
  -6   3  -4  580.94   26.40
  -6   3  -4  616.84   24.90
  -6   3  -4  547.05   29.70
   6  -3   4  604.84   25.30
  -7   4  -4   22.00   17.40
  -7   4  -4   11.40   14.70
  -7   4  -4   29.60   10.60
   7  -4   4   48.60   14.40
  -8   5  -4    7.10   22.20
  -8   5  -4  -10.30   17.00
   8  -5   4   -3.60   16.00
   2  -6  -4    1.30   11.50
  -2   6   4   13.70   22.20
  -2   6   4    8.00   17.70
   1  -5  -4    1.40    5.10
   1  -5  -4   -9.90    7.80
  -1   5   4   35.70   17.80
  -1   5   4   12.30   14.10
   0  -4  -4   48.70    6.30
   0   4   4   61.69   15.50
   0   4   4   47.80   11.70
   1   3   4   82.39   11.70
   1   3   4   69.39    9.80
   2   2   4   39.50    8.20
   2   2   4   42.30    8.10
  -3  -1  -4 1620.54   47.30
   3   1   4 1598.24   50.19
   3   1   4 1531.85   47.30
  -4   0  -4   13.60    8.20
  -4   0  -4   28.00    6.30
  -4   0  -4   13.80    4.00
   4   0   4   25.00    4.40
  -5   1  -4  593.24   21.30
  -5   1  -4  589.24   21.90
  -5   1  -4  577.54   25.10
   5  -1   4  582.24   21.30
  -6   2  -4  391.66   18.90
  -6   2  -4  383.06   17.50
  -6   2  -4  368.06   22.00
   6  -2   4  417.76   18.90
  -7   3  -4  129.89   17.90
  -7   3  -4  153.28   14.60
  -7   3  -4  148.29   17.10
   7  -3   4  128.49   13.80
  -8   4  -4   54.89   15.70
  -8   4  -4   96.89   20.60
  -8   4  -4   55.99   12.60
   8  -4   4   62.89   16.00
  -9   5  -4   12.50   22.50
  -9   5  -4    1.30   18.60
   9  -5   4  -36.70   17.90
  -1   6   4   31.00   21.30
  -1   6   4    0.70   17.60
   0  -5  -4   -6.80    6.90
   0   5   4    8.50   14.30
   0   5   4    1.90   15.70
  -1  -4  -4   67.09    7.60
   1   4   4   86.39   13.20
   1   4   4  108.79   15.70
   2   3   4  731.33   28.20
   2   3   4  727.13   29.70
  -3  -2  -4  528.95   16.20
   3   2   4  520.45   21.90
   3   2   4  508.35   16.60
   3   2   4  525.65   21.70
  -4  -1  -4    2.50    3.20
  -4  -1  -4    8.30    7.00
   4   1   4   -2.80    3.50
   4   1   4   -0.80    6.90
  -5   0  -4 3718.63  109.09
  -5   0  -4 3345.37  110.89
   5   0   4 3771.02  107.19
  -6   1  -4 3220.58  104.09
  -6   1  -4 3259.57  101.09
  -6   1  -4 3420.96  100.59
   6  -1   4 3438.96  100.69
  -7   2  -4   26.70    7.70
  -7   2  -4   35.80   10.30
  -7   2  -4   42.20   13.10
   7  -2   4   31.90    9.50
  -8   3  -4   37.00   10.00
  -8   3  -4   56.69   13.50
  -8   3  -4   63.39   17.00
   8  -3   4   44.00   13.00
  -9   4  -4  141.69   22.70
  -9   4  -4  134.59   16.70
  -9   4  -4  153.38   18.90
   9  -4   4  182.28   19.00
   0   6   4    6.10   22.90
   0   6   4   23.40   18.30
  -1  -5  -4    2.50    5.90
   1   5   4    7.60   16.90
   1   5   4   -7.70   14.10
   2   4   4   25.60   13.20
   2   4   4   -0.20   12.30
   3   3   4  275.77   17.90
   3   3   4  226.48   18.20
  -4  -2  -4    5.90    3.10
   4   2   4   23.00    8.90
   4   2   4    9.20    4.50
   4   2   4   14.20    9.30
  -5  -1  -4  617.34   20.40
  -5  -1  -4  573.54   24.60
   5   1   4  610.14   24.50
   5   1   4  594.94   19.60
  -6   0  -4   12.10    6.70
  -6   0  -4   13.70   10.00
  -6   0  -4    9.80    5.00
   6   0   4    6.10    5.60
  -7   1  -4  130.69   11.90
  -7   1  -4  125.19   15.40
  -7   1  -4  148.99   11.90
   7  -1   4  151.18   12.30
  -8   2  -4  491.65   28.30
  -8   2  -4  469.65   22.40
  -8   2  -4  496.25   21.80
   8  -2   4  507.75   23.60
  -9   3  -4   -3.00   16.50
  -9   3  -4   13.70   13.70
  -9   3  -4    5.20   10.10
   9  -3   4    1.30   14.30
 -10   4  -4   85.69   23.50
 -10   4  -4   89.69   18.70
  10  -4   4  112.79   19.10
   1   6   4   30.30   22.30
   1   6   4   22.30   18.80
   2   5   4   -5.80   17.10
   2   5   4   23.80   16.10
   3   4   4   15.80   14.10
   3   4   4   -4.00   13.40
   4   3   4   -3.70   10.30
   4   3   4    3.10   11.20
  -5  -2  -4 1719.23   48.90
   5   2   4 1556.54   53.89
   5   2   4 1563.14   53.49
  -6  -1  -4 3124.09  103.69
  -6  -1  -4 3474.75  100.39
   6   1   4 3395.66   99.29
   6   1   4 3424.36  103.49
  -7   0  -4  409.26   17.00
  -7   0  -4  390.16   23.10
   7   0   4  409.66   16.50
  -8   1  -4  174.48   18.70
  -8   1  -4  167.58   12.70
  -8   1  -4  179.88   15.20
   8  -1   4  183.78   14.30
  -9   2  -4  920.41   33.80
  -9   2  -4  881.31   35.10
 -10   3  -4   27.70   19.90
 -10   3  -4   49.40   12.10
 -10   3  -4   40.10   15.20
  10  -3   4   10.10   14.70
 -11   4  -4  -36.30   17.00
 -11   4  -4    0.60   22.00
  11  -4   4  -31.20   17.00
   2   6   4  -19.50   19.20
   2   6   4  -15.90   21.60
   3   5   4    7.20   17.40
   3   5   4   26.60   15.30
   4   4   4   12.10   16.60
   4   4   4   -2.30   15.00
  -5  -3  -4  363.26   12.50
   5   3   4  330.27   22.10
   5   3   4  357.76   13.10
   5   3   4  333.67   22.30
  -6  -2  -4  398.26   15.00
   6   2   4  384.06   22.10
   6   2   4  378.66   21.90
  -7  -1  -4  142.09   10.80
  -7  -1  -4  151.88   16.30
   7   1   4  161.08    9.80
   7   1   4  160.18   14.50
  -8   0  -4  957.60   32.50
  -8   0  -4  926.71   38.60
   8   0   4  963.20   32.30
  -9   1  -4  409.26   22.00
  -9   1  -4  419.66   20.00
  -9   1  -4  408.66   28.10
   9  -1   4  437.26   19.50
 -10   2  -4   71.79   12.90
 -10   2  -4   67.49   19.80
 -10   2  -4   83.09   11.30
  10  -2   4   69.39   14.50
 -11   3  -4   -7.20   14.60
 -11   3  -4   -0.40   20.30
 -11   3  -4   14.20   12.50
  11  -3   4   -0.40   15.40
 -12   4  -4   16.10   18.40
 -12   4  -4    2.40   24.30
  12  -4   4    0.70   19.00
   4   5   4   20.40   18.10
   4   5   4   -4.40   16.70
   5   4   4  318.77   26.30
   5   4   4  303.47   25.00
  -6  -3  -4  615.34   20.20
   6   3   4  585.04   30.50
   6   3   4  601.34   30.40
  -7  -2  -4   43.10    6.80
   7   2   4   19.10   11.80
   7   2   4   25.00   13.30
   7   2   4   35.30    6.70
  -8  -1  -4  146.69   18.40
  -8  -1  -4  189.18   12.20
   8   1   4  177.88   11.40
   8   1   4  179.78   18.20
  -9   0  -4 2555.84   78.79
  -9   0  -4 2461.05   84.19
   9   0   4 2608.94   78.39
 -10   1  -4  406.66   22.90
 -10   1  -4  392.16   28.80
 -10   1  -4  364.96   19.50
  10  -1   4  391.66   21.10
 -11   2  -4    7.00   10.10
 -11   2  -4   23.10   19.10
 -11   2  -4   14.10   14.00
  11  -2   4   21.50   14.10
 -12   3  -4    9.10   15.40
 -12   3  -4   21.10   22.10
  12  -3   4   -1.30   16.40
   5   5   4   25.80   19.70
   5   5   4   -6.90   18.60
   6   4   4   24.30   16.50
   6   4   4    2.70   17.10
  -7  -3  -4  148.79    9.80
   7   3   4  148.19   19.70
  -8  -2  -4  508.45   19.50
   8   2   4  489.65   27.70
   8   2   4  459.15   27.80
   8   2   4  496.45   18.90
  -9  -1  -4  358.56   25.60
  -9  -1  -4  445.46   19.30
   9   1   4  419.46   23.70
   9   1   4  451.85   18.30
 -10   0  -4  182.38   20.40
 -10   0  -4  189.38   15.00
  10   0   4  192.88   20.50
  10   0   4  178.18   14.20
 -11   1  -4  121.09   12.10
 -11   1  -4  140.89   22.10
 -11   1  -4  119.49   16.60
 -12   2  -4  702.93   41.70
 -12   2  -4  766.42   34.80
 -12   2  -4  741.43   33.50
  12  -2   4  774.32   34.40
 -13   3  -4   30.50   24.60
 -13   3  -4   22.00   16.50
  13  -3   4  -10.80   17.60
   6   5   4    6.50   19.70
   6   5   4   14.30   19.70
   7   4   4   34.70   19.30
   7   4   4   23.70   18.00
   8   3   4   54.89   16.30
   8   3   4   60.79   18.60
  -9  -2  -4  948.21   32.50
   9   2   4  975.00   32.00
   9   2   4  918.51   44.60
 -10  -1  -4  367.66   26.90
 -10  -1  -4  400.86   19.10
  10   1   4  403.66   18.40
  10   1   4  391.86   28.10
 -11   0  -4   13.40   18.90
 -11   0  -4   -2.10    7.70
  11   0   4    5.20   15.10
  11   0   4   -1.70    9.90
 -12   1  -4  391.16   32.50
 -12   1  -4  402.16   24.20
 -12   1  -4  396.86   22.20
  12  -1   4  375.26   23.70
 -13   2  -4  346.27   26.40
 -13   2  -4  279.37   33.70
  13  -2   4  361.86   26.60
 -14   3  -4   34.10   19.40
 -14   3  -4   -6.80   25.50
  14  -3   4    9.90   18.20
   7   5   4    4.90   20.30
   7   5   4   -0.40   21.00
  -8  -4  -4   79.79    8.70
   8   4   4   39.80   20.50
   8   4   4   88.59   20.30
  -9  -3  -4    1.20    6.60
   9   3   4   -4.60   18.10
   9   3   4   41.40   18.10
 -10  -2  -4   89.29    9.50
  10   2   4  102.49   10.70
  10   2   4  113.49   18.90
  10   2   4   79.39   19.20
 -11  -1  -4  160.88   21.90
 -11  -1  -4  129.49   14.60
  11   1   4  141.09   15.40
  11   1   4  142.69   19.80
 -12   0  -4  837.62   33.80
 -12   0  -4  851.01   42.10
  12   0   4  926.51   39.60
  12   0   4  876.91   34.30
 -13   1  -4  191.78   19.50
 -13   1  -4  240.58   28.00
  13  -1   4  191.78   21.50
 -14   2  -4    5.40   16.80
 -14   2  -4    6.50   23.10
  14  -2   4   -1.00   17.50
   8   5   4    3.50   22.30
   8   5   4   -7.60   20.80
  -9  -4  -4  178.38   14.20
   9   4   4  179.68   25.30
   9   4   4  204.38   25.80
 -10  -3  -4   36.50    7.80
  10   3   4   30.90   17.30
  10   3   4   35.50   20.20
 -11  -2  -4   22.30    8.50
  11   2   4    3.20   10.00
  11   2   4  -13.80   17.30
  11   2   4    0.80   17.50
 -12  -1  -4  369.86   32.80
 -12  -1  -4  390.86   21.10
  12   1   4  410.76   29.80
  12   1   4  374.76   20.80
 -13   0  -4  402.86   34.00
 -13   0  -4  455.65   23.30
  13   0   4  426.66   30.40
  13   0   4  411.16   24.80
 -14   1  -4    7.00   21.60
  14  -1   4   25.70   15.70
 -15   2  -4   35.30   25.80
 -15   2  -4   26.70   17.70
  15  -2   4   -2.80   19.50
   9   5   4    5.00   23.20
   9   5   4   10.10   22.60
 -10  -4  -4   86.69    8.70
  10   4   4   75.09   23.10
  10   4   4   82.19   23.60
 -11  -3  -4    4.90    8.20
  11   3   4    8.50   18.80
  11   3   4   -8.10   17.70
 -12  -2  -4  788.82   31.00
  12   2   4  827.72   31.30
  12   2   4  742.43   37.90
 -13  -1  -4  180.28   25.00
 -13  -1  -4  177.18   18.20
  13   1   4  204.08   18.90
  13   1   4  189.28   22.40
 -14   0  -4   34.80   22.00
 -14   0  -4    5.90   12.00
  14   0   4   -4.60   13.70
  14   0   4   14.60   18.50
 -15   1  -4  196.78   29.50
  15  -1   4  150.68   20.00
  15  -1   4  194.98   24.80
 -11  -4  -4    3.20    8.20
  11   4   4   20.90   23.50
  11   4   4   -2.00   22.20
 -12  -3  -4    0.70    9.50
  12   3   4   10.00   20.10
  12   3   4  -16.00   21.10
 -13  -2  -4  351.56   21.30
  13   2   4  313.87   22.20
  13   2   4  330.97   32.20
 -14  -1  -4   38.90   12.10
 -14  -1  -4   76.69   23.40
  14   1   4   11.00   18.40
  14   1   4   50.89   15.00
 -15   0  -4   52.49   24.30
  15   0   4   54.69   16.50
  15   0   4   39.60   18.80
 -16   1  -4  123.19   27.90
  16  -1   4   96.79   20.20
  16  -1   4  114.09   23.50
 -12  -4  -4   12.30   10.80
  12   4   4   29.30   25.70
  12   4   4   -2.30   23.10
 -13  -3  -4    8.30    9.70
  13   3   4   24.10   22.90
  13   3   4   25.60   21.90
 -14  -2  -4  -12.80   10.50
  14   2   4   -5.30   19.20
  14   2   4  -11.90   14.60
 -15  -1  -4  180.08   27.80
 -15  -1  -4  138.19   16.40
  15   1   4  149.59   19.00
  15   1   4  200.68   26.50
 -16   0  -4  319.17   35.20
  16   0   4  350.86   28.20
  16   0   4  338.57   33.40
 -14  -3  -4   -1.20   10.30
  14   3   4   -3.60   24.60
  14   3   4    8.40   22.20
 -15  -2  -4   36.50   13.40
  15   2   4    5.50   17.10
  15   2   4   36.90   23.70
  15   2   4   47.40   24.30
 -16  -1  -4  149.79   30.00
  16   1   4  103.09   25.90
  16   1   4   78.89   18.90
  19   1  -5   51.09   20.90
  19   1  -5  -27.40   21.50
  18   2  -5   45.60   21.40
  18   2  -5   35.40   22.90
  18   2  -5   62.79   20.50
  19   0  -5   46.80   20.60
  19   0  -5   21.00   19.10
 -19   0   5  -14.10   20.60
  18   1  -5   98.69   22.80
  18   1  -5  113.69   21.40
  17   2  -5   97.49   23.40
  17   2  -5  156.58   22.60
  17   2  -5  221.88   26.00
  16   3  -5    5.10   19.00
  16   3  -5  -25.00   17.80
  16   3  -5  -14.00   21.70
 -16  -3   5   18.10   17.60
  19  -1  -5  -13.30   18.60
  19  -1  -5  -11.70   20.00
 -19   1   5    1.90   21.20
  18   0  -5   16.80   19.40
  18   0  -5   22.00   18.80
 -18   0   5  -14.60   18.50
  17   1  -5   37.60   17.50
  17   1  -5   39.80   20.20
  16   2  -5   71.39   17.90
  16   2  -5   79.59   20.80
  16   2  -5   20.80   17.90
 -16  -2   5   78.99   15.70
  15   3  -5  245.28   26.80
  15   3  -5  238.78   26.60
  15   3  -5  223.08   25.40
 -15  -3   5  311.77   24.90
  14   4  -5  174.88   23.80
  14   4  -5  227.78   23.20
  14   4  -5  220.38   27.60
 -14  -4   5  204.38   23.10
  18  -1  -5   99.39   22.50
  18  -1  -5  100.79   20.90
 -18   1   5  123.09   24.30
  17   0  -5    5.10   17.20
  17   0  -5  -33.90   17.00
 -17   0   5    4.30   17.70
  16   1  -5   -4.80   17.60
  16   1  -5  -11.50   16.40
 -16  -1   5    1.90   13.10
  15   2  -5   -6.40   17.30
  15   2  -5    4.10   15.70
 -15  -2   5   -9.40   11.30
  14   3  -5  270.97   24.90
  14   3  -5  306.27   29.10
  14   3  -5  252.77   23.00
 -14  -3   5  304.77   22.40
  13   4  -5  233.98   21.20
  13   4  -5  201.28   23.50
  13   4  -5  125.59   23.50
 -13  -4   5  197.88   21.20
  18  -2  -5   47.00   18.40
  18  -2  -5  -17.30   21.50
 -18   2   5   31.20   24.50
  17  -1  -5   57.89   17.70
  17  -1  -5   43.70   19.80
 -17   1   5   50.59   23.10
  16   0  -5   13.20   15.70
  16   0  -5   15.60   16.70
 -16   0   5    6.20   13.30
 -16   0   5   -4.90   16.20
  15   1  -5   16.60   15.60
  15   1  -5   31.40   17.50
 -15  -1   5   15.50   12.30
  14   2  -5   49.50   18.30
  14   2  -5   43.50   16.20
  14   2  -5   47.70   15.80
 -14  -2   5   73.49   13.30
  13   3  -5   -7.20   12.60
  13   3  -5   10.70   16.40
 -13  -3   5   20.90   11.20
  12   4  -5   57.89   18.90
  12   4  -5   95.69   13.60
  12   4  -5   54.69   22.40
 -12  -4   5  103.29   13.50
  11   5  -5  300.07   29.00
  11   5  -5  310.37   32.50
 -11  -5   5  340.57   24.00
  17  -2  -5  119.79   23.00
  17  -2  -5  204.78   22.30
 -17   2   5  131.89   25.20
  16  -1  -5   11.70   17.70
  16  -1  -5   31.00   17.70
 -16   1   5    8.90   20.00
 -16   1   5  -13.50   15.40
  15   0  -5   -4.40   14.70
  15   0  -5  -20.50   14.40
 -15   0   5    0.00   11.30
 -15   0   5   10.20   15.10
  14   1  -5    7.40   14.40
 -14  -1   5   29.80   11.50
  13   2  -5  113.89   17.90
  13   2  -5  132.69   15.90
  13   2  -5  124.49   15.80
 -13  -2   5   92.79   13.30
  12   3  -5   -0.50   12.00
  12   3  -5   -3.50   13.30
  12   3  -5   17.30   17.50
 -12  -3   5   12.60    9.90
  11   4  -5    2.80   10.60
  11   4  -5   10.70   16.30
  11   4  -5   -7.90   19.30
 -11  -4   5   17.70   10.80
  10   5  -5  301.07   33.20
  10   5  -5  288.67   27.60
  10   5  -5  296.77   19.80
 -10  -5   5  281.37   22.00
  16  -2  -5   35.60   18.60
  16  -2  -5   52.09   18.60
 -16   2   5   51.49   22.40
  15  -1  -5   14.70   16.00
  15  -1  -5   35.70   15.30
 -15   1   5   -7.50   11.70
 -15   1   5   19.50   17.50
  14   0  -5   -9.20   14.30
  14   0  -5  -16.80   13.00
 -14   0   5  -11.60   13.30
 -14   0   5   -3.60   10.60
  13   1  -5   94.79   14.30
  13   1  -5   60.79   15.60
 -13  -1   5   69.49   11.70
  12   2  -5   32.80   12.10
  12   2  -5   60.09   12.80
 -12  -2   5   34.40   10.50
  11   3  -5  631.84   26.60
  11   3  -5  615.84   31.00
  11   3  -5  632.44   30.40
 -11  -3   5  618.24   27.40
  10   4  -5  256.57   24.80
  10   4  -5  246.98   25.60
  10   4  -5  233.78   17.00
 -10  -4   5  247.68   19.30
   9   5  -5   17.00   17.70
   9   5  -5   31.60   21.40
  -9  -5   5   43.80   11.30
  16  -3  -5   11.00   20.40
 -16   3   5   18.90   22.40
  15  -2  -5   -5.40   14.80
  15  -2  -5  -10.80   14.50
 -15   2   5    4.80   14.20
 -15   2   5   10.40   18.20
  14  -1  -5   17.90   12.70
  14  -1  -5   28.30   15.20
 -14   1   5   31.20   11.60
 -14   1   5   11.20   16.30
  13   0  -5   -3.80   11.00
  13   0  -5   -1.40   12.40
 -13   0   5   -4.20    9.40
 -13   0   5    3.80   12.10
  12   1  -5  128.29   15.40
  12   1  -5  136.49   14.80
 -12  -1   5  130.59   14.70
  11   2  -5    4.80   10.70
  11   2  -5    5.30   10.80
  11   2  -5   16.40   13.10
 -11  -2   5   22.30    8.80
  10   3  -5  524.15   26.20
  10   3  -5  469.65   26.90
  10   3  -5  531.65   23.20
 -10  -3   5  522.95   24.30
   9   4  -5   21.20    9.30
   9   4  -5   22.60   16.00
   9   4  -5   24.50   15.20
  -9  -4   5   20.80    9.90
   8   5  -5  243.38   28.70
   8   5  -5  200.38   23.30
  -8  -5   5  261.77   19.50
  15  -3  -5  288.67   28.40
 -15   3   5  245.38   27.20
  14  -2  -5   35.80   15.70
 -14   2   5   35.80   12.70
  13  -1  -5   51.09   13.00
  13  -1  -5   98.79   13.10
 -13   1   5   71.49   11.20
 -13   1   5   81.19   16.30
  12   0  -5   10.80    9.70
  12   0  -5   -0.20   11.40
 -12   0   5   -5.50   11.10
 -12   0   5   -0.40    8.90
  11   1  -5  443.56   22.70
  11   1  -5  456.65   22.70
 -11  -1   5  440.16   21.20
  10   2  -5  398.66   20.30
  10   2  -5  386.06   23.00
  10   2  -5  377.66   19.00
 -10  -2   5  401.86   20.00
   9   3  -5    3.70   11.40
   9   3  -5   14.10    9.00
  -9  -3   5    3.90    8.40
   8   4  -5  172.28   14.60
   8   4  -5  183.88   21.60
  -8  -4   5  134.89   12.60
   7   5  -5  352.76   31.80
   7   5  -5  338.87   27.90
  -7  -5   5  324.17   20.60
  14  -3  -5  302.77   27.10
 -14   3   5  274.77   22.10
 -14   3   5  268.47   26.60
 -14   3   5  278.07   25.70
  13  -2  -5   82.59   15.20
 -13   2   5  105.49   18.70
 -13   2   5  109.49   14.10
  12  -1  -5  131.99   15.40
  12  -1  -5  111.89   12.50
 -12   1   5   98.89   11.80
 -12   1   5  141.39   16.30
  11   0  -5   -0.20    9.40
  11   0  -5   -1.90    8.80
 -11   0   5   -1.00    7.90
 -11   0   5  -15.90    9.60
  10   1  -5  223.28   16.10
  10   1  -5  203.98   15.00
 -10  -1   5  192.38   14.60
   9   2  -5   12.50    8.50
   9   2  -5   -7.20   10.80
   9   2  -5   14.60    8.80
  -9  -2   5   -6.00    7.30
   8   3  -5  343.97   16.50
   8   3  -5  305.87   21.20
   8   3  -5  341.77   20.20
  -8  -3   5  337.07   18.10
   7   4  -5  259.97   23.90
   7   4  -5  199.48   15.20
   7   4  -5  211.48   21.90
  -7  -4   5  218.68   16.50
   6   5  -5  220.98   25.30
   6   5  -5  289.67   28.30
  -6  -5   5  323.57   19.20
  14  -4  -5  189.58   23.80
 -14   4   5  218.58   25.20
 -14   4   5  190.88   26.00
  13  -3  -5   14.60   15.70
 -13   3   5  -13.80   16.80
 -13   3   5   24.90   12.50
 -13   3   5   -3.20   12.70
  12  -2  -5   31.80   12.60
 -12   2   5   35.10   10.90
 -12   2   5   44.60   14.20
  11  -1  -5  445.96   19.90
  11  -1  -5  423.56   21.20
 -11   1   5  434.86   21.10
 -11   1   5  462.45   24.20
  10   0  -5   -7.00    9.10
  10   0  -5   -4.00    7.90
 -10   0   5   -2.90    6.50
 -10   0   5    3.70    9.10
   9   1  -5   71.79   10.10
   9   1  -5   57.59    9.60
  -9  -1   5   46.60    8.20
   8   2  -5  120.69   12.70
   8   2  -5   89.19   11.00
   8   2  -5  109.29    9.90
  -8  -2   5   77.69    9.30
   7   3  -5 2452.85   79.19
   7   3  -5 2448.75   77.59
   7   3  -5 2474.55   75.09
  -7  -3   5 2457.35   76.29
   6   4  -5  200.58   23.40
   6   4  -5  267.57   21.60
   6   4  -5  243.98   15.30
  -6  -4   5  276.77   16.60
   5   5  -5  -15.90   16.70
   5   5  -5  -19.70   14.70
  -5  -5   5   19.30    9.20
  -5  -5   5   -1.90    8.70
  13  -4  -5  188.58   22.90
 -13   4   5  171.38   21.20
 -13   4   5  213.78   24.20
 -13   4   5  246.58   29.20
  12  -3  -5   -5.50   14.60
 -12   3   5   -6.70   11.10
 -12   3   5   -2.50   15.20
 -12   3   5   -3.70   10.60
  11  -2  -5   27.30   12.90
 -11   2   5   13.50   12.60
 -11   2   5    6.60    8.60
 -11   2   5    4.60    8.80
  10  -1  -5  209.38   15.60
  10  -1  -5  187.38   12.60
 -10   1   5  186.08   16.10
 -10   1   5  195.78   14.30
   9   0  -5    1.00    8.30
   9   0  -5   -3.00    6.70
  -9   0   5    6.60    8.50
  -9   0   5   -5.90    6.30
   8   1  -5   23.10    7.90
   8   1  -5   15.10    6.30
   8   1  -5   -0.30    7.50
  -8  -1   5    9.70    6.40
   7   2  -5  490.95   21.20
   7   2  -5  510.25   20.40
   7   2  -5  520.55   19.70
  -7  -2   5  483.95   20.40
   6   3  -5  255.57   16.40
   6   3  -5  220.68   17.20
   6   3  -5  249.28   13.60
  -6  -3   5  255.67   14.40
   5   4  -5  381.86   24.70
   5   4  -5  387.26   25.70
   5   4  -5  369.36   18.10
  -5  -4   5  370.36   18.90
   4   5  -5  179.08   21.60
   4   5  -5  192.78   21.70
  -4  -5   5  244.98   17.20
  -4  -5   5  191.48   16.00
   3   6  -5  -13.50   20.10
   3   6  -5    7.40   21.30
  -3  -6   5   24.30   11.40
  -3  -6   5   36.40   12.00
  12  -4  -5   50.19   18.20
 -12   4   5   88.09   20.70
 -12   4   5   77.79   15.10
 -12   4   5   69.99   15.20
  11  -3  -5  615.04   29.70
 -11   3   5  607.14   27.40
 -11   3   5  613.44   25.30
  10  -2  -5  351.36   20.90
 -10   2   5  362.86   20.70
 -10   2   5  394.86   17.40
 -10   2   5  403.16   19.90
   9  -1  -5   72.69   10.20
   9  -1  -5   78.99    8.00
  -9   1   5   64.59    9.20
  -9   1   5   69.89   10.30
   8   0  -5    6.20    5.80
   8   0  -5   -5.40    6.30
  -8   0   5  -12.50    5.40
  -8   0   5    3.20    7.00
   7   1  -5  448.96   18.10
   7   1  -5  429.06   18.40
   7   1  -5  461.15   16.70
  -7  -1   5  412.16   18.30
   6   2  -5  254.57   12.60
   6   2  -5  253.87   12.90
   6   2  -5  210.88   14.90
  -6  -2   5  234.88   13.10
   5   3  -5   29.90    6.90
   5   3  -5   26.20    9.70
   5   3  -5   28.50    9.30
  -5  -3   5   31.70    6.80
   4   4  -5  992.30   34.50
   4   4  -5  976.70   39.80
   4   4  -5  993.10   39.90
  -4  -4   5 1029.50   34.80
   3   5  -5  481.25   31.40
   3   5  -5  517.05   31.30
  -3  -5   5  482.95   22.20
  -3  -5   5  481.65   23.10
   2   6  -5    9.90   20.60
   2   6  -5  -20.80   21.00
  -2  -6   5   27.50   12.40
  -2  -6   5    0.80   10.90
  11  -4  -5   13.80   15.60
 -11   4   5   13.50   13.30
 -11   4   5    5.60   17.40
 -11   4   5   -3.90   12.50
  10  -3  -5  465.25   24.90
 -10   3   5  483.05   27.50
 -10   3   5  469.55   22.80
 -10   3   5  464.65   20.60
   9  -2  -5    7.80    8.80
  -9   2   5   -4.40    9.60
  -9   2   5   -0.30    7.40
  -9   2   5   19.90    6.70
   8  -1  -5    8.20    6.80
   8  -1  -5   21.50    5.70
  -8   1   5    9.90    6.70
  -8   1   5   15.90    7.10
   7   0  -5  -11.40    6.10
   7   0  -5    4.00    5.10
  -7   0   5   -1.70    6.00
  -7   0   5    2.80    5.30
   6   1  -5  479.55   18.50
   6   1  -5  469.35   18.00
   6   1  -5  504.75   16.90
  -6  -1   5  468.85   19.00
   5   2  -5  237.98   12.20
   5   2  -5  229.18   11.20
   5   2  -5  224.08   14.30
  -5  -2   5  225.98   12.20
   4   3  -5  207.78   14.90
   4   3  -5  225.48   12.50
   4   3  -5  216.88   16.90
  -4  -3   5  216.98   12.80
   3   4  -5   26.20   12.90
   3   4  -5   34.80   13.90
  -3  -4   5   20.90    7.90
   2   5  -5   -0.30   14.10
   2   5  -5   30.30   16.90
  -2  -5   5   -1.00    9.90
  -2  -5   5    2.40    8.60
   1   6  -5  101.29   23.40
   1   6  -5  131.69   23.00
  -1  -6   5   98.59   13.00
  -1  -6   5  113.79   13.90
  11  -5  -5  326.77   27.60
 -11   5   5  261.97   32.70
 -11   5   5  313.97   28.20
 -11   5   5  340.67   27.40
  10  -4  -5  209.38   21.90
 -10   4   5  197.28   22.00
 -10   4   5  220.78   18.40
 -10   4   5  218.58   19.70
   9  -3  -5    4.30   10.80
  -9   3   5   -5.80   12.30
  -9   3   5    5.60    8.30
  -9   3   5  -10.20    8.10
   8  -2  -5  105.69   10.80
  -8   2   5  107.09    9.10
  -8   2   5   96.19    9.50
  -8   2   5   93.99   11.00
   7  -1  -5  401.06   17.60
  -7   1   5  412.46   17.30
  -7   1   5  420.96   17.10
   6   0  -5   -3.20    4.30
   6   0  -5    0.70    6.00
  -6   0   5   -1.30    4.70
   5   1  -5   24.80    5.50
   5   1  -5   18.00    4.50
   5   1  -5   21.10    5.50
  -5  -1   5   15.10    4.80
   4   2  -5  922.21   31.80
   4   2  -5  892.81   29.90
   4   2  -5  949.71   30.90
  -4  -2   5  940.91   30.60
   3   3  -5 1504.15   49.60
   3   3  -5 1463.05   46.60
   3   3  -5 1446.86   49.40
  -3  -3   5 1523.95   47.20
   2   4  -5    8.80   12.60
   2   4  -5   -0.10   12.10
  -2  -4   5   -3.90    6.80
   1   5  -5   76.59   19.30
   1   5  -5   85.89   18.80
  -1  -5   5   67.39   13.20
  -1  -5   5   62.39   10.50
   0   6  -5  249.28   29.30
   0   6  -5  230.28   29.00
   0  -6   5  202.08   20.50
   0  -6   5  227.48   19.70
  10  -5  -5  267.97   26.70
 -10   5   5  321.67   24.00
 -10   5   5  309.07   25.90
 -10   5   5  266.97   30.20
   9  -4  -5   28.80   13.70
  -9   4   5   39.40   11.60
  -9   4   5   31.50   15.90
  -9   4   5   39.30   10.90
   8  -3  -5  317.27   18.80
  -8   3   5  322.07   16.00
  -8   3   5  339.67   17.90
  -8   3   5  309.67   20.20
   7  -2  -5  476.05   20.20
  -7   2   5  496.85   20.30
  -7   2   5  495.15   19.70
  -7   2   5  469.85   17.40
   6  -1  -5  485.75   18.80
  -6   1   5  478.85   18.80
  -6   1   5  481.85   17.60
   5   0  -5    0.70    4.50
   5   0  -5    3.30    4.00
  -5   0   5    0.80    4.10
   4   1  -5  108.99    7.50
   4   1  -5  106.29    8.00
  -4  -1   5  100.49    7.60
   3   2  -5    2.00    5.20
   3   2  -5   -8.10    6.50
   3   2  -5   -1.30    4.90
  -3  -2   5    7.10    5.30
   2   3  -5    5.90    6.10
   2   3  -5   16.40    8.30
   2   3  -5   -0.70    8.20
  -2  -3   5   14.80    5.90
   1   4  -5  707.13   32.20
   1   4  -5  696.23   30.70
  -1  -4   5  726.23   27.30
  -1  -4   5  724.13   27.00
   0   5  -5  363.36   27.40
   0   5  -5  325.47   27.70
   0  -5   5  314.07   19.40
   0  -5   5  275.47   19.10
   9  -5  -5    8.50   15.80
  -9   5   5   31.80   19.50
  -9   5   5   27.90   19.90
  -9   5   5   38.60   12.60
   8  -4  -5  158.38   15.70
  -8   4   5  139.99   19.00
  -8   4   5  153.08   16.20
  -8   4   5  162.48   16.50
   7  -3  -5 2448.06   75.89
  -7   3   5 2430.86   74.59
  -7   3   5 2428.36   73.89
  -7   3   5 2394.36   77.59
   6  -2  -5  212.58   13.00
  -6   2   5  227.28   14.10
  -6   2   5  238.38   10.20
  -6   2   5  223.38   12.10
   5  -1  -5   25.50    6.30
  -5   1   5   16.70    5.00
  -5   1   5   18.70    5.10
   4   0  -5    0.60    4.30
  -4   0   5   -4.10    3.70
   3   1  -5  395.16   14.70
   3   1  -5  416.86   15.10
  -3  -1   5  420.26   15.00
   2   2  -5   96.89    9.80
   2   2  -5   85.69    8.60
   2   2  -5  101.59    7.70
   1   3  -5  103.09   11.70
   1   3  -5   87.19   11.30
   1   3  -5   85.19    8.50
  -1  -3   5   70.99    7.60
   0   4  -5 1003.10   39.90
   0   4  -5  964.10   50.69
   0  -4   5  998.60   35.50
   0  -4   5 1085.89   35.70
  -1   5  -5   46.30   17.40
  -1   5  -5    9.70   17.20
   1  -5   5   17.20   11.60
   1  -5   5   35.60    9.80
   8  -5  -5  179.08   18.80
  -8   5   5  175.28   24.00
  -8   5   5  219.18   19.90
  -8   5   5  269.47   29.70
   7  -4  -5  205.68   18.80
  -7   4   5  215.88   22.50
  -7   4   5  209.78   15.60
  -7   4   5  213.98   17.10
   6  -3  -5  223.58   15.20
  -6   3   5  248.08   13.20
  -6   3   5  243.38   13.40
  -6   3   5  224.78   17.30
   5  -2  -5  223.48   12.50
  -5   2   5  213.88   10.80
  -5   2   5  226.68   13.30
  -5   2   5  208.28    9.60
   4  -1  -5   97.49    8.00
  -4   1   5  102.79    7.60
  -4   1   5   98.89    7.00
   3   0  -5   -4.30    3.60
  -3   0   5    2.30    3.20
   2   1  -5    6.60    3.80
   2   1  -5   -1.40    3.90
   2   1  -5    1.90    3.60
  -2  -1   5    0.20    3.10
   1   2  -5  700.63   24.10
   1   2  -5  720.43   25.40
   1   2  -5  714.53   25.30
  -1  -2   5  724.03   24.40
   0   3  -5  661.23   26.50
   0   3  -5  668.53   27.10
  -1   4  -5   -4.20   14.00
  -1   4  -5    2.50   12.60
   1  -4   5   -0.60    9.00
  -2   5  -5   41.50   17.30
  -2   5  -5   34.50   17.40
   2  -5   5   24.10   12.90
   7  -5  -5  308.87   23.20
  -7   5   5  346.87   30.30
  -7   5   5  347.87   25.50
  -7   5   5  342.97   20.50
   6  -4  -5  261.17   18.10
  -6   4   5  199.08   23.30
  -6   4   5  256.67   16.50
  -6   4   5  257.47   15.70
   5  -3  -5   27.40    8.00
  -5   3   5   23.30    9.80
  -5   3   5   24.00    6.70
   4  -2  -5  927.41   30.60
  -4   2   5  924.51   29.60
  -4   2   5  931.61   29.10
  -4   2   5  950.90   31.90
   3  -1  -5  400.56   14.60
   3  -1  -5  425.16   15.30
  -3   1   5  420.86   14.80
  -3   1   5  429.96   14.80
   2   0  -5    2.90    3.20
   2   0  -5    0.00    3.30
  -2   0   5    0.30    2.70
   1   1  -5  955.20   29.90
   1   1  -5  932.91   30.10
   1   1  -5  951.20   30.20
  -1  -1   5  965.00   29.90
   0   2  -5  648.94   22.50
   0   2  -5  621.94   23.00
   0   2  -5  642.54   23.50
   0   2  -5  645.54   22.30
  -1   3  -5  323.87   18.70
  -1   3  -5  322.37   16.70
  -1   3  -5  315.07   15.80
   1  -3   5  316.47   15.80
  -2   4  -5   11.70   14.00
  -2   4  -5   10.30    8.80
  -2   4  -5   -2.70   11.10
   2  -4   5   17.70    9.70
  -3   5  -5   82.99   20.10
  -3   5  -5   88.29   18.30
   3  -5   5   35.10   13.20
   6  -5  -5  306.37   21.00
  -6   5   5  283.67   21.90
  -6   5   5  265.17   18.20
  -6   5   5  253.77   28.50
   5  -4  -5  367.66   19.20
  -5   4   5  379.06   24.60
  -5   4   5  363.66   16.60
  -5   4   5  371.66   19.20
   4  -3  -5  222.28   12.50
  -4   3   5  214.38   10.80
  -4   3   5  170.88   15.50
  -4   3   5  200.08   12.30
   3  -2  -5   14.40    6.20
   3  -2  -5    0.30    4.60
  -3   2   5   -2.60    6.00
  -3   2   5   -5.70    3.20
  -3   2   5    1.30    4.00
   2  -1  -5    2.20    2.70
   2  -1  -5    2.70    3.70
  -2   1   5    2.50    3.00
  -2   1   5    0.40    3.90
   1   0  -5   -3.80    2.80
  -1   0   5    1.80    2.50
   0   1  -5 2308.67   71.89
   0   1  -5 2419.46   71.69
   0   1  -5 2409.36   71.69
   0   1  -5 2453.35   72.59
  -1   2  -5  140.09   10.70
  -1   2  -5  148.89   11.60
  -1   2  -5  132.29    9.90
  -2   3  -5  152.78   12.60
  -2   3  -5  163.78   14.80
  -2   3  -5  171.58   16.30
   2  -3   5  125.69   12.50
  -3   4  -5 1083.79   38.50
  -3   4  -5 1081.49   41.20
  -3   4  -5 1084.79   43.60
  -4   5  -5  100.49   19.10
  -4   5  -5   91.09   13.80
  -4   5  -5   72.19   19.10
   4  -5   5   89.49   15.30
   5  -5  -5    4.50   11.10
  -5   5   5    5.80    8.60
  -5   5   5    7.20   14.00
  -5   5   5    0.30   17.00
   4  -4  -5  999.60   34.40
  -4   4   5  947.81   39.40
  -4   4   5 1018.20   35.70
   3  -3  -5 1459.55   46.10
  -3   3   5 1465.55   44.50
  -3   3   5 1455.45   46.20
  -3   3   5 1477.55   49.10
   2  -2  -5   90.69    7.50
   2  -2  -5   63.69    5.90
  -2   2   5   88.79    9.80
  -2   2   5   84.69    7.10
  -2   2   5   91.59    5.10
   1  -1  -5  894.41   27.70
   1  -1  -5  935.91   28.40
  -1   1   5  929.11   29.50
  -1   1   5  932.11   27.90
   0   0  -5   -2.60    4.80
   0   0  -5    0.60    3.20
   0   0  -5    2.90    2.80
   0   0   5   -0.50    3.00
  -1   1  -5    8.10    4.00
  -1   1  -5   16.20    5.90
  -1   1  -5   10.80    4.90
  -1   1  -5    7.80    3.70
  -2   2  -5   17.20    5.30
  -2   2  -5   11.50    6.80
  -2   2  -5   15.30    7.70
   2  -2   5    3.30    5.60
  -3   3  -5  174.68   15.70
  -3   3  -5  225.68   14.00
  -3   3  -5  183.38   18.40
   3  -3   5  202.88   14.40
  -4   4  -5  389.96   20.30
  -4   4  -5  385.86   26.90
  -4   4  -5  401.66   24.60
   4  -4   5  374.66   22.00
  -5   5  -5   17.00   13.80
  -5   5  -5    3.40   17.70
  -5   5  -5   14.90   19.40
   5  -5   5   -3.20   14.00
   4  -5  -5  179.68   17.40
  -4   5   5  192.68   22.30
  -4   5   5  217.58   22.60
   3  -4  -5   25.30    8.10
  -3   4   5   17.10   13.30
  -3   4   5   29.30    5.70
  -3   4   5   19.60   10.00
   2  -3  -5   12.20    4.10
   2  -3  -5   16.60    5.60
  -2   3   5   17.40    7.10
  -2   3   5   15.00    3.50
  -2   3   5   12.80    9.40
   1  -2  -5  734.43   23.40
  -1   2   5  727.43   24.20
  -1   2   5  728.03   26.00
   0   1   5 2357.16   70.19
   0   1   5 2411.56   72.29
   0   1   5 2454.45   71.89
   0   1   5 2375.16   70.29
  -1   0  -5    1.60    2.90
  -1   0  -5   -1.70    2.70
  -1   0  -5   -1.90    3.80
  -1   0  -5    0.80    5.40
  -2   1  -5   75.89    8.50
  -2   1  -5   63.69    6.90
  -2   1  -5   56.89    5.80
  -3   2  -5 1268.87   40.30
  -3   2  -5 1220.98   42.80
  -3   2  -5 1253.47   41.00
   3  -2   5 1241.98   40.50
  -4   3  -5   25.40   10.60
  -4   3  -5   26.50    7.80
  -4   3  -5   51.89   12.90
   4  -3   5   31.50    9.80
  -5   4  -5   -1.80   15.50
  -5   4  -5    4.20   13.10
  -5   4  -5    7.40    9.00
   5  -4   5   -3.80   11.80
  -6   5  -5  190.88   25.50
  -6   5  -5  200.78   19.50
  -6   5  -5  244.98   24.10
   6  -5   5  188.88   19.30
   3  -5  -5  484.75   22.10
  -3   5   5  480.75   31.20
   2  -4  -5   -0.90    6.70
  -2   4   5    6.10    9.20
  -2   4   5    9.00   12.80
   1  -3  -5   78.69    7.80
  -1   3   5   82.89   11.20
  -1   3   5   92.99    9.20
   0   2   5  679.93   23.20
   0   2   5  645.34   24.50
  -1  -1  -5    0.10    2.10
   1   1   5    8.30    5.60
   1   1   5   11.10    5.30
   1   1   5    5.10    2.30
  -2   0  -5   -2.70    6.00
  -2   0  -5   -0.10    4.40
  -2   0  -5    0.00    3.10
  -2   0  -5    2.70    3.10
  -3   1  -5  156.68   12.90
  -3   1  -5  165.78   10.50
  -3   1  -5  166.18    9.70
   3  -1   5  176.48    9.30
  -4   2  -5  109.69   12.10
  -4   2  -5  109.19   10.20
  -4   2  -5  106.09   10.20
   4  -2   5  103.79    9.90
  -5   3  -5  125.19   11.30
  -5   3  -5  132.49   14.20
  -5   3  -5  145.69   17.20
   5  -3   5  145.59   15.40
  -6   4  -5    6.60   10.00
  -6   4  -5   14.20   15.10
  -6   4  -5  -12.50   16.70
   6  -4   5    2.00   12.50
  -7   5  -5  -11.70   20.20
  -7   5  -5   51.09   18.00
   7  -5   5   12.60   15.80
   3  -6  -5   34.70   12.50
  -3   6   5   43.40   18.50
  -3   6   5   -9.60   20.80
   2  -5  -5   20.70    8.90
   2  -5  -5    6.90    4.80
  -2   5   5   -7.20   16.10
  -2   5   5   13.90   16.50
   1  -4  -5  711.63   24.50
  -1   4   5  696.23   32.20
  -1   4   5  693.23   28.50
   0  -3  -5  706.23   22.60
   0   3   5  681.93   25.60
   0   3   5  689.63   27.90
   1   2   5  139.89   11.00
   1   2   5  158.18   11.80
  -2  -1  -5   41.40    4.40
   2   1   5   47.60    4.70
   2   1   5   64.89    7.60
  -3   0  -5    0.10    3.70
  -3   0  -5   -9.00    6.50
  -3   0  -5   -0.10    5.00
   3   0   5   -8.50    3.70
  -4   1  -5   55.19    7.90
  -4   1  -5   46.00   10.50
  -4   1  -5   50.29    6.00
   4  -1   5   59.19    7.20
  -5   2  -5   10.60    6.20
  -5   2  -5  -13.20    9.20
  -5   2  -5   18.60    8.80
   5  -2   5    2.50    7.60
  -6   3  -5 1001.50   53.99
  -6   3  -5 1129.39   40.20
  -6   3  -5 1087.89   38.20
  -7   4  -5  611.14   30.80
  -7   4  -5  575.54   28.50
  -7   4  -5  577.54   35.20
   7  -4   5  625.04   30.30
  -8   5  -5   22.30   19.10
  -8   5  -5   38.50   23.10
   8  -5   5   -2.20   16.40
   2  -6  -5   20.70   11.60
  -2   6   5    7.90   16.80
  -2   6   5    8.60   22.40
   1  -5  -5   64.69    9.20
  -1   5   5   55.29   15.00
  -1   5   5   80.49   19.50
   0  -4  -5 1018.40   33.10
   0   4   5 1075.29   37.80
   0   4   5 1034.50   41.10
   1   3   5  330.07   17.20
   1   3   5  341.27   19.50
   2   2   5   13.70    7.60
   2   2   5   26.20    8.10
  -3  -1  -5  183.58    8.20
  -3  -1  -5  189.28   12.90
   3   1   5  199.58   12.50
   3   1   5  189.78    8.00
  -4   0  -5    2.50    8.10
  -4   0  -5    2.10    6.10
  -4   0  -5   -0.70    4.10
   4   0   5   -2.40    4.40
  -5   1  -5   52.19   11.20
  -5   1  -5   54.79    8.70
  -5   1  -5   48.00    6.90
   5  -1   5   55.99    7.80
  -6   2  -5  176.18   18.40
  -6   2  -5  192.78   13.30
  -6   2  -5  189.28   15.40
   6  -2   5  185.98   14.60
  -7   3  -5   26.50    9.30
  -7   3  -5   12.20   15.90
  -7   3  -5   31.30   13.10
   7  -3   5   41.10   12.30
  -8   4  -5   70.89   16.10
  -8   4  -5   78.39   13.80
  -8   4  -5   51.89   19.80
   8  -4   5   91.29   16.10
  -1   6   5  121.59   20.10
  -1   6   5  103.99   25.70
   0  -5  -5  283.27   14.30
   0   5   5  332.77   29.60
   0   5   5  317.57   23.00
  -1  -4  -5    2.10    5.40
   1   4   5  -10.70   12.80
   1   4   5   15.00   11.50
   2   3   5  161.88   16.30
   2   3   5  159.98   15.70
  -3  -2  -5 1270.67   37.20
   3   2   5 1253.27   42.30
   3   2   5 1254.17   37.60
   3   2   5 1221.88   42.40
  -4  -1  -5   41.60    9.00
  -4  -1  -5   51.19    4.80
   4   1   5   70.09    9.90
   4   1   5   43.10    4.50
  -5   0  -5   -3.30    6.40
  -5   0  -5   -2.20    4.40
  -5   0  -5   -2.00    8.80
   5   0   5   -1.50    5.20
  -6   1  -5  253.07   19.30
  -6   1  -5  239.08   14.20
  -6   1  -5  253.17   13.50
   6  -1   5  265.67   14.20
  -7   2  -5  557.94   24.60
  -7   2  -5  545.25   22.60
  -7   2  -5  491.05   28.70
   7  -2   5  552.64   23.40
  -8   3  -5  174.28   21.00
  -8   3  -5  207.08   17.00
  -8   3  -5  189.98   20.20
   8  -3   5  184.08   18.30
  -9   4  -5    8.70   14.90
  -9   4  -5  -16.20   19.00
   9  -4   5   -6.50   16.30
   0   6   5  288.67   29.00
   0   6   5  219.28   28.50
  -1  -5  -5   35.20    6.20
   1   5   5   41.40   15.80
   1   5   5   33.40   17.40
   2   4   5    1.50   13.10
   2   4   5   25.30   13.00
   3   3   5  202.38   17.80
   3   3   5  235.28   17.60
  -4  -2  -5  114.79    6.40
   4   2   5  107.09    8.30
   4   2   5  124.49   13.60
   4   2   5  130.79   14.20
  -5  -1  -5   67.49   10.70
  -5  -1  -5   57.09    5.60
   5   1   5   62.69   10.80
   5   1   5   60.39    5.60
  -6   0  -5   -6.00    5.10
  -6   0  -5   -9.00   10.30
  -6   0  -5   -8.40    6.40
   6   0   5   -6.00    5.80
  -7   1  -5   59.69   14.80
  -7   1  -5   52.39    7.80
  -7   1  -5   59.19    9.50
   7  -1   5   64.49    9.10
  -8   2  -5   66.99   13.10
  -8   2  -5   70.99   10.20
  -8   2  -5   86.79   18.10
   8  -2   5   76.79   13.40
  -9   3  -5  136.89   13.80
  -9   3  -5  135.69   16.90
  -9   3  -5  139.09   21.30
   9  -3   5  110.39   16.60
 -10   4  -5  155.88   26.10
 -10   4  -5  184.68   21.00
  10  -4   5  138.89   18.80
   2   5   5    7.60   17.10
   2   5   5   48.80   16.70
   3   4   5 1089.49   44.40
   3   4   5 1133.29   42.30
   4   3   5   43.30   12.80
   4   3   5   45.30   12.40
  -5  -2  -5    9.70    3.90
   5   2   5   12.20   10.80
   5   2   5    0.00   10.10
  -6  -1  -5  265.17   17.80
  -6  -1  -5  208.48   13.60
   6   1   5  235.38   11.10
   6   1   5  276.37   17.70
  -7   0  -5   -8.10    8.60
  -7   0  -5    1.70    5.80
  -7   0  -5   -3.70   11.20
   7   0   5   -9.80    6.60
  -8   1  -5  110.79   12.20
  -8   1  -5  124.59   13.10
  -8   1  -5  111.79   17.30
   8  -1   5  113.69   11.40
  -9   2  -5   20.60   17.50
  -9   2  -5   34.20   15.30
  -9   2  -5   35.80    9.80
   9  -2   5   26.20   12.50
 -10   3  -5  485.95   26.80
 -10   3  -5  500.85   36.10
 -10   3  -5  510.25   29.40
  10  -3   5  574.74   29.50
 -11   4  -5  321.87   36.30
 -11   4  -5  362.36   30.00
  11  -4   5  370.56   30.30
   3   5   5   69.79   18.60
   3   5   5   63.79   20.30
   4   4   5  399.26   26.30
   4   4   5  406.66   27.40
   5   3   5  163.48   17.30
   5   3   5  155.98   17.40
  -6  -2  -5  168.78    9.60
   6   2   5  161.08   16.10
   6   2   5  140.99   17.30
  -7  -1  -5   57.59   13.10
  -7  -1  -5   67.19    7.00
   7   1   5   75.99   13.20
   7   1   5   51.59    6.70
  -8   0  -5    6.70    6.50
  -8   0  -5    2.10   13.30
   8   0   5   -2.70    6.80
  -9   1  -5   30.30   10.50
  -9   1  -5   -0.80   15.50
  -9   1  -5   20.80    8.10
   9  -1   5   17.20   10.60
 -10   2  -5  166.38   20.00
 -10   2  -5  234.38   26.10
 -10   2  -5  189.68   17.30
  10  -2   5  195.88   20.60
 -11   3  -5   90.69   18.30
 -11   3  -5   75.09   22.80
  11  -3   5  100.79   18.20
 -12   4  -5   12.30   19.40
 -12   4  -5   20.30   26.40
  12  -4   5   46.80   20.70
   4   5   5   69.99   19.10
   4   5   5   86.89   20.50
   5   4   5   18.90   16.20
   5   4   5   -8.10   14.70
  -6  -3  -5 1193.88   35.90
   6   3   5 1134.99   45.60
   7   2   5  554.84   19.50
   7   2   5  545.65   27.90
   7   2   5  528.85   28.70
  -8  -1  -5  118.79   10.60
  -8  -1  -5  110.09   16.60
   8   1   5   97.29   13.90
   8   1   5  100.69   10.40
  -9   0  -5    8.10    7.10
  -9   0  -5    9.50   14.80
   9   0   5    5.90    8.50
 -10   1  -5   31.00    9.40
 -10   1  -5   70.69   15.00
 -10   1  -5   48.10   18.80
  10  -1   5   35.60   11.80
 -11   2  -5  362.36   25.00
 -11   2  -5  313.37   31.90
 -11   2  -5  378.86   23.50
  11  -2   5  369.96   25.10
 -12   3  -5   -6.60   22.10
 -12   3  -5   -6.30   16.40
  12  -3   5  -19.80   16.30
   5   5   5   -6.80   18.50
   5   5   5   -4.80   18.10
   6   4   5   25.70   16.70
   6   4   5   37.50   18.40
  -7  -3  -5   49.99    5.80
   7   3   5   40.80   15.00
   7   3   5   34.20   16.20
  -8  -2  -5   83.69    8.10
   8   2   5   75.99    8.30
   8   2   5   72.89   16.30
   8   2   5   60.49   16.40
  -9  -1  -5   26.00    7.10
  -9  -1  -5   12.00   15.10
   9   1   5   31.10   14.10
   9   1   5   14.90    8.00
 -10   0  -5    0.70   24.60
 -10   0  -5   -3.70    7.70
  10   0   5  -12.80    9.00
 -11   1  -5   67.29   11.30
 -11   1  -5   76.09   21.80
 -11   1  -5   46.90   13.70
  11  -1   5   53.39   13.30
 -12   2  -5    8.80   14.80
 -12   2  -5    3.90   20.40
 -12   2  -5   27.40   12.60
  12  -2   5   15.70   15.60
 -13   3  -5   74.29   26.80
 -13   3  -5   86.59   19.90
  13  -3   5  123.39   21.10
   6   5   5  228.68   26.50
   6   5   5  218.38   25.40
   7   4   5  655.53   36.20
   7   4   5  560.04   35.00
  -8  -3  -5  177.88   16.60
   8   3   5  167.48   22.20
   8   3   5  197.18   22.10
  -9  -2  -5   47.20    7.70
   9   2   5   36.40    8.20
   9   2   5   83.29   17.70
   9   2   5   11.60   17.00
 -10  -1  -5   42.80   18.90
 -10  -1  -5   56.49    8.80
  10   1   5   49.90    9.40
  10   1   5   59.09   16.60
 -11   0  -5  -22.90   15.50
 -11   0  -5   -0.30    8.40
  11   0   5   -4.80   10.90
  11   0   5   12.40   15.20
 -12   1  -5   12.10   20.50
 -12   1  -5   11.70   10.50
 -12   1  -5    8.70   15.30
  12  -1   5    0.00   13.30
 -13   2  -5   39.90   16.30
 -13   2  -5    4.50   23.30
  13  -2   5    4.00   16.20
 -14   3  -5  205.68   32.90
 -14   3  -5  252.87   29.60
  14  -3   5  257.17   27.00
   7   5   5   44.00   22.40
   7   5   5   12.70   19.70
   8   4   5   81.29   21.50
   8   4   5   76.29   19.90
  -9  -3  -5  135.99   11.50
   9   3   5  138.19   21.20
   9   3   5  137.29   21.80
 -10  -2  -5  226.18   14.80
  10   2   5  191.48   23.00
  10   2   5  231.08   15.20
  10   2   5  207.38   24.50
 -11  -1  -5   63.19   19.70
 -11  -1  -5   65.59    9.70
  11   1   5   69.19   11.10
  11   1   5   61.19   18.90
 -12   0  -5    8.20    9.30
 -12   0  -5  -20.60   17.80
  12   0   5   15.50   16.20
  12   0   5    0.80   12.20
 -13   1  -5  126.89   25.20
 -13   1  -5  120.89   15.00
  13  -1   5  120.29   17.80
 -14   2  -5  -16.90   16.80
 -14   2  -5   -0.90   23.40
  14  -2   5   11.30   17.80
   8   5   5    2.90   21.30
   8   5   5   28.30   22.20
  -9  -4  -5   12.40    5.70
   9   4   5   14.80   21.20
   9   4   5   13.40   20.60
 -10  -3  -5  529.05   21.50
  10   3   5  541.45   35.80
  10   3   5  492.45   32.40
 -11  -2  -5  385.76   19.60
  11   2   5  359.16   19.80
  11   2   5  380.96   31.20
 -12  -1  -5   35.80   19.90
 -12  -1  -5    5.40    8.90
  12   1   5    4.30   18.10
  12   1   5   31.20   11.50
 -13   0  -5   20.80   10.60
 -13   0  -5  -13.20   18.80
  13   0   5    1.00   18.60
  13   0   5    1.90   13.10
 -14   1  -5  160.48   27.90
  14  -1   5  128.39   18.80
 -15   2  -5   -4.70   25.80
 -15   2  -5   -6.10   19.30
  15  -2   5  -20.60   18.80
  10   4   5  152.48   25.90
  10   4   5  199.78   26.90
 -11  -3  -5   85.19    9.80
  11   3   5  149.49   24.70
  11   3   5   75.69   21.10
 -12  -2  -5   23.30    9.20
  12   2   5   23.90   19.10
  12   2   5   25.00   12.10
 -13  -1  -5  119.29   23.40
 -13  -1  -5  103.89   12.80
  13   1   5  133.19   15.20
  13   1   5  106.59   20.90
 -14   0  -5   -0.70   20.20
 -14   0  -5  -17.90   11.30
  14   0   5   18.80   14.40
  14   0   5    7.80   20.10
 -15   1  -5   -3.10   24.60
  15  -1   5   -5.70   19.80
  15  -1   5  -11.60   16.60
  11   4   5  364.26   36.70
  11   4   5  342.27   37.10
 -12  -3  -5   16.70    8.60
  12   3   5    0.30   23.50
  12   3   5   30.90   22.20
 -13  -2  -5   36.70   10.00
  13   2   5   18.70   20.70
  13   2   5   14.90   13.40
 -14  -1  -5  124.19   26.20
 -14  -1  -5  116.99   14.80
  14   1   5  114.49   18.20
  14   1   5   93.59   23.30
 -15   0  -5   46.60   23.00
  15   0   5   12.70   21.50
  15   0   5  -34.90   15.20
 -16   1  -5   -2.80   24.70
  16  -1   5   -2.40   19.00
  16  -1   5  -15.40   22.10
  12   4   5   17.60   25.50
  12   4   5  -50.89   25.30
 -13  -3  -5  122.19   12.20
  13   3   5   81.79   25.40
  13   3   5  139.39   28.70
 -14  -2  -5   41.40   11.90
  14   2   5  -20.70   14.90
  14   2   5  -16.30   19.40
 -15  -1  -5   45.00   25.80
 -15  -1  -5   -1.50   14.40
  15   1   5   14.20   15.70
  15   1   5  -14.60   23.20
 -16   0  -5    2.40   25.40
  16   0   5  -23.70   16.80
  16   0   5   15.70   22.00
 -14  -3  -5  298.87   21.30
  14   3   5  274.77   31.80
  14   3   5  275.17   34.40
 -15  -2  -5   -5.30   12.80
  15   2   5  -21.00   23.10
  15   2   5  -58.59   22.60
  15   2   5  -35.90   17.20
 -16  -1  -5   18.20   26.40
  16   1   5  -16.00   17.20
  16   1   5   33.00   24.40
  19   1  -6  235.38   25.60
  19   1  -6  220.98   26.90
  18   2  -6  -20.20   20.40
  18   2  -6   12.40   21.00
  18   2  -6   32.90   18.20
  17   3  -6    3.20   18.50
  17   3  -6   42.20   24.30
  17   3  -6   -6.20   18.70
  19   0  -6   -1.60   18.30
  19   0  -6    6.20   21.30
 -19   0   6   -8.20   20.10
  18   1  -6    9.70   19.10
  18   1  -6  -15.40   19.20
  17   2  -6  268.27   29.30
  17   2  -6  280.17   28.80
  17   2  -6  291.57   25.90
  16   3  -6  201.58   23.40
  16   3  -6  148.69   21.00
  16   3  -6  175.28   26.70
 -16  -3   6  172.68   22.20
  19  -1  -6  240.78   27.20
  19  -1  -6  237.08   26.50
 -19   1   6  212.98   25.80
  18   0  -6   -4.70   17.60
  18   0  -6   19.50   18.40
 -18   0   6   -3.40   18.00
  17   1  -6  129.89   21.20
  17   1  -6  162.68   21.40
  16   2  -6   42.10   19.30
  16   2  -6   22.80   18.30
 -16  -2   6   54.89   15.00
  15   3  -6   10.50   24.70
  15   3  -6   34.10   17.60
  15   3  -6   28.70   20.70
 -15  -3   6   39.20   14.20
  14   4  -6   22.10   17.80
  14   4  -6   -1.10   16.00
  14   4  -6   19.60   22.10
 -14  -4   6   -7.40   13.30
  18  -1  -6  -16.50   17.40
  18  -1  -6   15.90   20.10
 -18   1   6   -4.50   21.10
  17   0  -6  213.98   25.80
  17   0  -6  224.48   23.30
 -17   0   6  184.08   37.90
  16   1  -6  526.15   30.90
  16   1  -6  571.64   31.40
 -16  -1   6  516.65   30.00
  15   2  -6   88.19   19.60
  15   2  -6   77.09   16.40
  15   2  -6   56.49   18.30
 -15  -2   6   56.79   14.20
  14   3  -6   38.70   19.40
  14   3  -6    0.00   15.30
  14   3  -6   29.70   18.00
 -14  -3   6   35.10   12.50
  13   4  -6  144.89   17.10
  13   4  -6  105.79   22.30
  13   4  -6   83.89   19.20
 -13  -4   6  104.89   14.90
  18  -2  -6   18.50   17.30
  18  -2  -6   -6.80   22.20
 -18   2   6  -18.20   22.60
  17  -1  -6  103.89   18.60
  17  -1  -6  123.39   20.70
 -17   1   6  143.29   23.30
  16   0  -6    2.60   16.00
  16   0  -6    9.30   16.40
 -16   0   6   16.30   13.20
 -16   0   6   27.10   16.10
  15   1  -6   60.29   17.00
  15   1  -6   37.90   15.80
 -15  -1   6   66.19   13.60
  14   2  -6   50.59   15.30
  14   2  -6   10.80   16.10
  14   2  -6   24.10   13.10
 -14  -2   6   25.70   12.40
  13   3  -6   67.09   19.20
  13   3  -6   32.20   14.80
  13   3  -6   24.10   13.40
 -13  -3   6   47.80   12.20
  12   4  -6   37.90   21.40
  12   4  -6   48.60   16.80
  12   4  -6   -4.30   12.10
 -12  -4   6   18.00   11.70
  11   5  -6   40.20   20.80
  11   5  -6    1.40   20.00
  11   5  -6   15.00   12.90
 -11  -5   6   39.50   13.10
  17  -2  -6  280.37   24.80
  17  -2  -6  265.97   26.60
 -17   2   6  300.17   31.70
  16  -1  -6  540.55   29.40
  16  -1  -6  541.35   28.90
 -16   1   6  553.34   35.50
 -16   1   6  516.65   31.40
  15   0  -6   35.60   14.80
  15   0  -6   30.50   17.10
 -15   0   6   -0.30   11.40
 -15   0   6   35.60   14.70
  14   1  -6   15.20   14.80
  14   1  -6  -10.60   13.60
 -14  -1   6   -3.00   10.50
  13   2  -6  353.96   21.60
  13   2  -6  325.57   25.00
  13   2  -6  304.37   21.40
 -13  -2   6  311.37   21.30
  12   3  -6  233.48   20.60
  12   3  -6  279.47   22.00
  12   3  -6  246.98   23.20
 -12  -3   6  229.38   20.30
  11   4  -6  -10.90   19.50
  11   4  -6    4.40   11.60
  11   4  -6   21.60   16.40
 -11  -4   6   27.20   11.40
  10   5  -6    3.60   18.80
  10   5  -6    4.20   12.10
  10   5  -6   -8.10   22.00
 -10  -5   6   13.10   11.80
  17  -3  -6   39.80   21.60
  17  -3  -6   36.50   17.50
 -17   3   6   70.39   25.30
  16  -2  -6   41.10   19.40
 -16   2   6   49.10   22.10
  15  -1  -6   42.20   16.80
  15  -1  -6   51.69   14.60
 -15   1   6   46.60   18.50
 -15   1   6   49.00   13.00
  14   0  -6  301.07   21.70
  14   0  -6  289.87   23.00
 -14   0   6  287.07   22.40
 -14   0   6  323.37   21.30
  13   1  -6  462.25   24.50
  13   1  -6  440.66   25.00
 -13  -1   6  430.46   23.50
  12   2  -6    1.30   10.40
  12   2  -6    9.10   12.10
  12   2  -6   -0.50   15.70
 -12  -2   6  -13.50    8.20
  11   3  -6    5.20   11.40
  11   3  -6    4.20   15.80
  11   3  -6    8.90   12.90
 -11  -3   6   23.60   10.10
  10   4  -6   58.89   16.70
  10   4  -6   49.40   11.50
  10   4  -6   50.79   19.90
 -10  -4   6   42.50   11.40
   9   5  -6    9.10   17.60
   9   5  -6    0.80   19.50
   9   5  -6  -12.10   11.90
  -9  -5   6  -33.20   11.10
  16  -3  -6  159.58   22.90
 -16   3   6  183.18   26.20
  15  -2  -6   57.09   18.10
  15  -2  -6   60.89   14.40
 -15   2   6   70.09   15.60
 -15   2   6   28.80   18.90
  14  -1  -6    8.10   11.80
  14  -1  -6   -5.20   15.40
 -14   1   6    1.40   14.90
 -14   1   6   11.90   10.50
  13   0  -6  775.02   33.80
  13   0  -6  845.22   32.50
 -13   0   6  821.02   33.10
 -13   0   6  815.62   33.20
  12   1  -6 2781.62   86.99
  12   1  -6 2746.03   86.99
 -12  -1   6 2729.53   86.69
  11   2  -6   58.19   11.40
  11   2  -6   64.29   14.80
  11   2  -6   62.59   11.90
 -11  -2   6   53.79   10.20
  10   3  -6    9.10   12.80
  10   3  -6   15.00   11.70
  10   3  -6   20.40   10.40
 -10  -3   6   18.10    9.30
   9   4  -6   47.50   23.30
   9   4  -6   53.09   10.70
   9   4  -6   61.09   19.20
  -9  -4   6   54.29   10.70
   8   5  -6    4.30   19.50
   8   5  -6   -8.90   18.00
   8   5  -6    3.80   10.90
  -8  -5   6   -6.70   10.20
  15  -3  -6   -7.00   19.00
 -15   3   6   11.30   20.30
  14  -2  -6   61.79   13.10
  14  -2  -6   40.30   16.30
 -14   2   6   27.60   12.90
 -14   2   6   40.50   17.80
  13  -1  -6  437.46   22.10
  13  -1  -6  426.06   24.00
 -13   1   6  414.06   23.40
 -13   1   6  497.15   26.90
  12   0  -6  117.49   12.70
  12   0  -6  102.29   14.00
 -12   0   6  112.09   13.70
 -12   0   6   85.69   11.10
  11   1  -6    1.30   10.00
  11   1  -6    2.10   10.70
 -11  -1   6    2.90    8.10
  10   2  -6 1484.75   48.50
  10   2  -6 1491.95   49.10
  10   2  -6 1489.35   51.19
 -10  -2   6 1429.56   49.20
   9   3  -6  222.88   16.30
   9   3  -6  223.68   17.90
  -9  -3   6  214.38   16.40
   8   4  -6    7.20   17.60
   8   4  -6    0.50    9.30
   8   4  -6   12.10   13.90
  -8  -4   6    8.20    9.10
   7   5  -6   -4.90   18.20
   7   5  -6   15.90   16.80
  -7  -5   6   -4.70   10.00
  14  -3  -6  -14.80   17.00
 -14   3   6    5.60   18.00
 -14   3   6   17.40   14.40
  13  -2  -6  315.57   23.90
 -13   2   6  308.87   26.90
 -13   2   6  310.17   21.90
  12  -1  -6 2662.33   84.19
  12  -1  -6 2746.03   86.79
 -12   1   6 2715.13   86.19
 -12   1   6 2797.92   87.09
  11   0  -6   64.49   12.10
  11   0  -6   64.29   10.00
 -11   0   6   46.90    8.90
 -11   0   6   64.59   10.80
  10   1  -6   -7.40    9.20
  10   1  -6    6.60    9.20
 -10  -1   6   -4.50    7.20
   9   2  -6 1616.04   53.79
   9   2  -6 1725.93   53.99
   9   2  -6 1710.13   55.99
  -9  -2   6 1686.63   54.69
   8   3  -6   23.20    8.40
   8   3  -6    0.10   13.70
   8   3  -6   24.50   10.50
  -8  -3   6   10.90    7.90
   7   4  -6  -19.60   13.70
   7   4  -6   20.00    9.10
   7   4  -6    9.00   13.70
  -7  -4   6    7.50    8.70
   6   5  -6  -18.20   16.50
   6   5  -6   14.00   18.80
  -6  -5   6   -6.20    9.40
  14  -4  -6   57.49   20.20
 -14   4   6   21.90   22.10
 -14   4   6    7.20   16.80
  13  -3  -6   28.00   16.20
 -13   3   6   50.39   18.20
 -13   3   6   28.20   12.20
 -13   3   6   41.20   13.40
  12  -2  -6  -11.40   12.50
 -12   2   6   10.70   10.80
 -12   2   6   -6.40   12.70
  11  -1  -6   -1.20   11.00
  11  -1  -6   -1.60    8.00
 -11   1   6    5.20   11.00
 -11   1   6   -0.40    8.00
  10   0  -6 1574.04   49.99
  10   0  -6 1544.75   51.29
 -10   0   6 1525.95   51.09
 -10   0   6 1574.64   50.29
   9   1  -6  737.43   25.40
   9   1  -6  702.13   27.30
   9   1  -6  719.43   27.30
  -9  -1   6  698.83   27.00
   8   2  -6   23.50    7.80
   8   2  -6   16.00    9.70
   8   2  -6   34.20    8.10
  -8  -2   6    5.10    6.80
   7   3  -6  168.38   15.50
   7   3  -6  158.18   18.80
   7   3  -6  168.08   13.10
  -7  -3   6  180.98   13.70
   6   4  -6  423.06   26.10
   6   4  -6  461.65   20.40
   6   4  -6  448.96   26.00
  -6  -4   6  437.16   21.50
   5   5  -6   -7.90   16.40
   5   5  -6   -2.90   17.60
  -5  -5   6    1.60    9.70
  13  -4  -6   95.09   20.00
 -13   4   6  110.19   22.10
 -13   4   6   81.19   18.70
 -13   4   6  107.59   16.80
  12  -3  -6  289.47   23.60
 -12   3   6  262.37   21.80
 -12   3   6  238.98   17.90
 -12   3   6  253.97   23.80
  11  -2  -6   52.59   13.30
 -11   2   6   50.59   10.70
 -11   2   6   47.20   13.40
  10  -1  -6    2.50    6.80
  10  -1  -6   -6.60    9.60
 -10   1   6   14.00    8.10
 -10   1   6    4.70    9.60
   9   0  -6 4521.95  141.69
   9   0  -6 4754.12  140.89
  -9   0   6 4901.11  141.09
  -9   0   6 4758.52  142.19
   8   1  -6  882.91   31.20
   8   1  -6  907.41   31.10
   8   1  -6  902.01   29.30
  -8  -1   6  874.21   31.20
   7   2  -6  217.28   12.60
   7   2  -6  221.28   12.60
   7   2  -6  212.38   15.60
  -7  -2   6  201.98   13.70
   6   3  -6   35.40    8.40
   6   3  -6   64.69   13.10
   6   3  -6   43.30   10.30
  -6  -3   6   56.19    8.10
   5   4  -6  102.99   15.80
   5   4  -6  117.59   17.40
   5   4  -6   96.39   10.80
  -5  -4   6   88.09   10.40
   4   5  -6   -3.40   16.80
   4   5  -6  -10.50   15.90
  -4  -5   6   14.50    9.50
  -4  -5   6   11.20    9.70
  12  -4  -6    7.50   15.70
 -12   4   6    7.60   18.60
 -12   4   6   27.50   13.50
 -12   4   6    0.40   13.00
  11  -3  -6    7.70   14.10
 -11   3   6   17.80   15.70
 -11   3   6   13.50    9.40
 -11   3   6   19.20   10.80
  10  -2  -6 1456.15   49.50
 -10   2   6 1479.55   48.80
 -10   2   6 1401.86   45.80
 -10   2   6 1453.65   49.30
   9  -1  -6  674.53   26.50
   9  -1  -6  688.13   24.10
  -9   1   6  735.83   26.60
  -9   1   6  708.83   26.80
   8   0  -6  675.53   25.80
   8   0  -6  700.13   24.20
  -8   0   6  692.43   24.50
   7   1  -6  718.63   23.50
   7   1  -6  711.23   25.60
   7   1  -6  709.33   25.30
  -7  -1   6  703.43   25.70
   6   2  -6 2024.60   62.59
   6   2  -6 2075.09   62.69
   6   2  -6 2024.90   64.39
  -6  -2   6 2020.20   63.29
   5   3  -6  145.39   11.80
   5   3  -6  146.49   14.50
   5   3  -6  162.18   14.30
  -5  -3   6  130.59   11.80
   4   4  -6   -5.50   11.60
   4   4  -6   15.50    8.60
   4   4  -6   -5.60   12.50
  -4  -4   6    4.30    8.00
   3   5  -6   19.10   17.10
   3   5  -6   25.20   17.60
  -3  -5   6    5.10    9.50
  -3  -5   6    6.70   10.20
  11  -4  -6   14.50   15.10
 -11   4   6  -18.00   12.50
 -11   4   6  -16.60   16.90
 -11   4   6   -7.40   11.40
  10  -3  -6   10.40   12.40
 -10   3   6   18.50    8.90
 -10   3   6   -1.30   13.40
 -10   3   6    3.10    9.20
   9  -2  -6 1687.13   55.09
  -9   2   6 1713.33   54.39
  -9   2   6 1671.03   54.79
  -9   2   6 1641.44   51.79
   8  -1  -6  856.41   30.70
   8  -1  -6  870.41   28.30
  -8   1   6  903.31   30.00
  -8   1   6  871.91   30.80
   7   0  -6 1606.64   51.29
   7   0  -6 1653.63   49.70
  -7   0   6 1626.14   51.29
  -7   0   6 1590.24   50.89
   6   1  -6  622.64   23.10
   6   1  -6  696.23   21.50
   6   1  -6  632.34   22.90
  -6  -1   6  666.93   23.60
   5   2  -6 1175.48   37.10
   5   2  -6 1162.48   37.30
   5   2  -6 1138.99   38.70
  -5  -2   6 1146.29   37.60
   4   3  -6    4.20    9.30
   4   3  -6    8.20    6.70
   4   3  -6    1.90    8.40
  -4  -3   6    3.90    6.10
   3   4  -6    2.40   11.90
   3   4  -6    7.30   11.70
  -3  -4   6   -0.60    7.70
   2   5  -6   29.80   16.30
   2   5  -6   13.00   16.60
  -2  -5   6   12.30    9.50
  11  -5  -6   35.80   16.80
 -11   5   6   14.60   21.10
 -11   5   6   -6.70   15.80
 -11   5   6   11.90   21.80
  10  -4  -6   23.60   15.50
 -10   4   6   53.59   17.40
 -10   4   6   44.20   12.00
 -10   4   6   26.90   11.40
   9  -3  -6  254.27   19.00
  -9   3   6  199.08   18.90
  -9   3   6  209.68   14.20
  -9   3   6  256.27   17.10
   8  -2  -6   20.20    9.40
  -8   2   6   33.00    8.80
  -8   2   6   28.90    7.30
  -8   2   6   22.50    5.70
   7  -1  -6  695.33   23.40
   7  -1  -6  735.53   26.30
  -7   1   6  720.43   24.80
  -7   1   6  738.63   25.90
   6   0  -6 6253.27  180.08
   6   0  -6 6050.29  181.58
   5   1  -6  255.57   11.90
   5   1  -6  262.17   11.80
  -5  -1   6  197.28   17.20
   4   2  -6   58.29    7.20
   4   2  -6   58.19    8.60
   4   2  -6   64.39    6.90
  -4  -2   6   51.29    6.50
   3   3  -6  510.65   23.80
   3   3  -6  554.54   21.30
   3   3  -6  539.85   23.60
  -3  -3   6  569.74   21.40
   2   4  -6  176.78   18.00
   2   4  -6  166.18   20.00
  -2  -4   6  153.48   14.30
   1   5  -6   25.90   17.00
   1   5  -6   11.10   16.40
  -1  -5   6   -4.60    8.90
  -1  -5   6   27.70   11.50
  10  -5  -6  -17.20   16.00
 -10   5   6   -8.40   19.40
 -10   5   6  -15.70   13.20
 -10   5   6    6.70   18.10
   9  -4  -6   50.19   14.20
  -9   4   6   43.80   11.00
  -9   4   6   46.90   16.60
  -9   4   6   61.49   11.80
   8  -3  -6   21.90   10.50
  -8   3   6   14.40    7.20
  -8   3   6   15.00    7.80
  -8   3   6    1.30   11.40
   7  -2  -6  195.28   13.40
  -7   2   6  197.48   13.40
  -7   2   6  209.88   12.70
  -7   2   6  186.58    9.70
   6  -1  -6  661.13   23.40
  -6   1   6  571.84   24.00
  -6   1   6  649.43   21.50
   5   0  -6  198.08   10.90
   5   0  -6  209.48    9.00
  -5   0   6  207.68   10.60
   4   1  -6  178.58    9.50
   4   1  -6  170.48    9.40
  -4  -1   6  175.88    9.40
   3   2  -6  597.74   21.00
   3   2  -6  571.64   22.00
   3   2  -6  581.14   21.20
  -3  -2   6  560.94   20.80
   2   3  -6   75.89   11.10
   2   3  -6   97.09   12.00
   2   3  -6   96.49    9.10
  -2  -3   6   95.79   10.60
   1   4  -6  178.08   17.60
   1   4  -6  148.89   18.00
  -1  -4   6  154.68   14.00
  -1  -4   6  129.49   12.90
   0   5  -6   40.00   18.60
   0   5  -6   36.30   17.10
   0  -5   6    1.10    9.30
   0  -5   6   37.70   11.60
   9  -5  -6   10.10   14.60
  -9   5   6   19.70   15.10
  -9   5   6   -0.10   11.70
  -9   5   6    7.40   18.40
   8  -4  -6   15.90   17.70
  -8   4   6    6.00    9.90
  -8   4   6    0.30   15.00
  -8   4   6    1.70    9.30
   7  -3  -6  154.28   14.40
  -7   3   6  178.58   11.80
  -7   3   6  152.58   16.00
  -7   3   6  164.38   13.50
   6  -2  -6 2080.69   62.89
  -6   2   6 2000.40   62.19
  -6   2   6 1940.41   59.99
  -6   2   6 2032.40   62.89
   5  -1  -6  255.87   12.70
  -5   1   6  273.87   11.20
  -5   1   6  257.07   12.30
   4   0  -6   92.29    7.70
  -4   0   6   91.19    7.80
   3   1  -6 3171.98   95.19
   3   1  -6 3299.17   95.19
   3   1  -6 3129.49   94.99
  -3  -1   6 3195.08   95.29
   2   2  -6 1336.37   42.20
   2   2  -6 1346.67   43.20
   2   2  -6 1347.47   43.60
  -2  -2   6 1355.76   42.50
   1   3  -6   15.80    9.00
   1   3  -6   15.70    7.10
   1   3  -6   21.10    8.90
  -1  -3   6    4.50    6.00
   0   4  -6    6.10   11.40
   0  -4   6    5.90    7.80
   0  -4   6    8.20    9.50
  -1   5  -6   46.10   17.60
  -1   5  -6   41.40   18.70
   1  -5   6   -6.30   12.40
   1  -5   6    3.80    9.40
   8  -5  -6   16.00   14.40
  -8   5   6   -1.50   10.80
  -8   5   6   11.00   18.00
  -8   5   6    6.60   14.70
   7  -4  -6   10.90   11.30
  -7   4   6    8.50   15.20
  -7   4   6    3.80    8.80
  -7   4   6   -4.70   10.20
   6  -3  -6   41.70    9.50
  -6   3   6   42.40    7.50
  -6   3   6   51.59   11.50
  -6   3   6   50.69    7.30
   5  -2  -6 1142.39   37.70
  -5   2   6 1189.58   38.20
  -5   2   6 1119.99   35.30
  -5   2   6 1183.68   36.80
   4  -1  -6  180.28   10.00
  -4   1   6  177.08    8.80
   3   0  -6 1622.04   49.40
  -3   0   6 1622.14   49.20
   2   1  -6  329.67   12.80
   2   1  -6  324.77   13.10
   2   1  -6  333.57   12.80
  -2  -1   6  326.97   12.80
   1   2  -6 1173.48   38.60
   1   2  -6 1145.29   37.40
   1   2  -6 1195.88   38.50
  -1  -2   6 1165.18   37.40
   0   3  -6  239.78   16.90
   0   3  -6  272.37   17.00
  -1   4  -6   -7.00   12.60
  -1   4  -6  -14.60   13.50
   1  -4   6    3.00    9.40
  -2   5  -6  -10.60   16.40
  -2   5  -6   -8.40   17.00
   2  -5   6  -11.20   11.50
   7  -5  -6    6.20   12.20
  -7   5   6  -21.90   18.10
  -7   5   6    5.60   13.90
  -7   5   6   -8.40    9.70
   6  -4  -6  442.36   21.90
  -6   4   6  435.06   20.10
  -6   4   6  410.56   26.30
  -6   4   6  418.86   19.00
   5  -3  -6  111.89   12.40
  -5   3   6  129.19   10.40
  -5   3   6  136.49   10.60
  -5   3   6  124.09   14.80
   4  -2  -6   57.99    7.30
  -4   2   6   59.69    5.50
  -4   2   6   66.99    8.20
  -4   2   6   58.09    5.30
   3  -1  -6 3148.78   94.29
  -3   1   6 3211.78   93.89
  -3   1   6 3152.28   93.89
   2   0  -6 3779.62  111.19
  -2   0   6 3763.72  111.09
   1   1  -6  190.08    9.30
   1   1  -6  196.38   10.40
   1   1  -6  192.18    9.60
   0   2  -6  965.40   33.50
   0   2  -6  996.70   32.20
   0   2  -6  968.70   33.10
  -1   3  -6  487.35   22.70
  -1   3  -6  481.55   23.70
  -1   3  -6  517.35   20.90
   1  -3   6  471.95   20.90
  -2   4  -6   19.90   13.30
  -2   4  -6   25.80   14.30
  -2   4  -6   27.10   10.00
  -3   5  -6   16.50   17.00
  -3   5  -6   13.10   16.50
   3  -5   6   21.10   12.50
  -6   5   6   16.70   17.70
  -6   5   6   -6.00    9.00
  -6   5   6  -18.30   13.00
   5  -4  -6   88.59   11.40
  -5   4   6   89.99    8.60
  -5   4   6   76.49   15.50
  -5   4   6  120.39   14.00
   4  -3  -6    8.20    6.70
  -4   3   6   -0.90    5.90
  -4   3   6   -1.10    4.70
  -4   3   6   -3.10    9.00
   3  -2  -6  491.85   19.30
   3  -2  -6  587.24   20.10
  -3   2   6  574.34   18.60
  -3   2   6  564.24   21.50
  -3   2   6  587.44   18.70
   2  -1  -6  319.27   11.90
   2  -1  -6  334.87   12.70
  -2   1   6  333.97   12.20
  -2   1   6  362.56   13.30
   1   0  -6 1080.29   33.10
   1   0  -6 1045.90   32.50
   1   0  -6 1052.69   32.40
  -1   0   6 1034.90   32.40
   0   1  -6  461.15   17.00
   0   1  -6  494.05   17.00
   0   1  -6  468.15   17.30
   0   1  -6  474.45   18.30
  -1   2  -6 1361.36   45.00
  -1   2  -6 1440.16   44.30
  -1   2  -6 1389.46   45.90
  -1   2  -6 1378.66   44.20
  -2   3  -6  124.39   14.20
  -2   3  -6  114.89   12.50
  -2   3  -6  116.99   12.40
   2  -3   6  109.69   11.10
  -3   4  -6   -3.20    8.90
  -3   4  -6   22.30   13.60
  -3   4  -6  -26.60   13.80
   3  -4   6  -10.80   10.60
  -4   5  -6   16.20   16.70
  -4   5  -6   12.70   13.80
  -4   5  -6   26.60   18.90
   4  -5   6   -3.10   14.10
   5  -5  -6   -5.20   11.60
  -5   5   6  -10.80    8.40
  -5   5   6  -19.10   13.00
  -5   5   6  -23.20   17.00
   4  -4  -6    4.70    8.60
  -4   4   6    7.60    6.00
  -4   4   6   -0.60    9.70
  -4   4   6  -11.10   14.00
   3  -3  -6  512.65   19.90
  -3   3   6  539.75   23.40
  -3   3   6  519.15   19.80
  -3   3   6  516.65   17.60
   2  -2  -6 1356.36   40.80
   2  -2  -6 1271.67   39.50
  -2   2   6 1299.77   39.30
  -2   2   6 1322.87   42.50
  -2   2   6 1327.57   40.40
   1  -1  -6  176.88    7.40
   1  -1  -6  193.58    8.30
  -1   1   6  201.98    7.70
  -1   1   6  192.48    9.80
  -1   1   6  187.48    9.30
   0   0  -6  395.16   13.70
   0   0  -6  398.16   14.20
   0   0  -6  381.86   15.50
  -1   1  -6 5088.39  147.59
  -1   1  -6 4874.71  148.79
  -1   1  -6 5063.49  149.19
  -1   1  -6 4991.50  148.09
  -2   2  -6  607.94   22.70
  -2   2  -6  589.84   22.00
  -2   2  -6  604.64   24.90
  -3   3  -6    5.60    7.20
  -3   3  -6   -0.40   10.10
  -3   3  -6   -3.70   11.40
   3  -3   6   31.00    9.50
  -4   4  -6   33.60   10.40
  -4   4  -6   54.09   16.40
  -4   4  -6   52.89   14.50
   4  -4   6   70.79   12.70
  -5   5  -6    7.60   17.00
  -5   5  -6   23.20   20.10
  -5   5  -6   39.10   15.10
   5  -5   6  -13.30   13.80
   4  -5  -6   25.80   10.40
  -4   5   6    8.60   13.30
  -4   5   6   13.90   17.80
   3  -4  -6   23.70    8.10
  -3   4   6   14.80   14.00
  -3   4   6    4.40    9.30
  -3   4   6    8.80    4.90
   2  -3  -6   96.79    9.20
   2  -3  -6   61.99    6.30
  -2   3   6   76.99    5.40
  -2   3   6   82.39    9.00
  -2   3   6   97.69   12.20
   1  -2  -6 1156.88   35.90
  -1   2   6 1181.18   38.70
  -1   2   6 1162.58   36.80
   0  -1  -6  485.15   15.40
   0   1   6  452.15   17.20
   0   1   6  461.15   15.00
   0   1   6  471.85   17.70
   0   1   6  477.35   15.00
  -1   0  -6 2203.58   63.89
  -1   0  -6 2128.89   63.89
  -1   0  -6 2077.09   66.09
  -1   0  -6 2141.29   64.69
  -2   1  -6  335.37   17.20
  -2   1  -6  384.06   14.90
  -2   1  -6  378.46   14.70
  -3   2  -6    3.50    9.00
  -3   2  -6    1.00    6.60
  -3   2  -6   -7.80    5.70
   3  -2   6   -0.10    7.00
  -4   3  -6  301.87   22.30
  -4   3  -6  290.47   19.40
  -4   3  -6  270.97   16.80
   4  -3   6  270.87   17.70
  -5   4  -6  -10.60   16.40
  -5   4  -6    2.00    9.50
  -5   4  -6   11.90   14.10
   5  -4   6  -12.20   12.20
  -6   5  -6    9.70   17.80
  -6   5  -6    0.80   21.90
   6  -5   6  -10.80   15.30
   3  -5  -6  -21.10    9.10
  -3   5   6    1.90   13.10
  -3   5   6    9.50   18.40
   2  -4  -6  164.78   12.20
  -2   4   6  170.98   18.50
  -2   4   6  174.38   15.70
   1  -3  -6   11.20    5.30
  -1   3   6   13.40    7.40
  -1   3   6   15.50    9.50
   0   2   6 1016.50   33.20
   0   2   6 1004.80   34.40
  -1  -1  -6 5427.06  152.48
   1   1   6 5048.00  154.48
   1   1   6 5114.29  152.38
   1   1   6 5300.37  155.08
  -2   0  -6 1692.63   49.60
  -2   0  -6 1596.74   50.59
  -2   0  -6 1683.03   49.80
  -2   0  -6 1561.64   52.39
  -3   1  -6    0.50    4.60
  -3   1  -6   -4.40    5.10
  -3   1  -6   -9.90    8.00
   3  -1   6   -5.60    5.70
  -4   2  -6  144.09   13.30
  -4   2  -6  135.89   11.90
  -4   2  -6  140.89   14.50
   4  -2   6  122.69   11.00
  -5   3  -6  332.17   28.00
  -5   3  -6  361.56   19.60
  -5   3  -6  352.46   21.10
   5  -3   6  336.57   20.30
  -6   4  -6   89.19   12.80
  -6   4  -6   90.59   19.70
  -6   4  -6   93.29   16.60
   6  -4   6  117.29   16.40
  -7   5  -6   26.30   18.80
  -7   5  -6   22.40   23.00
   7  -5   6   -0.70   16.20
   2  -5  -6   49.70    9.40
  -2   5   6   22.70   17.60
   1  -4  -6  164.38   11.00
  -1   4   6  155.68   14.10
  -1   4   6  154.48   18.20
   0  -3  -6  248.88   10.60
   0   3   6  257.77   15.10
   0   3   6  239.78   18.20
   1   2   6 1463.55   46.10
   1   2   6 1401.66   46.90
  -2  -1  -6  377.16   12.80
  -2  -1  -6  385.86   12.70
   2   1   6  359.46   16.30
   2   1   6  355.36   13.20
  -3   0  -6   10.10    8.00
  -3   0  -6   16.80    4.40
  -3   0  -6   12.30    5.90
  -4   1  -6 1881.41   60.09
  -4   1  -6 1847.12   62.79
  -4   1  -6 1932.41   59.19
   4  -1   6 1984.30   59.29
  -5   2  -6  325.77   16.10
  -5   2  -6  315.37   16.80
  -5   2  -6  315.77   21.00
   5  -2   6  319.97   17.20
  -6   3  -6    6.00   14.20
  -6   3  -6   11.80    8.50
  -6   3  -6   11.50   11.00
   6  -3   6   -6.10   11.10
  -7   4  -6  -28.60   13.60
  -7   4  -6   -6.90   17.80
  -7   4  -6   17.60   12.20
   7  -4   6   -1.70   13.40
  -8   5  -6   -3.00   19.60
  -8   5  -6  -25.10   22.40
   8  -5   6   21.50   18.00
   1  -5  -6   19.50    8.00
  -1   5   6   16.30   16.20
  -1   5   6   14.60   13.00
   0  -4  -6   -1.00    5.20
   0   4   6  -15.60   13.00
   0   4   6    6.20   10.70
   1   3   6  510.85   24.50
   1   3   6  514.85   22.50
   2   2   6  600.14   24.60
   2   2   6  629.74   24.20
  -3  -1  -6    1.40    7.10
  -3  -1  -6    2.20    3.50
   3   1   6   -1.90    7.20
   3   1   6    5.40    3.70
  -4   0  -6  125.09   10.00
  -4   0  -6  130.99   11.30
  -4   0  -6  142.59   14.00
   4   0   6  146.39    8.80
  -5   1  -6 2443.26   74.99
  -5   1  -6 2376.06   79.19
  -5   1  -6 2443.16   76.19
   5  -1   6 2524.65   75.09
  -6   2  -6   98.09   16.10
  -6   2  -6  109.39   12.40
  -6   2  -6   76.09    9.20
   6  -2   6   96.09   11.50
  -7   3  -6  102.39   15.30
  -7   3  -6   84.59   11.30
  -7   3  -6   74.09   18.10
   7  -3   6   95.09   15.10
  -8   4  -6    9.00   14.60
  -8   4  -6  -11.20   14.50
  -8   4  -6   13.30   19.20
   8  -4   6  -20.70   15.60
   0  -5  -6   20.00    6.60
   0   5   6   43.30   17.80
   0   5   6   16.80   14.80
   1   4   6   -2.90   13.60
   1   4   6   -3.50   11.40
   2   3   6  129.79   13.20
   2   3   6  129.59   14.80
  -3  -2  -6    0.50    2.50
   3   2   6    2.70    8.80
   3   2   6    0.00    8.50
   3   2   6   -0.70    3.60
  -4  -1  -6 1874.71   63.29
  -4  -1  -6 2026.30   59.39
   4   1   6 2002.80   58.79
   4   1   6 1956.30   62.79
  -5   0  -6  659.83   30.00
  -5   0  -6  735.13   27.50
  -5   0  -6  740.93   25.40
   5   0   6  771.22   24.90
  -6   1  -6   12.70    8.80
  -6   1  -6   19.10   12.10
  -6   1  -6   24.90    6.80
   6  -1   6   19.00    7.80
  -7   2  -6   85.89   10.10
  -7   2  -6   98.19   12.30
  -7   2  -6   54.39   15.90
   7  -2   6   97.59   11.70
  -8   3  -6  318.27   28.60
  -8   3  -6  337.17   20.80
  -8   3  -6  348.47   24.00
   8  -3   6  318.07   23.40
  -9   4  -6   20.50   16.20
  -9   4  -6   50.89   21.70
   9  -4   6    2.90   15.60
   1   5   6   27.70   15.30
   1   5   6    9.10   17.80
   2   4   6   44.20   15.20
   2   4   6   41.60   14.10
   3   3   6    1.40   11.70
   3   3   6   11.30   10.70
  -4  -2  -6  150.48    7.20
   4   2   6  141.19   15.10
   4   2   6  152.58   15.50
   4   2   6  137.29    9.30
  -5  -1  -6 2399.06   79.79
  -5  -1  -6 2616.64   75.49
   5   1   6 2511.95   74.69
   5   1   6 2500.45   79.19
  -6   0  -6  154.48   14.40
  -6   0  -6  169.48   17.10
  -6   0  -6  167.28   10.90
   6   0   6  167.68   10.60
  -7   1  -6  205.08   16.50
  -7   1  -6  240.88   14.30
  -7   1  -6  205.48   21.40
   7  -1   6  222.98   15.00
  -8   2  -6  258.57   16.70
  -8   2  -6  238.48   25.70
   8  -2   6  201.28   27.00
  -9   3  -6  206.98   22.80
  -9   3  -6  213.78   26.00
  -9   3  -6  179.68   20.50
   9  -3   6  195.48   19.40
 -10   4  -6    2.90   17.90
 -10   4  -6   23.80   22.00
  10  -4   6   17.90   18.10
   2   5   6   24.60   18.10
   2   5   6    8.30   15.50
   3   4   6   16.60   14.50
   3   4   6   24.90   14.30
   4   3   6  293.07   21.20
   4   3   6  310.67   21.80
  -5  -2  -6  329.77   12.70
   5   2   6  311.57   20.50
   5   2   6  339.17   20.70
  -6  -1  -6   21.60    5.40
  -6  -1  -6   23.40   10.90
   6   1   6   14.60   10.50
   6   1   6    8.50    5.50
  -7   0  -6  944.21   40.60
  -7   0  -6 1053.09   34.80
  -7   0  -6 1057.69   37.90
   7   0   6 1060.59   34.80
  -8   1  -6  963.00   43.20
  -8   1  -6 1041.60   36.00
  -8   1  -6 1010.60   37.80
   8  -1   6 1023.60   36.10
  -9   2  -6   42.00   12.30
  -9   2  -6   47.50   10.10
  -9   2  -6   70.29   19.60
   9  -2   6   40.00   12.50
 -10   3  -6   -1.60   15.10
 -10   3  -6    2.70   13.10
 -10   3  -6  -13.20   19.30
  10  -3   6   11.50   15.10
 -11   4  -6   62.49   26.40
 -11   4  -6   85.69   21.10
  11  -4   6   62.99   18.90
   3   5   6   -3.60   17.00
   3   5   6   33.10   17.20
   4   4   6   93.39   18.10
   4   4   6   84.19   16.80
   5   3   6  368.96   25.00
  -6  -2  -6   95.09    8.50
   6   2   6   69.69   13.80
   6   2   6   97.99   16.10
  -7  -1  -6  239.48   12.90
  -7  -1  -6  204.58   19.90
   7   1   6  243.58   18.00
   7   1   6  229.38   12.10
  -8   0  -6  112.79   11.90
  -8   0  -6  132.29   18.10
   8   0   6  114.09   10.80
  -9   1  -6  909.61   39.50
  -9   1  -6  945.61   35.10
   9  -1   6 1001.20   35.80
 -10   2  -6   14.20    9.80
 -10   2  -6    9.00   14.70
 -10   2  -6    7.00   19.10
  10  -2   6   -0.70   13.50
 -11   3  -6   17.70   21.80
 -11   3  -6   31.90   15.60
  11  -3   6  -12.40   15.80
   4   5   6   14.80   18.10
   4   5   6    9.40   19.20
   5   4   6    1.00   16.10
   5   4   6   -1.70   15.80
  -6  -3  -6    3.50    3.90
   6   3   6   11.00   13.80
   6   3   6   -3.90   16.50
  -7  -2  -6   90.19    7.90
   7   2   6  108.19   17.10
   7   2   6   91.19    9.30
   7   2   6  102.99   16.70
  -8  -1  -6  875.61   40.60
  -8  -1  -6 1020.00   33.80
   8   1   6 1019.10   33.00
   8   1   6 1057.89   40.40
  -9   0  -6  155.58   20.60
  -9   0  -6  150.58   13.20
   9   0   6  139.79   13.50
 -10   1  -6    5.40   11.50
 -10   1  -6    6.60    9.00
 -10   1  -6    1.20   18.00
 -11   2  -6  226.48   20.50
 -11   2  -6  220.68   22.80
 -11   2  -6  197.28   26.10
  11  -2   6  226.88   22.40
 -12   3  -6  146.59   29.00
 -12   3  -6  220.18   26.10
  12  -3   6  215.78   23.40
   5   5   6   33.40   19.50
   5   5   6  -10.70   18.80
   6   4   6  112.89   21.50
   6   4   6  145.79   21.30
  -7  -3  -6  102.19    8.70
   7   3   6   79.39   18.40
   7   3   6  104.49   19.40
  -8  -2  -6  270.17   14.10
   8   2   6  262.77   13.30
   8   2   6  268.47   30.00
  -9  -1  -6  970.80   33.40
   9   1   6  936.91   32.40
 -10   0  -6   49.50    9.80
 -10   0  -6   50.69   18.00
  10   0   6   75.59   11.10
 -11   1  -6   39.80   15.40
 -11   1  -6   13.40   10.00
 -11   1  -6   22.70   19.10
  11  -1   6   15.00   13.00
 -12   2  -6  146.69   19.00
 -12   2  -6  193.68   29.00
  12  -2   6  221.48   21.10
 -13   3  -6    2.60   18.90
 -13   3  -6  -26.70   23.50
  13  -3   6    8.10   18.00
   6   5   6   19.10   20.60
   6   5   6   -7.00   20.40
   7   4   6   44.70   19.70
   7   4   6   23.00   17.90
  -8  -3  -6  357.36   19.90
   8   3   6  315.17   28.80
   8   3   6  353.26   28.20
  -9  -2  -6   41.80    7.70
   9   2   6   45.20   18.90
   9   2   6   35.50    8.50
   9   2   6   41.00   15.90
 -10  -1  -6   11.70    7.80
 -10  -1  -6    0.30   17.10
  10   1   6    3.00    9.40
  10   1   6  -15.40   15.40
 -11   0  -6  774.62   40.40
 -11   0  -6  797.32   31.70
  11   0   6  843.32   38.30
  11   0   6  802.42   32.10
 -12   1  -6  633.24   33.50
 -12   1  -6  703.83   42.40
 -12   1  -6  604.04   29.40
  12  -1   6  670.83   30.90
 -13   2  -6   16.30   23.10
 -13   2  -6   13.20   17.10
  13  -2   6   35.00   18.30
   7   5   6   26.90   23.20
   7   5   6    5.30   21.60
   8   4   6   24.30   20.40
   8   4   6    3.30   20.90
  -9  -3  -6  232.38   13.10
   9   3   6  190.68   24.00
   9   3   6  240.08   25.80
 -10  -2  -6   15.00    7.90
  10   2   6   11.50   16.50
  10   2   6   11.20    9.30
 -11  -1  -6    7.60   18.50
 -11  -1  -6   23.00    8.70
  11   1   6   19.30   17.70
  11   1   6   25.00   10.60
 -12   0  -6   81.49   12.30
 -12   0  -6   88.09   21.30
  12   0   6   81.69   19.10
 -13   1  -6   17.10   14.00
 -13   1  -6   33.30   22.00
  13  -1   6    4.60   15.10
 -14   2  -6  179.18   23.40
 -14   2  -6  144.09   29.90
  14  -2   6  144.19   22.80
   8   5   6  -12.60   22.40
   8   5   6   24.10   23.60
  -9  -4  -6    1.70    5.70
   9   4   6   -8.50   20.30
   9   4   6  -11.10   21.90
 -10  -3  -6   15.10    7.20
  10   3   6  -10.50   18.00
  10   3   6    3.60   20.00
 -11  -2  -6  250.87   16.70
  11   2   6  207.08   16.90
  11   2   6  244.38   26.20
 -12  -1  -6  691.73   27.70
 -12  -1  -6  609.94   38.40
  12   1   6  608.74   26.70
  12   1   6  602.74   34.10
 -13   0  -6    3.70   11.20
 -13   0  -6    3.70   21.20
  13   0   6   11.80   19.20
  13   0   6  -13.30   14.00
 -14   1  -6  -25.30   22.70
  14  -1   6   -0.60   16.10
 -15   2  -6  267.87   34.90
 -15   2  -6  194.78   24.90
  15  -2   6  164.98   23.00
  10   4   6    2.50   21.50
  10   4   6    7.20   23.50
 -11  -3  -6   35.40    8.10
  11   3   6    0.70   21.80
  11   3   6   38.50   22.30
 -12  -2  -6  196.68   16.90
  12   2   6  211.58   18.90
  12   2   6  142.59   23.50
 -13  -1  -6   23.70   22.30
 -13  -1  -6    9.00   10.70
  13   1   6   45.80   21.90
  13   1   6   38.40   13.90
 -14   0  -6  144.59   17.60
 -14   0  -6  136.19   24.90
  14   0   6  113.09   17.60
  14   0   6   92.99   20.70
 -15   1  -6  105.09   27.20
  15  -1   6   62.69   19.70
  15  -1   6   82.29   24.20
  11   4   6   36.80   23.80
  11   4   6   71.99   25.60
 -12  -3  -6  224.88   16.60
  12   3   6  202.28   29.40
  12   3   6  138.69   26.10
 -13  -2  -6   31.20    9.80
  13   2   6   -0.20   21.40
  13   2   6   42.10   13.90
 -14  -1  -6   -8.00   21.80
 -14  -1  -6    2.10   11.50
  14   1   6   28.20   18.70
  14   1   6    0.10   22.30
 -15   0  -6  297.17   35.30
  15   0   6  268.07   32.10
  15   0   6  287.17   24.10
 -13  -3  -6   17.30   10.00
  13   3   6   11.60   22.60
  13   3   6  -49.50   24.60
 -14  -2  -6  180.08   19.60
  14   2   6  179.68   18.80
  14   2   6  124.69   25.50
 -15  -1  -6   69.19   27.40
  15   1   6   79.19   17.30
  15   1   6   84.49   25.40
 -16   0  -6    4.30   25.30
  16   0   6   31.70   24.50
  16   0   6   30.70   18.00
 -15  -2  -6  194.08   17.70
  15   2   6  183.28   20.80
  15   2   6  137.59   27.70
  19   1  -7  -16.40   18.70
  19   1  -7   16.60   20.80
  18   2  -7  119.19   22.10
  18   2  -7  135.49   19.90
  18   2  -7  124.99   22.00
  17   3  -7   52.99   19.60
  17   3  -7   96.99   23.90
  17   3  -7   44.80   18.90
  19   0  -7  -21.30   19.20
  19   0  -7   70.99   22.90
 -19   0   7    2.50   19.70
  18   1  -7   55.09   21.10
  18   1  -7   38.40   19.70
  17   2  -7   25.30   16.50
  17   2  -7    9.30   17.90
  17   2  -7   24.90   20.70
  16   3  -7   21.60   17.80
  16   3  -7   26.20   16.60
  16   3  -7   35.70   20.00
  19  -1  -7   30.10   17.50
  19  -1  -7    4.70   20.70
 -19   1   7   25.30   20.10
  18   0  -7   19.70   19.70
  18   0  -7   -2.90   17.90
 -18   0   7   12.30   18.30
  17   1  -7   30.50   18.00
  17   1  -7   11.70   18.10
  16   2  -7   79.09   15.70
  16   2  -7   69.89   17.90
  16   2  -7   56.29   20.30
 -16  -2   7   71.19   16.70
  15   3  -7   33.30   16.90
  15   3  -7   36.00   17.00
  15   3  -7   61.49   20.30
 -15  -3   7   60.39   14.70
  14   4  -7  296.97   31.10
  14   4  -7  257.87   26.60
  14   4  -7  246.08   27.10
 -14  -4   7  315.17   26.60
  18  -1  -7   54.59   18.00
  18  -1  -7   -2.50   19.40
 -18   1   7   41.60   21.30
  17   0  -7   -0.20   17.70
  17   0  -7   36.50   16.10
 -17   0   7   15.40   17.20
  16   1  -7  -14.10   17.10
  16   1  -7   25.40   17.00
 -16  -1   7    8.10   13.90
  15   2  -7  474.65   26.60
  15   2  -7  514.15   29.80
  15   2  -7  490.05   31.10
 -15  -2   7  491.25   27.70
  14   3  -7   34.20   19.30
  14   3  -7   43.80   15.90
  14   3  -7   54.19   16.30
 -14  -3   7   60.79   13.70
  13   4  -7   -6.80   17.10
  13   4  -7  -49.50   20.20
  13   4  -7   -3.80   14.90
 -13  -4   7  -10.60   12.70
  18  -2  -7  160.68   20.20
  18  -2  -7  104.99   24.40
 -18   2   7  142.49   25.80
  17  -1  -7   40.10   24.20
  17  -1  -7   35.00   19.60
 -17   1   7    7.90   24.20
  16   0  -7    8.20   18.70
  16   0  -7   14.40   16.80
 -16   0   7   18.80   15.10
 -16   0   7   -8.90   12.60
  15   1  -7  148.59   19.10
  15   1  -7  167.18   19.00
 -15  -1   7  159.88   16.50
  14   2  -7  241.78   20.40
  14   2  -7  221.18   20.70
  14   2  -7  216.68   26.10
 -14  -2   7  251.37   21.30
  13   3  -7    9.00   17.20
  13   3  -7   30.40   13.80
  13   3  -7   -1.00   14.00
 -13  -3   7  -14.80   11.00
  12   4  -7   65.49   14.60
  12   4  -7   43.80   17.10
  12   4  -7   80.19   22.10
 -12  -4   7   77.89   14.00
  11   5  -7   19.70   20.10
  11   5  -7   25.90   24.10
  11   5  -7  -13.70   13.80
 -11  -5   7  -20.20   12.60
  17  -2  -7   42.80   20.00
  17  -2  -7   27.30   20.30
 -17   2   7   13.30   21.00
  16  -1  -7   38.90   19.00
  16  -1  -7   61.39   15.50
 -16   1   7   13.80   15.10
 -16   1   7   32.40   18.40
  15   0  -7    2.10   14.40
  15   0  -7    8.30   15.00
 -15   0   7    5.10   11.80
 -15   0   7   17.60   13.50
  14   1  -7   62.19   15.80
 -14  -1   7   58.59   11.20
  13   2  -7   -3.30   13.80
  13   2  -7   16.00   11.70
  13   2  -7    4.60   15.10
 -13  -2   7   10.70   10.10
  12   3  -7  534.55   28.10
  12   3  -7  562.14   31.70
  12   3  -7  564.94   27.10
 -12  -3   7  583.24   27.50
  11   4  -7  430.46   33.70
  11   4  -7  539.15   25.70
  11   4  -7  493.45   29.10
 -11  -4   7  513.65   26.10
  10   5  -7   31.80   14.20
  10   5  -7   -3.90   17.80
  10   5  -7   24.80   19.50
 -10  -5   7   22.80   13.40
  17  -3  -7  120.99   22.10
  17  -3  -7   26.40   19.80
 -17   3   7   76.09   25.60
  16  -2  -7   84.59   15.90
  16  -2  -7   63.29   19.50
 -16   2   7   18.90   20.50
  15  -1  -7  178.88   19.80
  15  -1  -7  161.28   16.10
 -15   1   7  146.99   16.50
 -15   1   7  162.08   20.70
  14   0  -7   -8.00   12.20
  14   0  -7   -9.60   11.80
 -14   0   7  -13.00   10.90
 -14   0   7   18.00   12.50
  13   1  -7   50.59   13.90
  13   1  -7   44.90   14.70
 -13  -1   7   42.00   11.20
  12   2  -7   18.10   12.30
  12   2  -7   -5.20   10.20
  12   2  -7    2.50   13.60
 -12  -2   7   -8.50    9.60
  11   3  -7  153.08   16.00
  11   3  -7  131.29   19.10
  11   3  -7  129.09   14.60
 -11  -3   7  161.28   17.60
  10   4  -7   12.60   11.70
  10   4  -7   38.50   17.10
  10   4  -7    6.40   17.70
 -10  -4   7   -4.90   10.20
   9   5  -7  243.08   28.30
   9   5  -7  201.58   24.80
   9   5  -7  170.68   16.30
  -9  -5   7  173.88   20.00
  16  -3  -7   19.70   18.00
  16  -3  -7   36.00   15.50
 -16   3   7   54.39   22.80
  15  -2  -7  370.56   26.80
  15  -2  -7  519.05   24.80
 -15   2   7  480.45   51.29
 -15   2   7  452.55   29.90
  14  -1  -7   57.99   16.40
  14  -1  -7   38.20   12.10
 -14   1   7   82.59   17.10
 -14   1   7   50.39   12.10
  13   0  -7   17.30   11.20
  13   0  -7   -1.10   12.90
 -13   0   7   -3.40   10.90
 -13   0   7   -6.30    9.90
  12   1  -7  135.19   15.20
  12   1  -7  151.28   16.70
 -12  -1   7  129.79   13.10
  11   2  -7  263.87   16.50
  11   2  -7  260.67   20.70
  11   2  -7  267.67   19.70
 -11  -2   7  271.97   17.90
  10   3  -7   77.69   11.90
  10   3  -7   78.29   16.50
  10   3  -7   87.29   13.10
 -10  -3   7   68.09   11.10
   9   4  -7   14.80   10.70
   9   4  -7    4.00   16.50
   9   4  -7  -26.00   18.30
  -9  -4   7   22.70   10.10
   8   5  -7  279.37   30.60
   8   5  -7  296.37   28.60
   8   5  -7  283.07   21.30
  -8  -5   7  275.67   20.70
  15  -3  -7   30.90   18.40
 -15   3   7   29.10   20.80
  14  -2  -7  258.27   18.30
  14  -2  -7  215.08   21.30
 -14   2   7  225.58   26.30
 -14   2   7  213.58   22.10
  13  -1  -7   16.60   13.70
  13  -1  -7   28.90   10.50
 -13   1   7   39.70   10.90
 -13   1   7   40.80   14.20
  12   0  -7    4.60   12.20
  12   0  -7    6.80    9.90
 -12   0   7   -9.50    8.40
 -12   0   7  -14.30    9.80
  11   1  -7   47.90   12.00
  11   1  -7   46.00   11.00
  11   1  -7   38.10    8.80
 -11  -1   7   31.20    9.10
  10   2  -7  101.59   12.50
  10   2  -7  167.98   15.70
  10   2  -7  119.49   12.80
 -10  -2   7  126.29   12.00
   9   3  -7    7.90    9.50
   9   3  -7    6.80   25.50
   9   3  -7    2.40   10.10
  -9  -3   7    4.40    8.70
   8   4  -7  135.79   15.30
   8   4  -7  120.69   19.60
   8   4  -7  147.69   18.10
  -8  -4   7  130.19   12.80
   7   5  -7   14.80   17.10
   7   5  -7   25.10   12.10
   7   5  -7   26.60   18.00
  -7  -5   7   27.00   10.80
  14  -3  -7   44.50   18.20
 -14   3   7   26.60   19.20
 -14   3   7   39.80   15.50
  13  -2  -7    7.20   14.80
  13  -2  -7    7.40    9.80
 -13   2   7    9.40   14.40
 -13   2   7   11.80   11.70
  12  -1  -7  115.59   13.20
  12  -1  -7  107.39   13.80
 -12   1   7  147.89   17.90
 -12   1   7  123.39   13.20
  11   0  -7   10.10    8.40
  11   0  -7    2.70   10.90
 -11   0   7    0.90    8.80
 -11   0   7   -4.30    7.60
  10   1  -7    5.10    9.90
  10   1  -7   -2.00    8.60
  10   1  -7  -15.10    6.70
 -10  -1   7  -10.30    7.10
   9   2  -7   -3.80   10.20
   9   2  -7    2.20    9.10
   9   2  -7    4.70    7.80
  -9  -2   7   -4.30    7.50
   8   3  -7  440.36   20.30
   8   3  -7  436.56   21.40
   8   3  -7  404.86   24.90
  -8  -3   7  412.86   20.50
   7   4  -7  829.52   35.90
   7   4  -7  830.82   37.90
   7   4  -7  832.02   31.20
  -7  -4   7  842.52   32.00
   6   5  -7   -0.50   18.10
   6   5  -7   36.60   17.20
  -6  -5   7  -15.60    9.90
  14  -4  -7  255.57   29.00
 -14   4   7  312.37   25.90
 -14   4   7  274.07   33.20
  13  -3  -7   -2.70   15.40
 -13   3   7   15.20   13.00
 -13   3   7   12.70   11.40
 -13   3   7   32.90   16.90
  12  -2  -7    3.00   13.50
  12  -2  -7    8.30    9.10
 -12   2   7   12.50   10.20
 -12   2   7    7.70   12.80
  11  -1  -7   37.50   12.00
  11  -1  -7   51.39    8.60
 -11   1   7   28.70   10.90
 -11   1   7   39.80   10.00
  10   0  -7  -14.80    7.30
  10   0  -7  -12.30    9.70
 -10   0   7   16.10    8.00
 -10   0   7    6.80    8.20
   9   1  -7   67.79    9.40
   9   1  -7   69.09    8.20
   9   1  -7   69.29   10.90
  -9  -1   7   47.50    8.10
   8   2  -7  260.87   17.10
   8   2  -7  260.97   15.80
   8   2  -7  269.97   13.90
  -8  -2   7  262.87   15.80
   7   3  -7  262.77   20.40
   7   3  -7  274.57   17.40
   7   3  -7  271.37   15.30
  -7  -3   7  291.77   16.50
   6   4  -7   80.79   16.10
   6   4  -7   80.69   11.30
   6   4  -7   67.89   15.80
  -6  -4   7   74.89   10.30
   5   5  -7  385.26   30.30
   5   5  -7  369.96   29.00
  -5  -5   7  343.27   21.20
  13  -4  -7   -3.20   17.20
 -13   4   7   -9.00   15.60
 -13   4   7   10.50   19.90
 -13   4   7   20.00   13.70
  12  -3  -7  555.14   29.70
 -12   3   7  568.44   23.80
 -12   3   7  623.94   28.70
 -12   3   7  454.75   39.70
  11  -2  -7  247.78   23.00
 -11   2   7  290.17   19.80
 -11   2   7  286.37   19.20
  10  -1  -7    3.90    6.60
  10  -1  -7    2.90   10.20
 -10   1   7    0.10    8.60
 -10   1   7    0.70    7.70
   9   0  -7    1.50    6.30
   9   0  -7    2.60    8.40
  -9   0   7  -12.00    6.70
  -9   0   7   -2.50    6.70
   8   1  -7   11.00    7.80
   8   1  -7   21.00    5.30
   8   1  -7   17.60    7.40
  -8  -1   7   22.80    7.20
   7   2  -7  346.97   15.40
   7   2  -7  348.47   16.40
   7   2  -7  363.36   18.50
  -7  -2   7  345.17   16.60
   6   3  -7  -15.10    8.60
   6   3  -7   -9.50    9.80
   6   3  -7    0.70    8.00
  -6  -3   7   -2.40    7.00
   5   4  -7   55.99   13.80
   5   4  -7   49.20   10.20
   5   4  -7   74.69   16.00
  -5  -4   7   60.99    9.90
   4   5  -7  686.33   37.10
   4   5  -7  667.93   37.10
  -4  -5   7  729.73   30.00
  12  -4  -7   52.89   17.60
 -12   4   7   53.89   13.30
 -12   4   7   47.10   14.40
 -12   4   7   27.40   19.60
  11  -3  -7  146.99   17.40
 -11   3   7  134.89   17.80
 -11   3   7  136.29   13.40
 -11   3   7  137.09   14.10
  10  -2  -7  128.39   14.40
 -10   2   7  147.99   15.60
 -10   2   7  142.39   13.90
   9  -1  -7   68.09   11.20
   9  -1  -7   65.99    6.90
  -9   1   7   46.50    8.50
  -9   1   7   52.79    8.70
   8   0  -7    6.20    8.00
   8   0  -7    9.20    5.80
  -8   0   7    1.90    6.60
  -8   0   7    6.20    6.00
   7   1  -7   58.69    5.90
   7   1  -7   38.10    7.50
   7   1  -7   47.20    7.30
  -7  -1   7   42.80    7.10
   6   2  -7   35.00    7.50
   6   2  -7   30.30    6.70
   6   2  -7   37.50    9.00
  -6  -2   7   25.50    6.40
   5   3  -7 1862.21   62.29
   5   3  -7 1932.71   61.19
   5   3  -7 1890.21   59.59
  -5  -3   7 1914.11   59.99
   4   4  -7  163.58   16.80
   4   4  -7  132.39   16.10
   4   4  -7  150.78   15.00
  -4  -4   7  127.89   11.90
   3   5  -7  243.98   23.90
   3   5  -7  235.28   27.10
  -3  -5   7  243.08   19.40
  -3  -5   7  270.17   18.60
  11  -4  -7  481.85   28.20
 -11   4   7  462.75   23.60
 -11   4   7  452.35   26.10
 -11   4   7  454.45   31.50
  10  -3  -7   80.19   14.60
 -10   3   7   89.79    9.80
 -10   3   7   84.49   11.30
 -10   3   7   72.89   14.90
   9  -2  -7    7.20   10.60
  -9   2   7   -3.00    9.10
  -9   2   7    5.70    5.80
  -9   2   7    0.50    7.90
   8  -1  -7   20.80    5.30
   8  -1  -7   13.20    8.10
  -8   1   7   16.40    6.70
  -8   1   7   17.40    7.30
   7   0  -7    3.60    4.80
   7   0  -7    4.40    7.10
  -7   0   7    2.30    5.90
   6   1  -7   44.50    7.30
   6   1  -7   58.89    7.40
  -6  -1   7   62.89    7.20
   5   2  -7   -0.50    5.60
   5   2  -7   -0.50    7.50
   5   2  -7   13.40    6.10
  -5  -2   7    8.60    5.80
   4   3  -7 1294.47   43.90
   4   3  -7 1254.47   41.90
   4   3  -7 1272.17   44.20
  -4  -3   7 1334.97   42.70
   3   4  -7  124.89   12.20
   3   4  -7  125.99   16.20
   3   4  -7  127.69   15.80
  -3  -4   7  136.79   11.90
   2   5  -7   95.79   19.90
   2   5  -7   77.49   17.80
  -2  -5   7   83.49   12.70
  -2  -5   7   61.29   11.10
  11  -5  -7    9.20   17.30
 -11   5   7    1.30   16.60
 -11   5   7   47.00   21.10
 -11   5   7   -1.60   15.30
  10  -4  -7  -13.20   13.70
 -10   4   7   15.80   11.30
 -10   4   7    7.90   11.20
 -10   4   7   21.10   16.10
   9  -3  -7    9.10   11.60
  -9   3   7    2.30    7.50
  -9   3   7   -2.80    8.60
  -9   3   7    2.70   11.40
   8  -2  -7  285.97   16.40
  -8   2   7  273.67   15.50
  -8   2   7  259.27   11.50
  -8   2   7  264.47   15.40
   7  -1  -7   32.40    8.20
  -7   1   7   54.19    7.60
  -7   1   7   43.40    6.50
   6   0  -7    5.20    6.40
   6   0  -7   -1.20    3.90
  -6   0   7    0.90    5.00
   5   1  -7  529.85   19.40
   5   1  -7  553.74   19.70
  -5  -1   7  516.65   19.70
   4   2  -7  508.55   20.80
   4   2  -7  511.85   19.30
   4   2  -7  503.55   19.20
  -4  -2   7  515.55   19.90
   3   3  -7   57.99   11.00
   3   3  -7   74.19   11.70
   3   3  -7   80.49    9.10
  -3  -3   7   56.29    8.10
   2   4  -7  346.37   22.30
   2   4  -7  380.06   25.20
  -2  -4   7  383.66   19.20
   1   5  -7  583.14   33.60
   1   5  -7  681.73   35.30
  -1  -5   7  610.04   27.20
  -1  -5   7  619.74   28.30
  10  -5  -7   29.70   16.70
 -10   5   7   34.80   20.40
 -10   5   7   22.40   13.90
 -10   5   7   19.90   15.60
   9  -4  -7    4.10   12.90
  -9   4   7  -10.30    9.40
  -9   4   7  -13.20   15.00
  -9   4   7   -5.00    9.90
   8  -3  -7  430.16   21.30
  -8   3   7  400.76   22.10
  -8   3   7  388.66   16.70
  -8   3   7  406.66   19.80
   7  -2  -7  314.17   17.00
  -7   2   7  329.07   16.00
  -7   2   7  331.47   16.40
  -7   2   7  339.67   12.60
   6  -1  -7   58.69    8.20
  -6   1   7   52.29    6.00
   5   0  -7   -4.90    3.60
   5   0  -7  -10.90    4.90
  -5   0   7   -2.70    4.70
   4   1  -7 1172.78   37.10
   4   1  -7 1166.38   37.30
  -4  -1   7 1183.98   37.70
   3   2  -7  167.48   10.60
   3   2  -7  146.79   11.80
   3   2  -7  137.89   10.30
  -3  -2   7  151.58   10.40
   2   3  -7   86.49   11.30
   2   3  -7   53.79   10.80
   2   3  -7   79.59    9.30
  -2  -3   7   70.49    8.50
   1   4  -7  324.07   36.40
   1   4  -7  351.56   23.70
  -1  -4   7  340.47   18.30
   0   5  -7   59.69   18.00
   0   5  -7   75.69   19.70
   0  -5   7   40.10   13.00
   0  -5   7   60.39   11.20
   9  -5  -7  167.88   18.90
  -9   5   7  181.88   21.60
  -9   5   7  204.78   24.40
  -9   5   7  207.88   20.60
  -8   4   7  130.49   14.90
  -8   4   7  137.29   12.30
  -8   4   7  123.09   18.70
   7  -3  -7  284.77   17.00
  -7   3   7  252.97   12.90
  -7   3   7  278.07   15.60
  -7   3   7  261.27   18.60
   6  -2  -7   33.50    8.10
  -6   2   7   17.00    7.50
  -6   2   7   20.60    7.80
   5  -1  -7  526.65   20.40
  -5   1   7  559.34   20.20
  -5   1   7  547.95   18.60
   4   0  -7    4.00    4.80
  -4   0   7   -1.30    3.80
   3   1  -7  424.26   15.30
   3   1  -7  390.16   14.90
   3   1  -7  409.26   14.60
  -3  -1   7  347.77   19.90
   2   2  -7 1420.26   46.10
   2   2  -7 1438.56   45.50
  -2  -2   7 1481.05   45.80
   1   3  -7 1284.27   44.40
   1   3  -7 1302.37   43.00
   1   3  -7 1304.17   45.20
  -1  -3   7 1338.97   43.10
   0   4  -7    8.70   14.40
   0   4  -7    0.30   13.00
   0  -4   7    8.20    8.10
   0  -4   7   14.00    9.60
  -1   5  -7   28.50   17.70
  -1   5  -7   27.80   18.20
   1  -5   7   30.90   10.90
   1  -5   7   10.10   12.70
   8  -5  -7  270.67   23.60
  -8   5   7  233.38   23.10
  -8   5   7  238.48   28.70
  -8   5   7  277.27   19.90
   7  -4  -7  813.32   33.30
  -7   4   7  812.42   36.20
  -7   4   7  837.42   30.40
  -7   4   7  851.81   30.30
   6  -3  -7    7.30    8.10
  -6   3   7  -14.80    6.00
  -6   3   7   -0.60    6.30
  -6   3   7  -14.30    8.80
   5  -2  -7   10.00    6.40
  -5   2   7    2.50    6.30
  -5   2   7    4.80    5.10
   4  -1  -7 1173.58   37.90
  -4   1   7 1184.88   37.60
  -4   1   7 1220.38   36.90
   3   0  -7    0.20    3.70
   3   0  -7   -0.70    4.30
  -3   0   7   -3.40    3.50
   2   1  -7    7.40    4.80
   2   1  -7    3.10    4.70
   2   1  -7    7.20    4.10
  -2  -1   7    4.10    4.50
   1   2  -7  352.86   15.30
   1   2  -7  334.37   16.40
   1   2  -7  337.57   16.10
  -1  -2   7  344.07   14.90
   0   3  -7  632.74   26.60
   0   3  -7  643.44   27.10
  -1   4  -7   91.89   16.40
  -1   4  -7   71.79   15.00
  -2   5  -7   40.90   17.70
  -2   5  -7   63.69   19.10
   2  -5   7   85.19   14.00
   7  -5  -7   45.90   13.80
  -7   5   7   19.10   10.20
  -7   5   7   10.30   18.40
  -7   5   7   39.00   14.70
   6  -4  -7   74.79   12.10
  -6   4   7   68.09    8.90
  -6   4   7   64.69   15.70
  -6   4   7   82.69   10.90
   5  -3  -7 1935.91   60.09
  -5   3   7 1903.01   58.09
  -5   3   7 1858.91   61.79
  -5   3   7 1912.31   58.19
   4  -2  -7  513.85   19.50
  -4   2   7  493.45   20.20
  -4   2   7  533.95   18.40
  -4   2   7  500.65   18.10
   3  -1  -7  403.96   15.60
  -3   1   7  432.36   15.50
  -3   1   7  431.26   15.50
   2   0  -7    5.40    3.50
   2   0  -7   -3.30    3.30
  -2   0   7    0.90    3.30
   1   1  -7  163.48    9.90
   1   1  -7  147.89    9.20
   1   1  -7  141.09    8.90
  -1  -1   7  119.19   13.50
   0   2  -7   10.50    7.20
   0   2  -7   20.40    6.30
   0   2  -7    6.30    7.20
  -1   3  -7    9.70   10.60
  -1   3  -7   -0.10    7.30
  -1   3  -7    5.70    9.90
  -2   4  -7  519.75   27.30
  -2   4  -7  477.85   29.60
   2  -4   7  462.05   23.80
  -3   5  -7  326.37   27.90
  -3   5  -7  260.27   29.00
   3  -5   7  299.17   23.80
   6  -5  -7   31.50   16.70
  -6   5   7   16.70   13.30
  -6   5   7   12.80    9.20
  -6   5   7   24.00   19.30
   5  -4  -7   50.69   10.50
  -5   4   7   72.19   10.60
  -5   4   7   53.39   15.30
   4  -3  -7 1344.37   42.50
  -4   3   7 1289.07   44.60
  -4   3   7 1260.57   40.10
  -4   3   7 1306.27   41.10
   3  -2  -7  119.19   10.10
   3  -2  -7  144.99    9.90
  -3   2   7  146.89    8.00
  -3   2   7  149.59    8.40
  -3   2   7  152.78   11.40
   2  -1  -7    6.70    4.00
   2  -1  -7    6.20    3.80
  -2   1   7    1.90    3.30
  -2   1   7    1.20    4.40
   1   0  -7    2.40    3.90
   1   0  -7    3.50    4.60
   1   0  -7    2.60    3.80
  -1   0   7    1.20    3.20
   0   1  -7  469.85   17.50
   0   1  -7  489.05   19.20
   0   1  -7  478.45   18.00
  -1   2  -7  190.58   11.80
  -1   2  -7  175.98   12.20
  -1   2  -7  202.18   13.20
  -1   2  -7  182.98   14.20
  -2   3  -7   10.10    7.70
  -2   3  -7   -5.30    9.70
  -2   3  -7   -8.20   10.30
   2  -3   7   15.00    8.80
  -3   4  -7   67.69   17.30
  -3   4  -7   92.29   16.60
  -3   4  -7   60.89   11.10
   3  -4   7   76.09   13.00
  -4   5  -7   29.80   17.60
  -4   5  -7   31.20   19.70
   4  -5   7   32.30   14.70
   5  -5  -7  354.56   22.00
  -5   5   7  342.57   30.60
  -5   5   7  395.66   23.70
  -5   5   7  345.37   20.70
   4  -4  -7  140.89   13.90
  -4   4   7  129.79   10.00
  -4   4   7  130.19   14.30
  -4   4   7  135.89   17.00
   3  -3  -7   45.50    6.70
   3  -3  -7   71.69    8.20
  -3   3   7   74.09    8.00
  -3   3   7   77.49   12.00
  -3   3   7   66.59    6.40
   2  -2  -7 1396.56   43.50
   2  -2  -7 1451.95   44.80
  -2   2   7 1494.45   44.60
  -2   2   7 1479.75   46.90
  -2   2   7 1456.05   43.60
   1  -1  -7  154.28    7.70
  -1   1   7  157.88    9.50
  -1   1   7  142.89    8.90
  -1   1   7  162.48    7.40
   0   0  -7   -0.60    3.80
   0   0  -7   -3.10    5.20
   0   0  -7   -1.00    4.40
  -1   1  -7  101.79    8.00
  -1   1  -7  103.59   11.50
  -1   1  -7  117.59    9.40
  -1   1  -7  110.69    8.60
  -2   2  -7  127.69   12.30
  -2   2  -7  118.39   12.20
  -2   2  -7   94.39   10.30
  -3   3  -7  376.36   18.30
  -3   3  -7  332.37   24.20
  -3   3  -7  353.46   21.30
   3  -3   7  373.76   19.50
  -4   4  -7    3.10   10.20
  -4   4  -7   -5.20   13.60
  -4   4  -7   -7.40   16.30
   4  -4   7  -13.10   11.80
  -5   5  -7   48.00   19.40
  -5   5  -7   20.80   20.40
   5  -5   7   56.89   16.50
   4  -5  -7  702.73   28.30
  -4   5   7  686.93   36.40
  -4   5   7  658.63   31.20
   3  -4  -7  130.79   13.10
  -3   4   7  114.29   16.30
  -3   4   7  154.28   14.30
   2  -3  -7   79.79    7.70
  -2   3   7   89.79   11.80
  -2   3   7   85.69    8.80
   1  -2  -7  343.67   13.00
  -1   2   7  349.57   14.50
  -1   2   7  339.17   16.70
   0  -1  -7  479.15   15.60
   0   1   7  472.35   18.40
   0   1   7  457.65   15.40
   0   1   7  478.15   15.30
   0   1   7  436.06   17.50
  -1   0  -7    3.40    4.80
  -1   0  -7    3.00    3.70
  -1   0  -7   -2.90    6.00
  -1   0  -7   -0.70    3.50
  -2   1  -7   39.30    5.60
  -2   1  -7   14.30    7.90
  -2   1  -7   37.90    6.00
  -2   1  -7   34.10    6.40
  -3   2  -7  163.98   13.40
  -3   2  -7  142.29   15.20
  -3   2  -7  141.99   11.50
   3  -2   7  152.88   12.60
  -4   3  -7  102.29   15.80
  -4   3  -7   78.89   13.80
  -4   3  -7   76.99   10.30
   4  -3   7   92.69   12.70
  -5   4  -7   76.29   12.30
  -5   4  -7   49.40   18.50
  -5   4  -7   48.80   15.30
   5  -4   7   72.79   14.50
  -6   5  -7   33.40   23.00
  -6   5  -7   46.90   18.80
   6  -5   7    1.40   15.00
   3  -5  -7  248.68   17.00
  -3   5   7  258.17   24.80
  -3   5   7  231.88   22.30
   2  -4  -7  400.46   17.10
  -2   4   7  375.96   25.00
  -2   4   7  371.76   19.80
   1  -3  -7 1283.67   39.70
  -1   3   7 1283.47   44.40
  -1   3   7 1269.77   41.80
   0  -2  -7    9.40    3.90
   0   2   7   15.90    7.50
   0   2   7   16.00    6.80
  -1  -1  -7  117.49    6.50
   1   1   7   87.69   10.40
   1   1   7  124.19    9.10
  -2   0  -7   -3.20    5.30
  -2   0  -7    0.30    4.00
  -2   0  -7    2.60    4.00
  -2   0  -7   -4.00    7.10
  -3   1  -7  132.69   10.00
  -3   1  -7  131.19   15.10
  -3   1  -7  131.29   11.40
  -4   2  -7   11.90   10.70
  -4   2  -7   22.40    9.00
  -4   2  -7   16.70    7.10
   4  -2   7    8.60    8.20
  -5   3  -7   -4.30    8.30
  -5   3  -7   16.50   10.90
  -5   3  -7   -3.50   14.40
   5  -3   7   12.80   11.80
  -6   4  -7  728.53   38.90
  -6   4  -7  744.13   31.30
  -6   4  -7  707.83   34.60
   6  -4   7  724.43   31.40
  -7   5  -7   68.39   24.50
  -7   5  -7   64.69   20.20
   7  -5   7   78.89   19.60
   2  -5  -7   69.19    9.70
  -2   5   7  117.39   20.80
  -2   5   7   78.59   17.90
   1  -4  -7  319.77   14.10
  -1   4   7  299.57   23.20
  -1   4   7  310.37   19.20
   0  -3  -7  641.44   21.20
   0   3   7  648.64   24.90
   0   3   7  687.33   28.10
   1   2   7  207.48   14.00
   1   2   7  189.88   13.70
  -2  -1  -7   34.80    4.20
  -2  -1  -7   31.60    4.00
   2   1   7   32.50    8.10
  -3   0  -7    2.50    5.50
  -3   0  -7    4.60    8.30
  -4   1  -7    9.50    8.00
  -4   1  -7    5.00    5.80
  -4   1  -7    5.70    9.90
   4  -1   7    6.40    6.50
  -5   2  -7  173.18   17.70
  -5   2  -7  201.58   16.10
  -5   2  -7  203.38   13.80
   5  -2   7  189.08   15.10
  -6   3  -7   17.00    9.60
  -6   3  -7   -2.80   15.30
  -6   3  -7   16.30   13.20
   6  -3   7    9.90   12.10
  -7   4  -7   16.80   16.00
  -7   4  -7   17.90   13.20
  -7   4  -7   24.80   20.60
   7  -4   7    2.10   15.50
   1  -5  -7  548.75   21.30
  -1   5   7  557.14   29.00
  -1   5   7  585.64   33.80
   0  -4  -7   16.50    5.00
   0   4   7   10.20   10.80
   0   4   7  -16.60   13.50
   1   3   7    1.40   10.30
   1   3   7   -2.60    9.20
   2   2   7  111.09   12.90
   2   2   7  119.69   13.50
  -3  -1  -7  137.49    8.20
  -3  -1  -7  154.98   13.30
   3   1   7  145.39   13.20
  -4   0  -7    6.10    9.60
  -4   0  -7   -2.00    7.30
  -4   0  -7   -0.50    4.80
   4   0   7    3.50    5.90
  -5   1  -7   10.50    7.70
  -5   1  -7    5.60    6.00
  -5   1  -7    0.40   11.20
   5  -1   7    9.30    7.60
  -6   2  -7  713.83   29.40
  -6   2  -7  670.93   27.10
  -6   2  -7  718.83   34.10
   6  -2   7  735.83   28.70
  -7   3  -7  411.66   29.90
  -7   3  -7  425.16   22.50
  -7   3  -7  447.86   25.70
   7  -3   7  409.46   22.80
  -8   4  -7   24.10   21.30
  -8   4  -7    5.40   16.00
   8  -4   7   37.30   16.70
   0   5   7   43.50   15.80
   0   5   7   47.60   19.00
   1   4   7  108.19   14.80
   1   4   7   70.19   16.10
   2   3   7   15.40   10.20
   2   3   7    9.40   11.40
  -3  -2  -7  146.69    6.70
   3   2   7  156.98   14.70
   3   2   7  146.79   14.90
   3   2   7  142.59    8.00
  -4  -1  -7   12.60    9.60
  -4  -1  -7   17.90    4.60
   4   1   7    7.00    9.80
   4   1   7   19.20    4.80
  -5   0  -7  -16.60    9.80
  -5   0  -7    7.60    8.30
  -5   0  -7    4.40    5.40
   5   0   7   -0.70    5.90
  -6   1  -7    4.40    6.60
  -6   1  -7    5.20   12.70
  -6   1  -7    9.80    8.20
   6  -1   7   -1.30    7.80
  -7   2  -7   -3.70    7.60
  -7   2  -7    0.30   11.00
   7  -2   7    3.90   12.80
  -8   3  -7   54.99   15.80
  -8   3  -7   26.40   18.80
  -8   3  -7   11.90   10.60
   8  -3   7   28.00   12.80
  -9   4  -7  141.19   25.60
  -9   4  -7   92.89   19.00
   9  -4   7  123.49   19.40
   1   5   7    4.60   15.80
   1   5   7   44.70   18.90
   2   4   7  506.75   29.70
   2   4   7  491.55   26.00
   3   3   7  362.06   23.20
   3   3   7  413.86   22.60
  -4  -2  -7   18.80    3.80
   4   2   7    6.20   10.60
   4   2   7   10.70   10.60
  -5  -1  -7   29.40   11.80
   5   1   7    4.90   10.40
   5   1   7   10.30    5.10
  -6   0  -7   15.90    9.60
  -6   0  -7    7.70   11.20
  -6   0  -7   -8.80    5.80
   6   0   7  -15.50    6.80
  -7   1  -7   21.90   15.70
  -7   1  -7   43.30    8.10
  -7   1  -7   42.90   11.20
   7  -1   7   22.40    9.50
  -8   2  -7   27.80   17.30
  -8   2  -7   17.10    8.60
  -8   2  -7   22.70   12.20
   8  -2   7   28.00   11.60
  -9   3  -7   35.20   12.60
  -9   3  -7   51.49   16.70
  -9   3  -7   39.00   21.00
   9  -3   7   52.29   14.80
 -10   4  -7  190.28   30.10
 -10   4  -7  198.48   24.40
  10  -4   7  201.68   23.80
   2   5   7   69.89   20.40
   2   5   7   79.59   18.20
   3   4   7   92.99   18.40
   3   4   7  105.29   26.90
   4   3   7   97.29   15.30
   4   3   7   89.99   18.10
  -5  -2  -7  195.28    9.80
   5   2   7  187.28   18.80
   5   2   7  190.18   19.10
  -6  -1  -7   -1.40    5.30
  -6  -1  -7   11.80   11.90
   6   1   7   -3.60   10.80
   6   1   7   -1.70    5.50
  -7   0  -7  -15.00    9.80
  -7   0  -7  -15.40    6.10
  -7   0  -7   -3.10   12.60
   7   0   7  -23.40    7.00
  -8   1  -7    2.90   10.10
  -8   1  -7   14.00   16.10
  -8   1  -7    5.20    7.60
   8  -1   7   -1.00    9.90
  -9   2  -7  250.07   28.50
  -9   2  -7  232.48   19.00
  -9   2  -7  257.07   22.20
   9  -2   7  258.37   21.90
 -10   3  -7   46.40   22.50
 -10   3  -7   47.00   16.70
  10  -3   7   15.50   16.10
   3   5   7  307.37   28.40
   3   5   7  314.07   30.10
   4   4   7   19.60   16.30
   4   4   7   37.00   16.60
   5   3   7   27.90   15.00
   5   3   7   -7.80   13.50
  -6  -2  -7  729.53   24.00
   6   2   7  696.53   23.10
   6   2   7  669.53   32.20
   6   2   7  720.13   33.10
  -7  -1  -7   36.90   14.10
  -7  -1  -7   37.10    7.00
   7   1   7   47.20   13.70
   7   1   7   34.60    7.10
  -8   0  -7    0.10   14.50
  -8   0  -7    3.30    6.80
   8   0   7    3.50    8.60
  -9   1  -7   54.69   12.80
  -9   1  -7   68.69   20.40
  -9   1  -7   33.90    9.90
   9  -1   7   38.30   12.10
 -10   2  -7  181.48   25.50
 -10   2  -7  153.08   15.00
 -10   2  -7  182.68   19.60
  10  -2   7  193.08   21.50
 -11   3  -7   -6.50   20.30
 -11   3  -7    4.60   16.90
  11  -3   7   -6.60   16.80
   4   5   7   37.50   20.00
   4   5   7   63.59   20.20
   5   4   7   76.49   19.80
   5   4   7   62.29   18.20
  -6  -3  -7    8.40    3.80
   6   3   7   14.70   20.10
   6   3   7   -5.20   14.50
  -7  -2  -7   12.70    5.80
   7   2   7   12.60   14.20
   7   2   7    5.30    5.90
  -8  -1  -7  -14.40   14.20
  -8  -1  -7    3.30    6.70
   8   1   7   17.30   14.60
   8   1   7   -8.30    7.20
  -9   0  -7  -35.00   16.00
  -9   0  -7   15.40    8.00
   9   0   7   -5.40    9.00
 -10   1  -7   -5.30   18.30
 -10   1  -7   -5.40    8.70
 -10   1  -7  -22.30   11.90
  10  -1   7    1.00   13.00
 -11   2  -7  -10.10   12.40
 -11   2  -7   -9.00   14.90
 -11   2  -7   15.20   21.20
  11  -2   7  -19.60   15.20
 -12   3  -7   74.39   19.70
 -12   3  -7   70.49   25.20
  12  -3   7   88.29   20.90
   5   5   7   59.19   20.90
   5   5   7   35.50   21.10
   6   4   7  739.13   39.40
   6   4   7  794.62   39.40
  -7  -3  -7  454.65   16.20
   7   3   7  407.36   30.30
   7   3   7  418.46   29.70
  -8  -2  -7   22.90    6.70
   8   2   7   34.10    7.20
   8   2   7   39.10   17.10
   8   2   7   31.10   17.80
  -9  -1  -7   40.00    8.20
  -9  -1  -7   45.30   17.70
   9   1   7   49.80   17.10
   9   1   7   42.00    9.00
 -10   0  -7   -3.40    8.40
 -10   0  -7    0.90   17.20
  10   0   7   -6.00   10.60
 -11   1  -7  -18.00   20.50
 -11   1  -7   11.60   14.60
 -11   1  -7   -5.40    9.50
  11  -1   7  -21.60   12.80
 -12   2  -7    1.40   23.20
 -12   2  -7   -3.40   17.10
  12  -2   7   19.20   17.40
 -13   3  -7   -7.60   18.30
 -13   3  -7  -11.30   27.60
  13  -3   7  -14.90   18.70
   6   5   7   58.69   22.70
   6   5   7   29.50   20.10
   7   4   7   33.10   20.00
   7   4   7   42.60   20.60
   8   3   7   28.40   17.10
   8   3   7   19.20   18.70
  -9  -2  -7  255.07   15.30
   9   2   7  307.37   28.00
   9   2   7  264.97   14.70
   9   2   7  239.18   26.10
 -10  -1  -7    6.30    7.70
 -10  -1  -7   -5.20   17.90
  10   1   7    1.30    8.90
  10   1   7   -7.60   15.10
 -11   0  -7   -7.50   17.70
 -11   0  -7   -3.40    9.60
  11   0   7    3.40   12.10
  11   0   7    8.30   16.10
 -12   1  -7  -11.00   20.80
 -12   1  -7    5.60   16.70
 -12   1  -7   10.70   11.60
  12  -1   7   14.90   14.80
 -13   2  -7  219.68   24.00
 -13   2  -7  168.88   29.30
  13  -2   7  203.68   22.60
   7   5   7  102.69   26.40
   7   5   7   94.59   24.50
   8   4   7   18.00   21.50
   8   4   7   24.20   20.20
  -9  -3  -7   27.40    6.90
   9   3   7   26.90   19.30
   9   3   7   44.10   19.00
 -10  -2  -7  204.58   15.30
  10   2   7  180.58   14.70
  10   2   7  210.78   24.90
 -11  -1  -7    3.60   18.60
 -11  -1  -7   -0.80    8.60
  11   1   7   -9.30   16.20
  11   1   7  -14.90   10.40
 -12   0  -7   -9.70   19.90
 -12   0  -7  -11.80   10.10
  12   0   7    1.30   13.50
  12   0   7   -8.70   17.70
 -13   1  -7   -2.80   22.90
  13  -1   7   17.20   15.40
 -14   2  -7   15.30   25.90
 -14   2  -7   27.70   19.30
  14  -2   7   -4.00   18.70
   9   4   7  119.19   25.20
   9   4   7  101.19   24.70
 -10  -3  -7   26.90    8.00
  10   3   7   17.80   22.40
  10   3   7    8.50   20.10
 -11  -2  -7    8.80    8.50
  11   2   7   28.80   20.20
  11   2   7   -5.10   10.60
 -12  -1  -7   -0.20    9.40
 -12  -1  -7  -12.10   19.00
  12   1   7   -2.10   19.50
  12   1   7  -10.70   11.70
 -13   0  -7    1.10   12.00
 -13   0  -7   14.90   20.80
  13   0   7   -6.00   19.80
  13   0   7    4.40   14.40
 -14   1  -7   23.50   25.40
  14  -1   7  -22.90   17.50
  10   4   7  198.28   29.70
  10   4   7  173.38   29.30
 -11  -3  -7    9.70    8.20
  11   3   7   28.70   21.30
  11   3   7   -0.70   23.60
 -12  -2  -7   11.30    9.40
  12   2   7   10.40   12.50
  12   2   7   10.40   19.10
 -13  -1  -7    8.20   22.10
 -13  -1  -7   26.20   10.70
  13   1   7    2.90   13.60
  13   1   7   -0.50   21.50
 -14   0  -7   -8.20   22.40
  14   0   7   18.60   22.20
  14   0   7  -11.80   14.90
 -15   1  -7   52.79   26.40
  15  -1   7    8.20   19.20
  15  -1   7   -9.20   22.80
 -12  -3  -7   91.09   11.20
  12   3   7   84.09   25.40
  12   3   7   69.89   27.70
 -13  -2  -7  243.18   18.80
  13   2   7  228.68   21.10
  13   2   7  169.28   27.20
 -14  -1  -7   -1.00   24.70
 -14  -1  -7   27.20   12.40
  14   1   7  -10.80   14.80
  14   1   7   10.70   22.30
 -15   0  -7  -40.70   24.00
  15   0   7  -31.20   22.00
  15   0   7    8.70   16.40
 -13  -3  -7    0.10   10.70
  13   3   7   -0.20   26.70
  13   3   7  -53.29   22.80
 -14  -2  -7   49.60   11.70
  14   2   7   27.30   25.70
  14   2   7   43.20   16.30
 -15  -1  -7   35.40   28.50
  15   1   7   18.30   25.20
  15   1   7  -17.60   16.10
  19   1  -8    9.90   21.30
  19   1  -8   52.09   17.50
  19   1  -8   29.50   20.40
  18   2  -8   27.30   16.20
  18   2  -8    6.20   19.80
  18   2  -8   10.30   18.70
  17   3  -8  201.28   22.60
  17   3  -8  170.78   23.00
  17   3  -8  215.78   27.60
  19   0  -8   16.40   18.50
  19   0  -8   11.60   20.40
 -19   0   8   22.10   19.10
  18   1  -8  293.17   29.60
  18   1  -8  344.77   32.00
  17   2  -8  126.19   18.60
  17   2  -8   83.59   20.60
  17   2  -8  128.89   22.70
  16   3  -8  -13.20   17.30
  16   3  -8   -4.30   16.50
  16   3  -8  -22.10   19.20
  19  -1  -8   23.30   18.20
  19  -1  -8    9.30   21.90
 -19   1   8   40.30   20.90
  18   0  -8   24.50   18.70
  18   0  -8   12.00   19.70
 -18   0   8   24.10   19.20
  17   1  -8  874.41   40.10
  17   1  -8  858.81   40.70
  16   2  -8  189.08   21.60
  16   2  -8  179.88   20.00
  16   2  -8  158.08   21.60
 -16  -2   8  150.68   19.80
  15   3  -8   40.40   17.70
  15   3  -8   59.29   20.60
  15   3  -8   44.00   16.70
 -15  -3   8   11.80   15.70
  14   4  -8   -9.50   16.80
  14   4  -8  -11.70   23.20
  14   4  -8    8.60   16.80
 -14  -4   8   -0.90   15.80
  18  -1  -8  333.67   25.50
  18  -1  -8  334.57   31.10
 -18   1   8  252.37   30.40
  17   0  -8  180.18   21.80
  17   0  -8  152.88   20.20
 -17   0   8  165.78   19.30
  16   1  -8   26.20   17.70
  16   1  -8   57.49   17.10
 -16  -1   8   44.00   14.60
  15   2  -8   34.50   16.50
  15   2  -8   74.09   14.20
  15   2  -8   46.70   18.40
 -15  -2   8   47.40   13.80
  14   3  -8  295.67   25.90
  14   3  -8  334.57   28.80
  14   3  -8  281.87   24.90
 -14  -3   8  321.07   24.80
  13   4  -8   -1.40   16.70
  13   4  -8  -21.80   19.90
 -13  -4   8   -6.70   13.50
  18  -2  -8  -13.90   22.20
 -18   2   8   22.00   22.00
  17  -1  -8  872.01   42.10
  17  -1  -8  915.81   37.40
 -17   1   8  899.81   42.20
  16   0  -8  704.13   33.40
  16   0  -8  673.03   35.70
 -16   0   8  695.63   36.30
 -16   0   8  810.52   32.90
  15   1  -8   32.80   16.60
 -15  -1   8   37.50   11.50
  14   2  -8  195.68   17.90
  14   2  -8  222.68   23.90
  14   2  -8  184.98   24.10
 -14  -2   8  199.98   21.10
  13   3  -8  137.89   19.90
  13   3  -8  168.08   18.20
  13   3  -8  158.28   16.90
 -13  -3   8  202.08   20.80
  12   4  -8   -5.80   20.80
  12   4  -8    6.40   13.80
  12   4  -8    3.10   16.10
 -12  -4   8    5.70   11.60
  11   5  -8    2.10   19.90
  11   5  -8    9.90   18.20
  11   5  -8  -21.20   22.30
 -11  -5   8    2.10   13.90
  17  -2  -8  145.29   17.50
  17  -2  -8   69.49   19.20
 -17   2   8  137.49   23.60
  16  -1  -8   32.60   17.20
  16  -1  -8   60.39   14.30
 -16   1   8   35.20   17.50
 -16   1   8   75.89   16.90
  15   0  -8  202.08   20.70
  15   0  -8  172.88   20.50
 -15   0   8  197.58   20.10
 -15   0   8  183.98   17.40
  14   1  -8  521.15   27.80
  14   1  -8  460.75   29.00
  14   1  -8  486.55   23.50
 -14  -1   8  487.65   26.20
  13   2  -8  151.28   17.80
  13   2  -8  151.58   18.90
  13   2  -8  142.59   14.50
 -13  -2   8  119.39   14.20
  12   3  -8   12.70   12.30
  12   3  -8  -12.00   12.70
  12   3  -8   -1.10   16.90
 -12  -3   8   27.80   10.90
  11   4  -8  142.39   16.00
  11   4  -8  152.68   23.30
  11   4  -8  160.68   19.90
 -11  -4   8  129.99   14.80
  10   5  -8   18.10   18.60
  10   5  -8   -2.00   21.50
  10   5  -8   25.50   20.40
 -10  -5   8   29.70   13.70
  17  -3  -8  203.08   26.70
  17  -3  -8  196.68   23.40
 -17   3   8  178.28   26.20
  16  -2  -8  163.28   19.40
  16  -2  -8  149.59   21.10
 -16   2   8  186.28   24.30
  15  -1  -8   45.00   16.90
  15  -1  -8   44.20   13.00
 -15   1   8   42.10   16.60
 -15   1   8   40.70   14.20
  14   0  -8   18.90   15.10
  14   0  -8    5.30   12.30
 -14   0   8   36.10   12.30
 -14   0   8   28.30   11.70
  13   1  -8 1825.42   57.79
  13   1  -8 1861.01   60.39
  13   1  -8 1755.42   60.69
 -13  -1   8 1715.53   60.49
  12   2  -8  227.68   20.40
  12   2  -8  184.28   15.70
  12   2  -8  192.98   20.80
 -12  -2   8  183.28   18.50
  11   3  -8   32.60   16.20
  11   3  -8   26.60   12.70
  11   3  -8   23.70   12.00
 -11  -3   8   15.20   10.20
  10   4  -8  -10.40   17.70
  10   4  -8   -2.00   12.20
 -10  -4   8   -3.60   10.70
   9   5  -8   18.90   20.40
   9   5  -8   20.80   17.50
  -9  -5   8   -1.40   12.00
  16  -3  -8    5.10   14.30
  16  -3  -8  -53.79   19.50
 -16   3   8    7.90   20.60
  15  -2  -8   32.20   18.20
  15  -2  -8   48.90   12.40
 -15   2   8   25.40   18.40
 -15   2   8   51.59   15.30
  14  -1  -8  487.25   28.60
  14  -1  -8  491.15   23.40
 -14   1   8  519.35   27.30
 -14   1   8  486.15   27.30
  13   0  -8  106.49   26.20
  13   0  -8  106.69   13.50
 -13   0   8  120.69   12.80
 -13   0   8  103.59   12.90
  12   1  -8   32.70    8.70
  12   1  -8    4.90   12.80
  12   1  -8   35.10   11.90
 -12  -1   8    8.80    9.30
  11   2  -8  338.37   17.40
  11   2  -8  312.07   19.90
  11   2  -8  332.17   21.80
 -11  -2   8  318.17   19.30
  10   3  -8  529.85   25.20
  10   3  -8  552.54   25.80
  10   3  -8  590.74   30.50
 -10  -3   8  587.64   26.20
   9   4  -8   -6.50   17.00
   9   4  -8   21.10   13.80
   9   4  -8   -5.90   11.00
  -9  -4   8   15.70   10.70
   8   5  -8   -0.50   16.10
   8   5  -8   -2.50   17.00
   8   5  -8   -7.80   19.70
  -8  -5   8   10.50   11.70
  15  -3  -8   57.19   13.60
  15  -3  -8   40.40   19.10
 -15   3   8   56.79   20.20
  14  -2  -8  225.48   17.10
  14  -2  -8  219.28   24.00
 -14   2   8  209.68   24.90
 -14   2   8  207.78   22.80
  13  -1  -8 1704.73   59.69
  13  -1  -8 1725.93   55.89
 -13   1   8 1751.42   59.19
 -13   1   8 1778.92   58.69
  12   0  -8  110.59   12.50
  12   0  -8  124.39   14.20
 -12   0   8  115.79   13.50
 -12   0   8  116.59   12.60
  11   1  -8   87.69   11.90
  11   1  -8   82.29   12.80
  11   1  -8   80.19    8.70
 -11  -1   8   65.99   10.30
  10   2  -8  168.38   16.80
  10   2  -8  166.48   15.90
  10   2  -8  151.88   12.90
 -10  -2   8  145.29   14.70
   9   3  -8  483.55   22.60
   9   3  -8  429.66   28.70
   9   3  -8  458.45   22.00
  -9  -3   8  441.26   22.60
   8   4  -8   86.89   19.70
   8   4  -8   74.79   11.90
   8   4  -8   51.49   15.40
  -8  -4   8   63.99   11.50
   7   5  -8   -9.70   12.50
   7   5  -8   -5.70   16.40
   7   5  -8   13.00   18.90
  -7  -5   8    0.00   10.60
  14  -3  -8  291.37   26.40
 -14   3   8  266.07   28.20
 -14   3   8  312.37   26.90
  13  -2  -8  133.29   18.20
  13  -2  -8  166.68   14.30
 -13   2   8  155.88   18.30
 -13   2   8  134.79   14.90
  12  -1  -8    8.90   13.00
  12  -1  -8   23.70    8.40
 -12   1   8    7.30    9.80
 -12   1   8   17.20   11.60
  11   0  -8  664.53   27.40
  11   0  -8  669.73   25.70
 -11   0   8  692.93   25.20
 -11   0   8  675.83   27.70
  10   1  -8 2501.55   73.59
  10   1  -8 2431.66   75.79
  10   1  -8 2389.26   76.69
 -10  -1   8 2414.06   76.59
   9   2  -8  106.69   11.80
   9   2  -8   92.49   10.50
   9   2  -8   90.89   12.90
  -9  -2   8   82.19   10.30
   8   3  -8    2.40    9.30
   8   3  -8   -4.50   13.40
   8   3  -8   10.50   10.10
  -8  -3   8   -2.00    7.90
   7   4  -8  100.09   16.80
   7   4  -8  121.09   12.80
   7   4  -8   76.09   17.90
  -7  -4   8   78.69   11.40
   6   5  -8   17.40   16.60
   6   5  -8   10.50   15.50
  -6  -5   8    2.00   10.60
  14  -4  -8  -24.50   18.40
 -14   4   8    9.20   21.50
 -14   4   8   16.00   14.80
  13  -3  -8  191.88   20.80
 -13   3   8  143.89   16.70
 -13   3   8  172.08   20.60
  12  -2  -8  216.78   13.90
  12  -2  -8  194.28   19.10
 -12   2   8  238.88   19.70
 -12   2   8  205.78   20.20
  11  -1  -8   79.19    8.50
  11  -1  -8   49.20   11.30
 -11   1   8   73.49   11.80
 -11   1   8   81.49   11.10
  10   0  -8  192.48   16.30
  10   0  -8  199.58   12.90
 -10   0   8  188.98   12.50
 -10   0   8  201.18   15.50
   9   1  -8 1151.78   39.70
   9   1  -8 1187.48   36.50
   9   1  -8 1161.08   38.80
  -9  -1   8 1147.79   39.80
   8   2  -8  118.89   10.80
   8   2  -8  129.39   14.90
   8   2  -8  141.49   13.90
  -8  -2   8  135.99   13.10
   7   3  -8  127.19   13.00
   7   3  -8  133.99   15.50
   7   3  -8  174.98   14.80
  -7  -3   8  142.89   14.20
   6   4  -8  186.48   20.70
   6   4  -8  194.08   17.30
   6   4  -8  198.28   20.30
  -6  -4   8  176.18   16.20
   5   5  -8   19.60   17.00
   5   5  -8   18.50   17.60
  -5  -5   8    8.90   10.20
  13  -4  -8   15.50   17.90
 -13   4   8   17.30   16.00
 -13   4   8   23.30   13.50
 -13   4   8    5.30   19.70
  12  -3  -8   -2.00   15.20
 -12   3   8   11.20    9.60
 -12   3   8    7.90   11.60
 -12   3   8   31.10   18.30
  11  -2  -8  314.47   15.30
  11  -2  -8  331.47   33.40
 -11   2   8  367.76   20.90
 -11   2   8  359.66   20.30
  10  -1  -8 2415.96   74.29
  10  -1  -8 2525.85   78.09
 -10   1   8 2498.45   76.19
 -10   1   8 2423.16   77.39
   9   0  -8  544.05   20.50
   9   0  -8  581.44   23.90
  -9   0   8  547.25   23.00
  -9   0   8  566.44   20.30
   8   1  -8   -5.40    7.80
   8   1  -8    6.60    5.20
   8   1  -8    0.60    6.80
  -8  -1   8    9.00    6.90
   7   2  -8 1783.02   54.29
   7   2  -8 1728.93   55.49
   7   2  -8 1730.23   56.39
  -7  -2   8 1752.02   55.79
   6   3  -8  334.17   18.40
   6   3  -8  332.07   21.80
   6   3  -8  329.97   17.80
  -6  -3   8  320.67   17.50
   5   4  -8   51.19   10.80
   5   4  -8   33.20   13.70
   5   4  -8   32.40   13.60
  -5  -4   8   42.90    9.70
   4   5  -8  -11.00   16.10
   4   5  -8   13.10   16.20
  -4  -5   8    6.50   10.40
  12  -4  -8   22.40   17.20
 -12   4   8   16.40   12.20
 -12   4   8   33.50   14.00
 -12   4   8  -10.90   17.40
  11  -3  -8    8.60   14.00
 -11   3   8   22.70   15.30
 -11   3   8   11.10   10.80
 -11   3   8   29.30    8.70
  10  -2  -8  159.78   17.50
 -10   2   8  136.59   14.70
 -10   2   8  142.09   16.00
   9  -1  -8 1131.59   40.10
   9  -1  -8 1187.98   36.50
  -9   1   8 1178.18   40.00
  -9   1   8 1169.58   38.20
   8   0  -8   -1.00    5.30
   8   0  -8  -17.80    6.90
  -8   0   8    4.40    6.30
   7   1  -8  538.45   20.70
   7   1  -8  552.64   21.80
  -7  -1   8  532.15   21.70
   6   2  -8  260.67   13.00
   6   2  -8  268.17   15.50
   6   2  -8  268.37   14.20
  -6  -2   8  241.98   14.10
   5   3  -8   24.80   10.50
   5   3  -8   17.40    9.10
   5   3  -8   37.90    8.50
  -5  -3   8   29.60    7.80
   4   4  -8  126.89   12.70
   4   4  -8  107.79   17.00
   4   4  -8  140.09   16.50
  -4  -4   8  151.58   15.10
   3   5  -8  -13.40   15.00
   3   5  -8  -12.00   17.40
  -3  -5   8  -10.10   11.60
  -3  -5   8   -1.20    9.60
  11  -4  -8  127.69   18.30
 -11   4   8  111.09   14.20
 -11   4   8  141.39   20.90
 -11   4   8  131.59   13.70
  10  -3  -8  560.64   28.10
 -10   3   8  565.24   21.40
 -10   3   8  582.24   26.00
 -10   3   8  581.54   28.00
   9  -2  -8   73.49   12.20
  -9   2   8   91.89   10.90
  -9   2   8   94.19   10.40
   8  -1  -8    6.70    8.50
  -8   1   8    4.60    7.00
  -8   1   8   -1.70    6.20
   7   0  -8 7538.95  219.98
   7   0  -8 7382.76  217.68
  -7   0   8 7417.26  219.88
   6   1  -8 4070.49  122.29
   6   1  -8 4083.19  121.69
  -6  -1   8 4111.49  122.39
   5   2  -8   56.99    8.20
   5   2  -8   67.79    7.60
   5   2  -8   60.39    9.30
  -5  -2   8   69.49    8.00
   4   3  -8   29.00   11.20
   4   3  -8   27.40    8.30
   4   3  -8   34.00    9.80
  -4  -3   8   42.20    7.90
   3   4  -8   51.69   15.20
   3   4  -8   40.20   10.50
   3   4  -8   38.40   14.30
  -3  -4   8   37.40    9.10
   2   5  -8  -10.20   17.40
   2   5  -8   -4.80   16.90
  -2  -5   8   -8.10   11.90
  -2  -5   8  -10.70    9.40
  11  -5  -8   13.10   17.20
 -11   5   8   36.40   16.50
 -11   5   8   13.10   15.40
 -11   5   8   19.80   20.50
  10  -4  -8   13.30   14.40
 -10   4   8   -8.20   15.40
 -10   4   8   -5.10   10.90
 -10   4   8    8.90   10.50
   9  -3  -8  471.55   24.10
  -9   3   8  415.86   24.20
  -9   3   8  472.35   22.00
  -9   3   8  444.86   17.90
   8  -2  -8  135.69   12.80
  -8   2   8  120.89   13.20
  -8   2   8  110.99   12.20
   7  -1  -8  547.95   21.70
  -7   1   8  557.34   19.40
  -7   1   8  537.15   21.80
   6   0  -8  169.18    8.40
   6   0  -8  154.28   11.80
  -6   0   8  171.28   11.60
   5   1  -8  369.86   15.60
   5   1  -8  400.26   15.50
  -5  -1   8  399.76   16.50
   4   2  -8  864.61   31.00
   4   2  -8  867.81   29.80
   4   2  -8  880.01   29.60
  -4  -2   8  884.51   30.20
   3   3  -8  185.38   17.10
   3   3  -8  198.78   14.00
   3   3  -8  212.98   16.10
  -3  -3   8  179.18   13.30
   2   4  -8   12.50   15.50
   2   4  -8   -8.00   13.50
  -2  -4   8   10.00    8.10
   1   5  -8   14.90   17.60
   1   5  -8    4.70   14.70
  -1  -5   8    9.00   11.90
  -1  -5   8    8.10   10.00
  10  -5  -8  -19.60   15.90
 -10   5   8   -3.10   13.80
 -10   5   8  -10.30   14.20
 -10   5   8  -13.00   19.50
   9  -4  -8  -16.70   13.50
  -9   4   8   -1.00    9.20
  -9   4   8  -13.30   10.00
  -9   4   8    7.00   15.80
   8  -3  -8   12.40   10.30
  -8   3   8   -4.60   11.00
  -8   3   8   10.60    8.00
  -8   3   8    9.30    6.50
   7  -2  -8 1768.62   57.39
  -7   2   8 1820.52   56.69
  -7   2   8 1782.02   56.59
   6  -1  -8 4076.19  123.49
  -6   1   8 4093.89  123.19
  -6   1   8 4191.28  121.59
   5   0  -8   44.00    4.70
   5   0  -8   36.60    6.10
  -5   0   8   32.10    6.40
   4   1  -8  698.73   24.40
   4   1  -8  709.53   24.00
   3   2  -8 1939.11   60.49
   3   2  -8 1957.40   60.49
   3   2  -8 1965.30   61.59
  -3  -2   8 1952.70   60.69
   2   3  -8  224.38   14.60
   2   3  -8  211.48   16.20
   2   3  -8  235.88   16.80
  -2  -3   8  222.68   14.10
   1   4  -8   -1.20   13.60
  -1  -4   8    6.30    7.90
   0   5  -8  -12.30   17.00
   0   5  -8   31.20   17.40
   0  -5   8   15.30   12.80
   0  -5   8  -13.90   10.50
   9  -5  -8   17.30   14.90
  -9   5   8   -4.70   13.90
  -9   5   8   23.40   12.20
  -9   5   8   22.10   19.90
  -8   4   8   53.69   16.40
  -8   4   8   41.50    9.90
  -8   4   8   73.69   10.20
   7  -3  -8  136.59   14.70
  -7   3   8  111.09    9.70
  -7   3   8  112.69   12.40
  -7   3   8  147.29   14.60
   6  -2  -8  275.97   15.00
  -6   2   8  247.98   14.30
  -6   2   8  263.87   14.20
   5  -1  -8  392.46   16.90
  -5   1   8  423.76   16.60
  -5   1   8  403.56   14.90
   4   0  -8 2243.18   65.09
   4   0  -8 2172.98   66.69
  -4   0   8 2162.38   66.49
   3   1  -8  237.18   11.30
   3   1  -8  222.68   10.90
   3   1  -8  235.38   10.80
  -3  -1   8  228.88   11.70
   2   2  -8  948.71   32.70
   2   2  -8  958.90   33.20
   2   2  -8  940.81   32.00
  -2  -2   8  984.00   32.30
   1   3  -8  165.98   15.20
   1   3  -8  144.19   14.40
   1   3  -8  174.68   13.70
  -1  -3   8  146.89   13.30
   0   4  -8  146.39   17.80
   0   4  -8  161.18   18.60
   0  -4   8  124.39   12.50
   0  -4   8  161.18   15.10
  -1   5  -8  -22.10   16.90
  -1   5  -8   20.00   18.00
   1  -5   8   17.00   12.20
   1  -5   8   -0.90   11.20
   8  -5  -8  -12.90   14.90
  -8   5   8    7.00   10.60
  -8   5   8   -3.50   13.70
   7  -4  -8   91.49   14.10
  -7   4   8   98.19   10.40
  -7   4   8  103.19   11.10
  -7   4   8  100.49   16.80
   6  -3  -8  322.07   18.20
  -6   3   8  302.37   20.10
  -6   3   8  343.67   15.60
  -6   3   8  314.57   13.90
   5  -2  -8   56.79    8.30
  -5   2   8   61.69    8.50
  -5   2   8   44.40    6.70
   4  -1  -8  673.23   24.30
  -4   1   8  726.73   23.20
  -4   1   8  723.23   24.30
   3   0  -8 6146.69  172.98
   3   0  -8 5702.03  173.78
  -3   0   8 5887.41  173.78
   2   1  -8 1369.96   43.30
   2   1  -8 1385.66   43.40
   2   1  -8 1366.16   43.40
  -2  -1   8 1411.76   43.40
   1   2  -8   -4.10    6.10
   1   2  -8   17.20    7.60
   1   2  -8    4.90    7.40
  -1  -2   8   -5.30    5.60
   0   3  -8  211.28   18.00
   0   3  -8  234.18   14.80
   0   3  -8  202.18   15.80
  -1   4  -8  308.17   24.40
  -1   4  -8  317.67   23.80
   1  -4   8  307.97   20.20
  -2   5  -8   -2.50   17.20
  -2   5  -8   -4.70   16.20
   2  -5   8   -7.50   13.50
   2  -5   8   11.30   11.30
   7  -5  -8    3.00   13.30
  -7   5   8  -12.90   18.80
  -7   5   8    3.50   10.10
  -7   5   8    7.50   13.40
   6  -4  -8  159.28   16.80
  -6   4   8  170.58   20.80
  -6   4   8  180.98   14.70
  -6   4   8  174.58   13.80
   5  -3  -8   31.90    8.80
  -5   3   8   23.90    6.20
  -5   3   8   21.50    6.00
  -5   3   8   25.60   10.10
   4  -2  -8  900.41   30.10
  -4   2   8  870.61   30.50
  -4   2   8  885.81   28.90
   3  -1  -8  208.08   10.60
  -3   1   8  250.67   10.80
  -3   1   8  230.18   10.80
   2   0  -8  681.03   22.40
   2   0  -8  679.13   22.20
   2   0  -8  669.83   22.60
  -2   0   8  680.63   22.50
   1   1  -8  141.09   10.40
   1   1  -8  143.29    9.60
   1   1  -8  133.89    8.70
  -1  -1   8  147.19    9.40
   0   2  -8 1325.57   43.80
   0   2  -8 1255.77   41.60
   0   2  -8 1298.97   42.90
  -1   3  -8  195.28   19.10
  -1   3  -8  203.78   15.70
  -2   4  -8   66.59   15.30
  -2   4  -8   34.30   15.50
   2  -4   8   38.40   11.70
  -3   5  -8   10.90   17.60
  -3   5  -8   14.60   19.60
   3  -5   8  -14.70   13.40
   6  -5  -8    2.70   12.70
  -6   5   8    9.10   13.00
  -6   5   8   27.80   18.80
  -6   5   8   -6.00    8.90
   5  -4  -8   26.60   10.80
  -5   4   8   35.00    7.10
  -5   4   8   44.70   10.00
  -5   4   8   39.20   15.50
   4  -3  -8   36.70    8.40
  -4   3   8   30.60    6.40
  -4   3   8   31.00   10.60
  -4   3   8   17.40    5.10
   3  -2  -8 1984.80   60.09
  -3   2   8 1971.60   58.69
  -3   2   8 1976.00   59.09
  -3   2   8 1916.11   61.09
   2  -1  -8 1425.46   43.30
  -2   1   8 1351.56   43.10
  -2   1   8 1434.36   43.80
  -2   1   8 1422.76   43.00
   1   0  -8    5.50    4.50
   1   0  -8    8.20    4.00
   1   0  -8    3.60    5.10
  -1   0   8   -1.20    3.70
   0   1  -8 1311.57   40.80
   0   1  -8 1244.18   42.50
   0   1  -8 1306.87   41.40
  -1   2  -8 2106.99   64.59
  -1   2  -8 2052.39   65.39
  -1   2  -8 2065.99   66.49
  -1   2  -8 2068.69   64.49
  -2   3  -8   -4.50    7.50
  -2   3  -8  -10.20   12.30
  -2   3  -8   -2.20    9.30
   2  -3   8    5.30    8.60
  -3   4  -8  -36.20   12.90
  -3   4  -8  -13.10   15.30
  -3   4  -8   -2.10    9.70
   3  -4   8    1.80   10.90
  -4   5  -8  -41.80   19.50
  -4   5  -8   17.90   18.90
   4  -5   8    4.70   14.20
   5  -5  -8   17.20   11.60
  -5   5   8   12.20   18.40
  -5   5   8    4.90   12.60
  -5   5   8   26.80    8.20
   4  -4  -8  114.49   11.70
  -4   4   8  122.09    9.30
  -4   4   8  137.09   17.20
  -4   4   8  122.59   14.10
   3  -3  -8  181.68   12.10
   3  -3  -8  167.88    9.10
  -3   3   8  199.38    8.50
  -3   3   8  200.18   17.00
  -3   3   8  172.38   11.80
   2  -2  -8  921.51   29.40
   2  -2  -8  970.40   30.90
  -2   2   8  979.00   30.80
  -2   2   8  966.40   33.40
  -2   2   8  976.20   29.90
   1  -1  -8  125.49    7.50
  -1   1   8  129.99    9.40
  -1   1   8  139.49    7.50
  -1   1   8  133.09    9.90
   0   0  -8 4933.41  143.59
   0   0  -8 4918.71  144.19
   0   0  -8 4769.52  144.99
  -1   1  -8  177.08   14.00
  -1   1  -8  190.78   11.60
  -1   1  -8  171.88   10.60
  -1   1  -8  176.58   10.80
  -2   2  -8   -3.80    7.00
  -2   2  -8   -5.80    9.00
  -2   2  -8    0.40    6.00
  -3   3  -8  185.88   19.10
  -3   3  -8  151.18   15.20
  -3   3  -8  201.08   25.40
   3  -3   8  160.98   16.80
  -4   4  -8    4.70   10.40
  -4   4  -8   -5.40   16.30
  -4   4  -8   -2.30   14.80
   4  -4   8    7.50   11.90
  -5   5  -8    9.90   17.50
  -5   5  -8  -18.30   20.00
   5  -5   8    9.70   15.60
   4  -5  -8   26.70   10.70
  -4   5   8   -3.10   17.90
  -4   5   8   -4.70   12.80
   3  -4  -8   33.50    8.70
  -3   4   8   44.30   10.20
  -3   4   8   29.90   14.20
   2  -3  -8  241.48   12.00
  -2   3   8  233.08   13.40
  -2   3   8  222.98   17.10
   1  -2  -8   10.70    4.40
  -1   2   8   17.10    7.60
  -1   2   8    4.10    2.70
  -1   2   8    2.00    6.00
   0  -1  -8 1309.07   39.80
   0   1   8 1326.47   42.20
   0   1   8 1339.47   39.70
   0   1   8 1238.78   41.50
  -1   0  -8 4350.66  127.09
  -1   0  -8 4342.37  127.99
  -1   0  -8 4280.37  126.89
  -1   0  -8 4213.58  129.29
  -2   1  -8   -2.10    6.00
  -2   1  -8   19.90    8.90
  -2   1  -8   -1.00    5.10
  -2   1  -8    9.70    5.90
  -3   2  -8  128.09   13.60
  -3   2  -8  115.49   14.00
  -3   2  -8  126.39   11.50
   3  -2   8  116.39   13.00
  -4   3  -8  559.24   26.80
  -4   3  -8  541.15   23.90
   4  -3   8  527.25   25.40
  -5   4  -8   42.60   18.60
  -5   4  -8   56.09   12.30
  -5   4  -8   66.99   16.90
   5  -4   8   32.00   13.20
  -6   5  -8   18.00   22.60
  -6   5  -8   29.90   19.10
   6  -5   8  -25.90   16.10
   3  -5  -8   17.90    9.50
  -3   5   8  -19.80   12.80
  -3   5   8   -6.20   18.00
   2  -4  -8   -0.10    6.90
  -2   4   8   -8.30   14.10
  -2   4   8    4.70   10.00
   1  -3  -8  150.18    9.30
  -1   3   8  141.09   12.30
  -1   3   8  140.49   15.80
   0  -2  -8 1284.17   39.10
   0   2   8 1304.87   43.20
   0   2   8 1289.07   42.00
  -1  -1  -8  193.28    8.80
   1   1   8  184.58   12.20
  -2   0  -8   77.29   10.10
  -2   0  -8   62.89    7.20
  -2   0  -8   83.59    8.60
  -3   1  -8 1281.77   39.70
  -3   1  -8 1188.08   40.10
  -3   1  -8 1146.19   43.10
  -4   2  -8 1348.86   51.09
  -4   2  -8 1399.46   48.30
  -4   2  -8 1477.65   47.30
   4  -2   8 1492.95   47.70
  -5   3  -8   23.90    9.20
  -5   3  -8   19.00   12.50
  -5   3  -8   31.90   15.40
   5  -3   8    1.50   10.30
  -6   4  -8  -23.30   18.00
  -6   4  -8   20.10   12.90
  -6   4  -8   11.90   15.80
   6  -4   8    7.30   14.50
   2  -5  -8   -0.60    8.10
  -2   5   8  -16.00   16.70
  -2   5   8    5.30   13.50
   1  -4  -8   13.40    6.00
  -1   4   8    5.90   14.60
  -1   4   8    9.50   10.20
   0  -3  -8  230.08   10.00
   0   3   8  233.78   18.60
   0   3   8  244.38   15.90
  -1  -2  -8 2150.28   61.99
   1   2   8 2048.90   65.69
   1   2   8 2078.89   66.59
  -2  -1  -8   11.40    4.00
  -2  -1  -8    4.00    3.90
   2   1   8   10.00    7.90
  -3   0  -8  176.08   10.40
  -3   0  -8  185.58   11.90
  -3   0  -8  193.18   16.30
  -4   1  -8 1115.29   38.90
  -4   1  -8 1131.19   37.60
  -4   1  -8 1087.49   42.30
   4  -1   8 1168.88   37.80
  -5   2  -8  360.56   20.50
  -5   2  -8  338.47   25.00
  -5   2  -8  358.16   18.60
   5  -2   8  370.56   19.70
  -6   3  -8   49.60   13.70
  -6   3  -8   49.40   11.30
  -6   3  -8   25.80   17.70
   6  -3   8   41.70   13.20
  -7   4  -8  -11.70   20.00
  -7   4  -8  -15.60   16.50
   7  -4   8   -3.90   15.90
   1  -5  -8   19.30    6.90
  -1   5   8   -7.90   13.70
  -1   5   8   16.30   18.10
   0  -4  -8  158.68   11.70
   0   4   8  157.68   18.90
   0   4   8  135.29   16.10
   1   3   8  224.58   19.20
   1   3   8  240.08   17.50
   2   2   8    5.20    8.80
   2   2   8    4.50    3.30
   2   2   8   -3.40    8.80
   2   2   8    3.90    2.90
  -3  -1  -8 1254.97   43.20
  -3  -1  -8 1267.77   38.90
   3   1   8 1223.08   42.70
  -4   0  -8 2470.65   75.79
  -4   0  -8 2282.17   77.69
  -4   0  -8 2411.76   73.59
   4   0   8 2499.35   73.59
  -5   1  -8  123.89   11.20
  -5   1  -8  127.49   17.10
  -5   1  -8  114.19   12.30
   5  -1   8  124.39   12.30
  -6   2  -8   45.80    9.40
  -6   2  -8   51.69   11.60
  -6   2  -8   61.59   16.50
   6  -2   8   21.30   11.50
  -7   3  -8  230.08   22.10
  -7   3  -8  222.28   25.30
  -7   3  -8  210.38   18.80
   7  -3   8  213.58   21.30
  -8   4  -8   26.90   17.90
  -8   4  -8    4.90   20.90
   8  -4   8  -11.40   16.20
   0   5   8   -2.50   13.20
   0   5   8    4.10   17.90
   1   4   8  324.07   24.90
   1   4   8  295.77   22.30
   2   3   8   12.30   10.80
   2   3   8   -0.90   11.20
   3   2   8  118.29   13.00
   3   2   8  104.59   13.00
   3   2   8   97.69    7.80
  -4  -1  -8 1126.69   35.90
  -4  -1  -8 1107.39   40.90
   4   1   8 1128.69   35.20
   4   1   8 1133.09   40.30
  -5   0  -8 1200.88   47.00
  -5   0  -8 1340.37   42.10
  -5   0  -8 1287.57   44.10
   5   0   8 1340.87   41.80
  -6   1  -8  202.28   17.00
  -6   1  -8  218.48   14.80
  -6   1  -8  184.98   22.60
   6  -1   8  202.18   15.30
  -7   2  -8   14.60   11.20
  -7   2  -8    4.70    8.20
  -7   2  -8   -7.20   16.60
   7  -2   8    3.50   10.20
  -8   3  -8   43.80   11.90
  -8   3  -8   67.99   16.60
  -8   3  -8    6.60   18.50
   8  -3   8   23.70   15.20
  -9   4  -8   16.80   18.20
  -9   4  -8   -1.50   22.40
   9  -4   8    1.20   17.20
   1   5   8   -0.80   17.80
   1   5   8   13.50   16.20
   2   4   8   48.30   16.10
   2   4   8   61.19   14.90
   3   3   8  177.58   19.50
   3   3   8  161.48   18.60
  -4  -2  -8 1473.85   43.70
   4   2   8 1409.26   50.49
   4   2   8 1420.66   50.09
  -5  -1  -8  102.89    9.50
  -5  -1  -8  140.89   15.90
   5   1   8  105.29   13.10
   5   1   8  104.89    8.90
  -6   0  -8  401.56   17.70
  -6   0  -8  380.56   24.40
  -6   0  -8  397.66   21.60
   6   0   8  382.56   17.70
  -7   1  -8  923.41   35.60
  -7   1  -8  929.31   41.70
  -7   1  -8  922.31   34.00
   7  -1   8 1003.10   34.60
  -8   2  -8  225.28   18.10
  -8   2  -8  244.88   26.00
  -8   2  -8  240.98   22.10
   8  -2   8  297.57   21.40
  -9   3  -8    9.90   16.40
  -9   3  -8   31.60   20.60
   9  -3   8    9.70   15.70
 -10   4  -8  -31.20   24.30
 -10   4  -8   -2.60   18.70
  10  -4   8    2.10   19.10
   2   5   8   15.40   19.00
   2   5   8   19.40   15.50
   3   4   8    8.90   25.40
   3   4   8   -7.40   15.80
   4   3   8  565.04   29.50
   4   3   8  568.64   30.20
  -5  -2  -8  379.96   14.30
   5   2   8  364.76   23.90
   5   2   8  396.76   24.00
   5   2   8  339.87   14.00
  -6  -1  -8  213.68   12.10
  -6  -1  -8  241.28   20.90
   6   1   8  221.18   20.20
   6   1   8  205.98   11.90
  -7   0  -8   92.59   16.70
  -7   0  -8   99.19   13.30
  -7   0  -8   97.89    9.60
   7   0   8  113.89   10.50
  -8   1  -8  495.05   22.10
  -8   1  -8  451.05   25.60
  -8   1  -8  435.86   33.80
   8  -1   8  512.95   23.80
  -9   2  -8   42.70   20.90
  -9   2  -8   50.49   14.70
  -9   2  -8   50.99   11.30
   9  -2   8   63.39   14.20
 -10   3  -8   36.40   17.00
 -10   3  -8   39.30   22.50
  10  -3   8   44.10   18.10
   3   5   8   -6.40   20.20
   3   5   8    3.10   16.90
   4   4   8   -8.40   15.90
   4   4   8   15.50   16.00
   5   3   8   10.20   15.10
   5   3   8   19.60   15.00
  -6  -2  -8   44.00    9.00
   6   2   8   40.50   14.80
   6   2   8   46.10   16.10
   6   2   8   39.60    6.00
  -7  -1  -8  899.31   39.80
  -7  -1  -8  984.90   32.60
   7   1   8  972.70   31.90
   7   1   8  916.81   39.00
  -8   0  -8  898.01   55.79
  -8   0  -8  999.70   35.20
   8   0   8 1032.70   35.30
  -9   1  -8   -7.50    8.20
  -9   1  -8   15.20   17.50
  -9   1  -8   -1.60   13.30
 -10   2  -8   37.40   11.70
 -10   2  -8    2.40   20.70
 -10   2  -8   63.89   17.00
  10  -2   8   51.29   15.90
 -11   3  -8  194.38   29.10
 -11   3  -8  243.38   26.90
  11  -3   8  228.38   24.30
   4   5   8   23.80   19.30
   4   5   8    1.20   19.70
   5   4   8   64.49   19.70
   5   4   8   51.79   19.10
  -6  -3  -8   43.20    4.60
   6   3   8   45.00   18.00
   6   3   8   53.09   17.00
  -7  -2  -8   12.20    5.80
   7   2   8    5.90   15.40
   7   2   8   10.30    6.00
  -8  -1  -8  403.56   31.40
  -8  -1  -8  505.05   21.10
   8   1   8  501.45   20.10
  -9   0  -8   66.19   10.40
  -9   0  -8   92.39   19.20
   9   0   8   67.79   11.60
 -10   1  -8  134.69   17.40
 -10   1  -8  152.58   24.30
 -10   1  -8  160.98   14.20
  10  -1   8  169.08   16.90
 -11   2  -8    3.50   22.80
 -11   2  -8  -29.80   15.20
  11  -2   8   23.10   16.70
 -12   3  -8    3.10   25.90
 -12   3  -8   49.90   20.60
  12  -3   8   20.00   19.70
   5   5   8   20.90   20.70
   5   5   8   31.90   22.20
   6   4   8  -24.90   16.50
   6   4   8   24.80   18.70
  -7  -3  -8  228.18   11.10
   7   3   8  208.38   22.80
   7   3   8  220.88   24.70
  -8  -2  -8  229.78   13.90
   8   2   8  235.18   26.80
   8   2   8  226.38   27.30
   8   2   8  250.17   13.10
  -9  -1  -8    1.80   16.30
  -9  -1  -8   -7.70    7.30
   9   1   8  -11.90    8.70
   9   1   8    3.70   15.20
 -10   0  -8  241.58   25.40
 -10   0  -8  219.88   18.00
  10   0   8  223.58   17.70
 -11   1  -8  645.24   40.40
 -11   1  -8  643.84   34.10
 -11   1  -8  686.43   30.80
  11  -1   8  675.23   30.90
 -12   2  -8   88.19   25.50
 -12   2  -8  139.49   21.60
  12  -2   8  107.19   20.20
   6   5   8   -1.00   22.40
   6   5   8    5.90   21.60
   7   4   8   29.80   20.80
   7   4   8    7.70   20.30
   8   3   8   23.20   21.10
   8   3   8   22.10   17.80
  -9  -2  -8   50.89    8.40
   9   2   8   79.69    9.10
   9   2   8   50.29   19.10
   9   2   8   31.50   20.40
 -10  -1  -8  150.98   12.40
 -10  -1  -8  157.88   23.00
  10   1   8  154.18   13.30
  10   1   8  152.58   22.10
 -11   0  -8  -11.30   18.40
 -11   0  -8   19.60    9.90
  11   0   8   33.80   18.70
 -12   1  -8  127.59   27.20
 -12   1  -8  128.29   20.40
 -12   1  -8  118.29   16.30
  12  -1   8   89.99   17.00
 -13   2  -8   40.50   26.20
 -13   2  -8   51.39   20.20
  13  -2   8   -2.60   17.40
   8   4   8    9.50   20.20
   8   4   8   21.50   20.80
  -9  -3  -8    2.50    6.80
   9   3   8  -22.50   19.40
   9   3   8   12.00   18.70
 -10  -2  -8   37.70    8.70
  10   2   8   56.59   10.40
  10   2   8   62.39   20.20
 -11  -1  -8  667.83   27.70
 -11  -1  -8  601.34   38.70
  11   1   8  641.04   27.50
  11   1   8  701.93   38.20
 -12   0  -8  212.98   26.90
 -12   0  -8  277.47   20.60
  12   0   8  292.77   29.50
  12   0   8  237.38   20.50
 -13   1  -8  -34.70   22.50
  13  -1   8   -5.50   16.20
   9   4   8   -6.90   22.50
   9   4   8    3.90   21.50
 -10  -3  -8   36.90    7.90
  10   3   8    0.70   22.80
  10   3   8   20.20   21.10
 -11  -2  -8    2.20    8.50
  11   2   8   -1.40   10.90
  11   2   8   16.30   20.20
 -12  -1  -8   91.59   24.10
 -12  -1  -8  113.29   12.80
  12   1   8  111.79   14.50
  12   1   8  133.99   23.50
 -13   0  -8  145.19   25.90
 -13   0  -8  127.89   16.60
  13   0   8  166.78   25.70
  13   0   8  138.39   18.00
 -14   1  -8  131.99   27.10
  14  -1   8  127.99   20.60
  10   4   8   -1.80   25.20
  10   4   8   18.30   23.60
 -11  -3  -8  196.68   15.20
  11   3   8  222.38   28.20
  11   3   8  218.78   30.70
 -12  -2  -8   98.49   12.10
  12   2   8  116.19   14.50
  12   2   8  117.19   25.30
 -13  -1  -8   -9.10   11.00
 -13  -1  -8    7.50   23.60
  13   1   8   -7.20   14.60
  13   1   8   17.70   21.60
 -14   0  -8   99.09   26.90
  14   0   8   94.89   18.20
  14   0   8   78.79   24.40
 -12  -3  -8   17.60    9.30
  12   3   8   -8.70   26.00
  12   3   8   -1.60   23.00
 -13  -2  -8   -1.90   10.30
  13   2   8   16.90   14.50
  13   2   8   42.00   22.20
 -14  -1  -8  174.48   19.00
 -14  -1  -8  199.28   31.60
  14   1   8  212.88   30.30
  14   1   8  145.39   18.00
 -15   0  -8   12.00   25.70
  15   0   8   13.80   17.50
  15   0   8   29.90   25.00
  19   1  -9   25.00   22.90
  19   1  -9   14.30   19.70
  19   1  -9   46.70   26.90
  18   2  -9   12.40   21.20
  18   2  -9   16.10   16.10
  18   2  -9   45.30   21.00
  17   3  -9  -13.50   20.70
  17   3  -9    4.40   19.40
  17   3  -9  -21.70   16.50
  19   0  -9   -1.40   22.00
  19   0  -9  -41.70   17.60
  18   1  -9   46.40   16.00
  18   1  -9   61.19   19.20
  18   1  -9   51.59   21.50
  17   2  -9   -3.10   18.90
  17   2  -9   32.80   14.70
  17   2  -9   -0.90   19.20
  16   3  -9   20.80   18.50
  16   3  -9   37.00   19.60
  19  -1  -9   11.90   19.70
  19  -1  -9   23.50   18.30
 -19   1   9   46.50   21.00
  18   0  -9  -13.10   17.10
  18   0  -9    2.60   19.50
 -18   0   9  -13.70   16.50
  17   1  -9  -10.30   19.40
  17   1  -9    0.10   13.40
  17   1  -9   17.40   17.20
  16   2  -9  232.48   25.90
  16   2  -9  255.87   24.30
  16   2  -9  254.07   21.50
 -16  -2   9  218.98   26.40
  15   3  -9  409.16   26.50
  15   3  -9  446.26   33.00
  15   3  -9  401.76   29.20
 -15  -3   9  428.36   30.30
  14   4  -9   -5.80   17.10
  14   4  -9  -30.70   21.80
  14   4  -9    4.30   17.40
 -14  -4   9   17.00   23.70
  18  -1  -9   39.20   21.60
 -18   1   9   55.79   32.10
  17   0  -9   22.50   18.70
 -17   0   9    2.80   15.50
  16   1  -9   27.20   12.10
  16   1  -9   -1.40   17.60
  16   1  -9   29.30   16.50
 -16  -1   9   22.60   14.20
  15   2  -9   -6.80   11.30
  15   2  -9   -0.30   17.00
  15   2  -9   20.30   16.90
 -15  -2   9   22.10   13.10
  14   3  -9   13.80   18.80
  14   3  -9   54.39   14.60
  14   3  -9   73.89   16.50
 -14  -3   9   65.39   14.60
  13   4  -9  175.98   26.40
  13   4  -9  209.08   22.80
  13   4  -9  191.88   20.50
 -13  -4   9  223.88   25.20
  18  -2  -9   19.60   20.10
  18  -2  -9    9.30   15.10
 -18   2   9   18.00   21.50
  17  -1  -9   -9.70   13.80
  17  -1  -9   23.30   19.10
 -17   1   9    0.30   18.40
  16   0  -9   26.40   15.00
  16   0  -9    1.70   17.20
 -16   0   9  -17.30   13.60
 -16   0   9    3.00   13.20
  15   1  -9   18.10   14.20
  15   1  -9   51.89   18.10
  15   1  -9   24.80   11.10
 -15  -1   9   11.40   13.10
  14   2  -9   -2.70   14.50
  14   2  -9    3.40   15.20
  14   2  -9   20.70   11.00
 -14  -2   9    4.20   11.00
  13   3  -9   15.60   17.10
  13   3  -9  -17.50   16.50
  13   3  -9   34.00   12.60
 -13  -3   9   34.40   12.20
  12   4  -9  728.53   33.30
  12   4  -9  713.33   39.10
  12   4  -9  716.53   35.00
 -12  -4   9  739.53   33.70
  17  -2  -9   12.90   14.10
  17  -2  -9  -20.50   19.50
 -17   2   9   28.40   20.80
  16  -1  -9   -3.30   17.60
  16  -1  -9    8.10   12.90
 -16   1   9   21.50   15.60
 -16   1   9  -14.60   16.70
  15   0  -9  -11.20   15.00
  15   0  -9    5.30   12.90
 -15   0   9  -10.20   10.90
 -15   0   9   23.50   12.50
  14   1  -9  109.29   16.10
  14   1  -9  101.79   11.80
  14   1  -9  106.29   17.50
 -14  -1   9   86.49   13.90
  13   2  -9  415.16   20.20
  13   2  -9  375.86   32.80
  13   2  -9  300.07   27.70
 -13  -2   9  424.66   23.70
  12   3  -9  146.29   20.20
  12   3  -9  167.88   18.00
  12   3  -9  170.38   17.60
 -12  -3   9  140.29   14.80
  11   4  -9   63.59   28.10
  11   4  -9   46.30   18.40
 -11  -4   9   66.19   13.50
  10   5  -9   35.50   19.20
  10   5  -9   43.50   14.80
  10   5  -9   65.19   24.00
 -10  -5   9   70.49   15.40
  17  -3  -9  -26.40   20.70
  17  -3  -9   11.40   16.10
 -17   3   9   16.00   22.90
  16  -2  -9  228.98   25.00
  16  -2  -9  262.87   19.70
 -16   2   9  276.37   33.20
  15  -1  -9   39.30   12.00
  15  -1  -9   31.40   17.30
 -15   1   9   28.80   13.30
 -15   1   9   56.29   15.90
  14   0  -9    6.00   14.90
  14   0  -9   -3.80   11.30
 -14   0   9    6.20    9.90
 -14   0   9  -10.20   10.60
  13   1  -9   89.69   14.00
  13   1  -9   96.29   10.40
  13   1  -9   99.29   18.50
 -13  -1   9   79.29   11.60
  12   2  -9  474.15   25.90
  12   2  -9  464.75   20.90
  12   2  -9  470.95   26.60
 -12  -2   9  495.95   24.80
  11   3  -9  107.39   15.50
  11   3  -9  121.69   14.00
  11   3  -9   86.69   17.50
 -11  -3   9   75.89   12.80
  10   4  -9   -3.10   13.40
  10   4  -9   18.70   13.80
  10   4  -9   13.20   18.00
 -10  -4   9   33.20   11.60
   9   5  -9  105.39   22.90
   9   5  -9   87.49   19.90
   9   5  -9  100.49   16.10
  -9  -5   9   80.39   15.20
  16  -3  -9   22.70   20.40
  16  -3  -9   24.50   14.50
 -16   3   9   12.20   20.60
  15  -2  -9   -6.40   17.20
  15  -2  -9   10.60   11.40
 -15   2   9   12.30   14.10
 -15   2   9   10.40   17.50
  14  -1  -9   80.39   17.30
  14  -1  -9   78.59   11.70
 -14   1   9  106.49   16.10
 -14   1   9   84.19   14.80
  13   0  -9   -2.20   10.20
  13   0  -9    8.90   16.50
 -13   0   9    0.40    9.70
 -13   0   9   -1.20    9.40
  12   1  -9  117.59   15.80
  12   1  -9  139.09   11.30
  12   1  -9  117.49   13.90
 -12  -1   9  103.89   12.40
  11   2  -9    4.90   12.00
  11   2  -9   24.50    8.70
  11   2  -9   18.90   12.60
 -11  -2   9    9.20    9.00
  10   3  -9  324.97   21.60
  10   3  -9  292.97   19.00
  10   3  -9  338.57   25.00
 -10  -3   9  301.67   20.50
   9   4  -9  707.53   30.50
   9   4  -9  664.63   36.30
   9   4  -9  750.22   32.60
  -9  -4   9  682.03   30.70
   8   5  -9   14.60   17.40
   8   5  -9   -9.20   17.10
   8   5  -9    7.80   13.20
  -8  -5   9   27.20   12.10
  15  -3  -9  473.85   23.30
  15  -3  -9  417.06   32.00
 -15   3   9  451.65   32.20
  14  -2  -9  -13.80   13.90
  14  -2  -9    3.80    9.90
 -14   2   9    1.40   12.10
 -14   2   9   16.30   15.30
  13  -1  -9   86.39   11.10
  13  -1  -9   94.39   16.20
 -13   1   9   86.19   13.40
 -13   1   9   82.09   13.80
  12   0  -9  -11.00    9.00
  12   0  -9    3.60   12.30
 -12   0   9   -8.60    9.00
 -12   0   9   -3.60    8.20
  11   1  -9   80.39    9.00
  11   1  -9   62.29   11.90
  11   1  -9   69.19   11.00
 -11  -1   9   67.79   10.30
  10   2  -9   -7.40   10.60
  10   2  -9    5.60    7.10
  10   2  -9   -0.10   10.30
 -10  -2   9    7.20    8.30
   9   3  -9  100.19   12.50
   9   3  -9   84.39   12.30
   9   3  -9   99.59   17.30
  -9  -3   9   90.59   11.50
   8   4  -9  255.47   22.10
   8   4  -9  275.27   26.00
   8   4  -9  273.87   20.00
  -8  -4   9  236.88   19.10
   7   5  -9   33.00   20.40
   7   5  -9   10.70   13.40
   7   5  -9  -30.30   15.60
  -7  -5   9  -11.00   11.40
  14  -3  -9   57.09   18.60
  14  -3  -9   67.19   11.10
 -14   3   9   35.10   18.00
 -14   3   9   16.40   14.80
  13  -2  -9  377.36   24.70
  13  -2  -9  422.46   18.90
 -13   2   9  417.06   25.40
 -13   2   9  421.26   25.40
  12  -1  -9  128.29   12.00
 -12   1   9  134.89   16.20
 -12   1   9  124.59   13.70
  11   0  -9    7.70    8.10
  11   0  -9  -11.70   10.90
 -11   0   9   12.80    8.10
 -11   0   9    3.00    7.40
  10   1  -9   62.49   10.50
  10   1  -9   65.49    6.80
  10   1  -9   66.39   11.80
 -10  -1   9   57.79    9.40
   9   2  -9 1012.40   33.00
   9   2  -9 1006.30   36.80
   9   2  -9  969.00   35.60
  -9  -2   9  990.40   35.90
   8   3  -9    2.20   20.90
   8   3  -9    8.50   10.20
   8   3  -9   -5.20    9.40
  -8  -3   9   15.50    8.50
   7   4  -9    4.70   15.70
   7   4  -9   -8.10   10.60
   7   4  -9    5.40   13.00
  -7  -4   9  -18.70    9.00
   6   5  -9  261.87   21.30
   6   5  -9  238.98   25.90
   6   5  -9  314.17   27.90
  -6  -5   9  292.37   21.40
  14  -4  -9   -4.30   20.10
 -14   4   9  -18.30   19.90
  13  -3  -9   33.30   17.80
 -13   3   9   12.30   13.50
 -13   3   9   47.80   20.80
  12  -2  -9  499.75   19.60
  12  -2  -9  445.56   25.50
 -12   2   9  516.45   26.10
 -12   2   9  494.75   25.30
  11  -1  -9   65.19    8.10
  11  -1  -9   69.79   13.70
 -11   1   9   65.79   11.30
 -11   1   9   72.19   10.80
  10   0  -9  -14.70   10.00
  10   0  -9    5.40    7.00
 -10   0   9    3.00    7.20
 -10   0   9   -1.00    6.60
   9   1  -9   70.69   11.10
   9   1  -9   70.69    7.80
   9   1  -9   82.29    9.60
  -9  -1   9   64.69    9.60
   8   2  -9  556.54   23.70
   8   2  -9  528.05   20.00
   8   2  -9  528.05   22.90
  -8  -2   9  543.95   23.20
   7   3  -9  445.26   21.10
   7   3  -9  443.86   20.80
   7   3  -9  410.86   25.00
  -7  -3   9  453.95   21.50
   6   4  -9  -18.50   12.40
   6   4  -9    8.10   10.70
   6   4  -9    6.30   15.60
  -6  -4   9  -10.00    9.10
   5   5  -9  -10.10   17.10
   5   5  -9   11.10   17.40
  -5  -5   9   -2.40   10.70
  13  -4  -9  202.08   22.80
 -13   4   9  222.68   20.20
 -13   4   9  188.08   24.60
 -13   4   9  214.48   20.80
  12  -3  -9  181.68   20.40
 -12   3   9  164.48   19.30
 -12   3   9  156.88   15.90
  11  -2  -9   27.00    6.90
 -11   2   9   21.20   10.50
 -11   2   9    6.40   10.90
  10  -1  -9   49.30    6.60
  10  -1  -9   65.39   12.40
 -10   1   9   48.40    9.30
 -10   1   9   53.19    9.80
   9   0  -9    0.20    5.80
   9   0  -9    1.90    9.50
  -9   0   9   -1.50    6.40
   8   1  -9  -10.70    8.10
   8   1  -9   -3.90    7.20
  -8  -1   9    8.40    6.80
   7   2  -9  114.99   13.40
   7   2  -9  125.49   10.00
   7   2  -9  120.69   12.80
  -7  -2   9  126.79   12.10
   6   3  -9  566.94   27.30
   6   3  -9  569.74   24.20
   6   3  -9  599.34   24.20
  -6  -3   9  572.74   24.30
   5   4  -9  955.80   35.00
   5   4  -9  882.71   37.60
   5   4  -9  909.41   37.70
  -5  -4   9  912.51   34.60
   4   5  -9  204.98   22.80
   4   5  -9  210.78   22.40
  -4  -5   9  148.49   15.50
  12  -4  -9  718.03   37.80
 -12   4   9  736.83   38.70
 -12   4   9  803.22   36.00
 -12   4   9  750.82   29.60
  11  -3  -9   81.59   16.90
 -11   3   9  109.09   16.40
 -11   3   9   85.99   13.10
  10  -2  -9   18.60    6.10
  10  -2  -9  -20.40   10.60
 -10   2   9  -13.10    9.70
 -10   2   9   -2.10    9.00
   9  -1  -9   63.89   11.70
   9  -1  -9   71.89    7.80
  -9   1   9   68.89    9.60
  -9   1   9   61.99    8.50
   8   0  -9    8.70    8.50
   8   0  -9    3.60    5.00
  -8   0   9   10.30    6.50
   7   1  -9    8.70    7.70
   7   1  -9    5.60    6.50
  -7  -1   9    0.00    6.00
   6   2  -9    7.20    8.20
   6   2  -9   16.10    7.70
   6   2  -9    0.50    5.80
  -6  -2   9    8.00    6.30
   5   3  -9  288.87   16.50
   5   3  -9  281.57   17.10
   5   3  -9  263.77   20.00
  -5  -3   9  279.57   16.30
   4   4  -9  301.57   23.30
   4   4  -9  368.66   25.80
   4   4  -9  341.37   19.40
  -4  -4   9  357.16   20.40
   3   5  -9   34.30   18.60
   3   5  -9   55.19   18.40
  -3  -5   9    8.80   11.30
  11  -4  -9   82.89   17.70
 -11   4   9   80.69   14.50
 -11   4   9   50.99   17.60
 -11   4   9   85.49   11.80
  10  -3  -9  304.77   23.80
 -10   3   9  323.97   14.70
 -10   3   9  323.37   22.60
 -10   3   9  330.47   21.10
   9  -2  -9  986.40   36.40
  -9   2   9  979.10   34.30
  -9   2   9  982.70   35.60
   8  -1  -9   -1.80    8.40
  -8   1   9   -6.10    6.70
  -8   1   9   -6.90    6.00
   7   0  -9   -1.70    4.60
   7   0  -9   -7.40    7.50
  -7   0   9   -8.20    5.50
   6   1  -9   15.20    7.40
   6   1  -9   10.30    5.60
  -6  -1   9    9.70    6.00
   5   2  -9  782.92   27.70
   5   2  -9  759.22   28.40
   5   2  -9  777.72   26.40
  -5  -2   9  749.03   27.50
   4   3  -9  121.39   14.20
   4   3  -9  158.88   13.50
   4   3  -9  156.28   15.70
  -4  -3   9  170.28   13.70
   3   4  -9   -8.50   13.30
   3   4  -9   -1.50   14.50
   3   4  -9   25.80   17.50
  -3  -4   9  -15.30    9.20
   2   5  -9  858.11   40.60
   2   5  -9  871.11   40.20
  -2  -5   9  816.22   34.40
  -2  -5   9  797.82   33.50
  10  -4  -9  -33.20   14.00
 -10   4   9    7.40   16.30
 -10   4   9   24.20   12.10
 -10   4   9   16.30   10.40
   9  -3  -9   64.69   13.80
  -9   3   9   69.39   13.40
  -9   3   9   80.89    7.70
  -9   3   9   83.49   10.90
   8  -2  -9  555.14   24.20
  -8   2   9  538.65   23.00
  -8   2   9  547.45   22.10
   7  -1  -9   -3.80    7.50
  -7   1   9   -5.30    4.90
  -7   1   9   -2.40    6.60
   6   0  -9   -0.10    6.20
   6   0  -9   -4.10    3.90
  -6   0   9   -4.40    5.50
   5   1  -9   45.40    7.50
   5   1  -9   35.40    6.50
  -5  -1   9   35.60    6.10
   4   2  -9  738.13   25.90
   4   2  -9  750.92   27.70
   4   2  -9  756.72   26.80
  -4  -2   9  734.43   26.90
   3   3  -9   50.09   10.10
   3   3  -9   63.39   12.90
   3   3  -9   61.29   10.20
  -3  -3   9   41.60    8.30
   2   4  -9  131.19   18.30
  -2  -4   9  137.79   15.50
   1   5  -9  352.36   29.10
   1   5  -9  313.87   28.60
  -1  -5   9  361.56   22.70
  -1  -5   9  344.07   22.90
  10  -5  -9   16.60   17.00
 -10   5   9   74.59   19.80
 -10   5   9   49.90   20.70
 -10   5   9   65.29   14.90
   9  -4  -9  700.03   33.20
  -9   4   9  708.33   28.90
  -9   4   9  693.23   35.40
  -9   4   9  720.93   26.50
   8  -3  -9   24.40   11.00
  -8   3   9   -1.00    6.00
  -8   3   9   -8.80   11.00
  -8   3   9    5.50    8.10
   7  -2  -9  121.19   13.50
  -7   2   9  120.69   12.30
  -7   2   9  118.19   12.80
   6  -1  -9    2.30    7.60
  -6   1   9   17.70    6.30
  -6   1   9   18.40    5.20
   5   0  -9   -5.00    3.70
   5   0  -9   14.40    6.50
  -5   0   9    1.20    5.10
   4   1  -9  234.88   11.10
   4   1  -9  249.48   12.60
   4   1  -9  224.48   11.80
  -4  -1   9  240.18   12.50
   3   2  -9    5.90    7.60
   3   2  -9    9.50    6.90
   3   2  -9    9.00    6.60
  -3  -2   9    4.10    5.80
   2   3  -9  896.91   33.80
   2   3  -9  893.61   32.20
   2   3  -9  865.91   34.40
  -2  -3   9  894.81   32.00
   1   4  -9 1163.28   45.50
   1   4  -9 1211.08   46.50
  -1  -4   9 1221.18   42.10
   0   5  -9    6.40   18.10
   0   5  -9   -2.60   16.40
   0  -5   9   -3.80   11.30
   0  -5   9   -0.60   12.60
   9  -5  -9  121.79   18.60
  -9   5   9  104.09   15.10
  -9   5   9   96.99   13.90
  -9   5   9  111.89   22.90
  -8   4   9  242.48   25.60
  -8   4   9  256.67   17.40
  -8   4   9  264.27   15.60
   7  -3  -9  397.96   21.10
  -7   3   9  416.96   21.70
  -7   3   9  408.46   15.60
  -7   3   9  441.86   19.40
   6  -2  -9   11.10    8.10
  -6   2   9   -0.20    7.30
  -6   2   9    3.10    6.60
   5  -1  -9   41.40    7.50
  -5   1   9   40.50    5.60
  -5   1   9   36.70    7.90
   4   0  -9   -1.50    5.60
   4   0  -9    0.50    3.70
  -4   0   9    4.10    4.60
   3   1  -9   24.80    5.50
   3   1  -9   23.20    5.90
   3   1  -9   36.20    6.20
  -3  -1   9   16.00    5.50
   2   2  -9  231.38   14.20
   2   2  -9  257.57   13.60
   2   2  -9  243.98   13.70
  -2  -2   9  223.48   13.40
   1   3  -9   63.59   11.30
   1   3  -9   46.10   10.80
   1   3  -9   61.99    9.50
  -1  -3   9   39.30    8.70
   0   4  -9  -13.70   13.10
   0   4  -9    1.10   13.60
   0  -4   9    1.00    9.40
   0  -4   9   -6.80   11.50
  -1   5  -9  279.27   27.30
  -1   5  -9  237.08   27.80
   1  -5   9  227.78   21.30
   1  -5   9  239.28   22.50
   8  -5  -9   18.70   15.80
  -8   5   9   29.60   11.10
  -8   5   9  -21.60   18.80
  -8   5   9   11.60   13.80
   7  -4  -9    7.40   12.30
  -7   4   9  -13.40    7.50
  -7   4   9   -5.90    8.60
  -7   4   9    4.40   14.40
   6  -3  -9  552.14   23.90
  -6   3   9  611.94   26.30
  -6   3   9  598.04   22.30
  -6   3   9  582.94   20.30
   5  -2  -9  747.43   27.30
  -5   2   9  746.63   26.90
  -5   2   9  761.22   26.30
   4  -1  -9  245.38   12.70
  -4   1   9  243.88   11.00
  -4   1   9  238.58   12.10
   3   0  -9   -0.50    5.00
   3   0  -9   -5.50    4.10
  -3   0   9   -2.40    5.10
   2   1  -9   42.00    6.60
   2   1  -9   41.20    6.50
   2   1  -9   42.40    7.20
  -2  -1   9   47.70    6.40
   1   2  -9 1832.92   58.29
   1   2  -9 1804.82   57.09
   1   2  -9 1762.12   57.59
  -1  -2   9 1857.41   57.19
   0   3  -9  113.09   11.70
   0   3  -9  117.99   14.10
   0   3  -9   96.99   12.60
  -1   4  -9  130.39   18.10
  -1   4  -9  125.89   18.40
   1  -4   9  140.89   15.30
  -2   5  -9  424.66   33.30
  -2   5  -9  421.26   31.60
   2  -5   9  393.46   30.40
   2  -5   9  493.95   28.00
   7  -5  -9   10.20   14.00
  -7   5   9    2.10   13.10
  -7   5   9   -2.30    9.70
  -7   5   9    4.00   17.30
   6  -4  -9    0.00   10.70
  -6   4   9    8.80    7.30
  -6   4   9    0.80   14.10
  -6   4   9    9.90    8.70
   5  -3  -9  326.47   17.30
  -5   3   9  311.57   14.10
  -5   3   9  278.27   19.40
  -5   3   9  283.17   13.30
   4  -2  -9  741.03   26.30
  -4   2   9  740.03   25.50
  -4   2   9  752.52   26.80
   3  -1  -9   31.40    5.70
  -3   1   9   26.40    5.60
  -3   1   9   28.30    5.20
   2   0  -9    9.30    5.00
   2   0  -9    1.40    4.70
   2   0  -9    3.20    4.20
  -2   0   9   -1.00    4.10
   1   1  -9  556.34   20.60
   1   1  -9  552.34   20.70
   1   1  -9  567.84   22.10
  -1  -1   9  559.34   20.70
   0   2  -9  259.07   15.60
   0   2  -9  236.58   16.40
   0   2  -9  252.67   14.60
  -1   3  -9 1061.19   41.20
  -1   3  -9 1080.29   39.70
  -2   4  -9   11.30   15.90
  -2   4  -9   10.40   15.20
   2  -4   9    5.70   12.10
  -3   5  -9   27.30   19.20
  -3   5  -9   18.40   20.20
   3  -5   9   33.60   15.20
   6  -5  -9  264.87   21.30
  -6   5   9  306.17   21.30
  -6   5   9  266.97   27.80
   5  -4  -9  991.00   34.80
  -5   4   9  909.81   30.70
  -5   4   9  922.21   39.50
  -5   4   9  932.11   32.80
   4  -3  -9  138.69   13.00
  -4   3   9  153.28    9.30
  -4   3   9  145.09   16.50
  -4   3   9  152.58   10.40
   3  -2  -9   11.30    6.00
  -3   2   9   12.80    7.40
  -3   2   9   -2.20    4.80
  -3   2   9    4.50    4.70
   2  -1  -9   54.19    6.00
  -2   1   9   53.29    6.70
  -2   1   9   37.00    5.00
  -2   1   9   36.90    6.40
   1   0  -9   -0.10    4.50
   1   0  -9   -2.00    4.80
   1   0  -9   -2.90    5.50
  -1   0   9   -4.10    4.00
   0   1  -9   68.99    8.50
   0   1  -9   70.29    7.60
   0   1  -9   74.09    9.90
  -1   2  -9  112.59   11.40
  -1   2  -9  113.49   12.60
  -1   2  -9   94.99    9.30
  -1   2  -9  108.09   11.80
  -2   3  -9 1670.03   54.69
  -2   3  -9 1645.64   58.19
   2  -3   9 1653.13   56.49
  -3   4  -9   20.80   17.30
  -3   4  -9   22.30   11.70
  -3   4  -9   35.30   16.00
   3  -4   9   30.80   13.00
  -4   5  -9   18.90   17.40
  -4   5  -9   14.30   22.20
   4  -5   9   13.30   15.30
   5  -5  -9  -11.00   11.10
  -5   5   9   13.80   18.00
  -5   5   9    9.30   12.40
   4  -4  -9  335.77   18.10
  -4   4   9  325.67   23.60
  -4   4   9  312.97   12.60
  -4   4   9  280.67   17.20
   3  -3  -9   71.19    8.00
   3  -3  -9   43.50    4.80
  -3   3   9   62.09    7.70
  -3   3   9   61.29   11.80
  -3   3   9   52.79    4.60
   2  -2  -9  255.27   11.70
  -2   2   9  250.97   15.00
  -2   2   9  249.08   11.90
  -2   2   9  235.68   11.00
   1  -1  -9  573.14   19.20
  -1   1   9  532.85   20.60
  -1   1   9  549.65   18.90
  -1   1   9  576.94   21.20
   0   0  -9    9.40    6.50
   0   0  -9   16.40    5.80
   0   0  -9   17.50    4.80
  -1   1  -9  263.77   17.20
  -1   1  -9  269.77   13.40
  -1   1  -9  278.47   14.50
  -1   1  -9  261.17   13.40
  -2   2  -9  147.59   13.60
  -2   2  -9  121.29   11.70
  -2   2  -9  139.79   14.60
  -3   3  -9  -14.00   13.70
  -3   3  -9   11.60    8.50
  -3   3  -9   14.20   11.70
   3  -3   9    6.90   11.60
  -4   4  -9  151.88   15.10
  -4   4  -9  169.08   22.70
  -4   4  -9  147.99   19.30
   4  -4   9  115.69   15.90
  -5   5  -9  282.67   27.30
  -5   5  -9  251.77   29.50
   5  -5   9  255.87   25.20
   4  -5  -9  200.08   17.10
  -4   5   9  157.08   23.10
  -4   5   9  182.68   20.00
   3  -4  -9    4.50    7.90
  -3   4   9   -1.00   14.40
  -3   4   9    2.10    9.40
   2  -3  -9  876.01   28.90
  -2   3   9  854.11   29.80
  -2   3   9  873.81   33.50
   1  -2  -9 1826.72   54.49
  -1   2   9 1852.21   55.99
  -1   2   9 1789.12   57.69
  -1   2   9 1688.73   53.39
  -1   2   9 1849.52   53.99
   0  -1  -9   64.09    7.00
   0   1   9   66.69    8.70
   0   1   9   73.49    9.50
   0   1   9   74.19    6.90
  -1   0  -9   13.50    5.20
  -1   0  -9   17.90    6.20
  -1   0  -9    1.10    7.60
  -1   0  -9    2.70    4.70
  -2   1  -9  364.66   16.00
  -2   1  -9  343.57   17.00
  -2   1  -9  348.97   21.00
  -2   1  -9  352.06   16.10
  -3   2  -9  113.99   12.20
  -3   2  -9  125.09   13.30
  -3   2  -9  114.19   15.00
   3  -2   9  120.39   12.30
  -4   3  -9    0.00   15.00
  -4   3  -9   -1.10    8.70
  -4   3  -9    3.80   11.00
   4  -3   9  -10.50   11.20
  -5   4  -9  206.38   22.80
  -5   4  -9  241.38   24.30
  -5   4  -9  219.48   24.90
   5  -4   9  233.48   22.00
   3  -5  -9   45.80   10.10
  -3   5   9   19.30   13.80
  -3   5   9   20.80   19.10
   2  -4  -9  139.99   11.30
  -2   4   9  148.89   15.60
  -2   4   9  131.29   17.60
   1  -3  -9   55.59    6.10
  -1   3   9   56.79    9.30
  -1   3   9   57.49   12.10
   0  -2  -9  246.88   10.20
   0   2   9  262.47   14.70
   0   2   9  251.47   10.00
   0   2   9  232.88    9.50
   0   2   9  255.77   15.80
  -1  -1  -9  267.17   11.10
   1   1   9  242.18   14.70
  -2   0  -9   -0.10    6.70
  -2   0  -9   -1.70    4.70
  -2   0  -9   19.50    9.00
  -2   0  -9  -12.40    4.80
  -3   1  -9   13.10    6.10
  -3   1  -9   27.90   11.10
  -3   1  -9   22.50    8.80
  -4   2  -9  134.89   14.20
  -4   2  -9  131.09   16.80
  -4   2  -9  115.99   12.80
   4  -2   9  138.99   13.40
  -5   3  -9   87.79   11.50
  -5   3  -9   72.29   17.40
  -5   3  -9  111.29   15.90
   5  -3   9   95.79   13.00
  -6   4  -9   74.69   22.10
  -6   4  -9   54.19   16.90
   6  -4   9   31.40   16.10
   2  -5  -9  797.52   28.20
  -2   5   9  798.92   40.00
  -2   5   9  823.92   34.00
   1  -4  -9 1190.28   37.20
  -1   4   9 1206.98   46.00
  -1   4   9 1178.28   41.50
   0  -3  -9  106.59    7.40
   0   3   9  128.29   14.10
   0   3   9  109.69   14.80
  -1  -2  -9  103.79    6.70
   1   2   9   89.09    6.50
   1   2   9  111.19   11.50
   1   2   9  123.29   14.50
   1   2   9  101.39    6.40
  -2  -1  -9  370.86   13.40
  -2  -1  -9  326.07   13.50
   2   1   9  348.47   19.00
  -3   0  -9    2.40    5.30
  -3   0  -9    9.50    7.40
  -3   0  -9   18.20    9.80
  -4   1  -9  -23.50   11.90
  -4   1  -9   -5.90    6.10
  -4   1  -9    0.80    8.90
   4  -1   9   -1.30    7.70
  -5   2  -9  801.32   30.00
  -5   2  -9  783.32   37.70
  -5   2  -9  762.22   31.90
   5  -2   9  788.12   30.20
  -6   3  -9  326.67   31.40
  -6   3  -9  376.56   21.70
  -6   3  -9  378.66   24.80
   6  -3   9  348.47   23.80
  -7   4  -9   -8.10   16.00
  -7   4  -9    9.20   20.70
   7  -4   9    0.30   16.30
  -1   5   9  330.47   31.30
  -1   5   9  320.97   26.20
   0   4   9    3.40   11.50
   0   4   9   30.10   15.20
   1   3   9 1088.19   38.70
   1   3   9 1074.59   41.60
  -2  -2  -9  136.39    7.20
   2   2   9  123.49    7.10
   2   2   9  128.89   13.40
   2   2   9  124.19   13.60
   2   2   9  124.89    7.80
  -3  -1  -9   22.50   10.00
  -3  -1  -9   13.10    4.90
   3   1   9   18.00   10.20
  -4   0  -9    3.90    8.90
  -4   0  -9   -6.70    5.50
  -4   0  -9   27.50   11.20
   4   0   9   -8.90    6.50
  -5   1  -9  260.47   18.30
  -5   1  -9  300.57   15.60
  -5   1  -9  240.58   23.50
   5  -1   9  276.57   16.50
  -6   2  -9   75.99   10.10
  -6   2  -9   91.09   14.00
  -6   2  -9   80.69   23.30
   6  -2   9   50.59   11.40
  -7   3  -9   -8.60   11.10
  -7   3  -9  -12.00   12.80
  -7   3  -9  -26.60   18.00
   7  -3   9    5.00   14.30
  -8   4  -9  294.07   28.60
  -8   4  -9  245.78   30.00
   8  -4   9  250.17   25.90
   0   5   9  -36.60   17.00
   0   5   9   10.30   15.00
   1   4   9  172.88   19.70
   1   4   9  139.09   19.10
   2   3   9 1672.93   56.79
   2   3   9 1706.33   58.89
   3   2   9   89.49    7.40
   3   2   9  106.39   14.10
   3   2   9  129.29   14.20
  -4  -1  -9    5.60   11.10
  -4  -1  -9   -6.30    5.00
   4   1   9    2.90   10.90
   4   1   9   15.70    5.90
  -5   0  -9    5.40   12.20
  -5   0  -9   -5.70    6.10
  -5   0  -9    3.50    8.80
   5   0   9   -6.50    7.30
  -6   1  -9   13.30   15.60
  -6   1  -9   31.90   11.70
  -6   1  -9   28.70    7.90
   6  -1   9   20.90   10.00
  -7   2  -9   49.90   18.70
  -7   2  -9   48.00   10.40
  -7   2  -9   53.19   13.10
   7  -2   9   54.89   12.90
  -8   3  -9    9.50   20.20
  -8   3  -9   -9.90   15.60
  -8   3  -9    4.20   13.00
   8  -3   9   32.30   15.40
  -9   4  -9   37.30   25.40
  -9   4  -9   11.00   19.20
   9  -4   9   41.60   19.80
   1   5   9  322.17   25.80
   1   5   9  255.27   31.40
   2   4   9    8.30   14.30
   2   4   9    0.80   15.20
   3   3   9   22.40   14.10
   3   3   9   14.40   13.50
  -4  -2  -9  129.09    8.30
   4   2   9  137.19   15.60
   4   2   9  114.69    8.00
   4   2   9  170.28   17.80
  -5  -1  -9  279.07   13.80
  -5  -1  -9  293.57   21.50
   5   1   9  290.47   21.00
   5   1   9  261.37   13.30
  -6   0  -9   -4.70   13.70
  -6   0  -9    7.10   11.20
  -6   0  -9    3.40    6.50
   6   0   9   -6.70    8.10
  -7   1  -9    4.30    7.80
   7  -1   9    3.40   10.40
  -8   2  -9  194.78   26.10
  -8   2  -9  183.68   21.70
  -8   2  -9  189.58   17.50
   8  -2   9  195.88   20.20
  -9   3  -9  281.17   27.20
  -9   3  -9  286.87   33.00
   9  -3   9  306.37   25.90
   2   5   9  491.15   34.30
   2   5   9  490.95   31.20
   3   4   9    7.90   16.60
   3   4   9   58.89   16.70
   4   3   9  -18.50   13.10
   4   3   9    7.50   13.80
  -5  -2  -9  825.52   27.00
   5   2   9  819.22   36.50
   5   2   9  819.02   26.10
   5   2   9  815.82   35.70
  -6  -1  -9   44.50    7.10
  -6  -1  -9   45.40   14.70
   6   1   9   22.90    7.20
   6   1   9   36.30   14.00
  -7   0  -9    3.60   11.10
  -7   0  -9   -0.30   14.80
  -7   0  -9    3.60    7.00
   7   0   9    8.40    8.60
  -8   1  -9   11.40    8.70
  -8   1  -9   19.80   14.00
  -8   1  -9  -14.00   16.80
   8  -1   9  -21.10   11.10
  -9   2  -9   19.40   19.60
  -9   2  -9   36.40   11.30
  -9   2  -9   16.20   14.60
   9  -2   9   31.40   13.20
 -10   3  -9   76.59   25.20
 -10   3  -9   86.69   19.40
  10  -3   9  102.49   19.90
   3   5   9   40.90   18.90
   3   5   9   42.20   21.20
   4   4   9  118.39   19.00
   4   4   9  141.79   21.90
   5   3   9  109.29   19.40
  -6  -2  -9   81.49    7.50
   6   2   9   97.09   18.50
   6   2   9   82.29    7.00
   6   2   9   63.99   17.60
  -7  -1  -9    3.50    6.70
   7   1   9    8.90    7.60
   7   1   9   15.30   15.70
  -8   0  -9   10.10   15.70
  -8   0  -9   -1.90    7.90
   8   0   9   -4.60    9.40
  -9   1  -9   69.29   16.40
  -9   1  -9   48.40   10.30
  -9   1  -9   51.49   20.10
   9  -1   9   43.80   13.80
 -10   2  -9   18.70   22.10
 -10   2  -9    8.00   14.50
 -10   2  -9    0.00   13.90
  10  -2   9    6.20   15.70
 -11   3  -9   80.89   19.10
 -11   3  -9  100.49   28.30
  11  -3   9   72.39   20.90
   4   5   9    9.10   19.90
   4   5   9    3.20   20.30
   5   4   9  273.17   26.90
   5   4   9  248.78   28.10
  -6  -3  -9  354.26   13.20
   6   3   9  303.17   30.50
   6   3   9  438.66   29.60
  -7  -2  -9   58.89    7.80
   7   2   9   54.99    7.40
   7   2   9   49.60   19.00
   7   2   9   65.39   19.10
  -8  -1  -9   13.90    7.50
  -8  -1  -9    1.70   16.70
   8   1   9   -4.00   16.20
   8   1   9    7.10    8.40
  -9   0  -9  -16.60   16.60
  -9   0  -9   14.70    8.60
   9   0   9   -6.20   10.80
 -10   1  -9   -0.50    9.90
 -10   1  -9    2.30   15.40
 -10   1  -9    3.90   21.00
  10  -1   9  -15.10   13.20
 -11   2  -9    6.90   15.10
 -11   2  -9   38.00   22.90
  11  -2   9   13.00   17.20
   5   5   9  278.17   32.80
   5   5   9  291.17   30.90
   6   4   9   50.29   19.70
   6   4   9   33.10   20.50
  -7  -3  -9   -3.80    5.10
   7   3   9    7.30   16.60
   7   3   9   21.80   18.90
  -8  -2  -9  174.88   12.90
   8   2   9  178.08   12.30
   8   2   9  144.39   23.20
   8   2   9  195.28   23.90
  -9  -1  -9   58.69    9.20
  -9  -1  -9   74.79   20.60
   9   1   9   50.49   10.30
   9   1   9   72.09   19.60
 -10   0  -9   -3.80    8.70
 -10   0  -9   -2.70   18.00
  10   0   9    5.90   11.80
 -11   1  -9   13.10   11.50
 -11   1  -9    5.30   14.50
 -11   1  -9   -6.10   20.20
  11  -1   9    3.10   13.90
 -12   2  -9  238.68   32.10
 -12   2  -9  227.38   25.60
  12  -2   9  229.78   25.90
   7   4   9   11.20   21.20
   7   4   9   12.30   19.20
   8   3   9   -6.90   20.50
   8   3   9  -24.40   16.60
  -9  -2  -9   24.60    7.90
   9   2   9   -0.70   19.80
   9   2   9   33.60    8.80
   9   2   9   32.50   18.20
 -10  -1  -9  -14.90    8.10
 -10  -1  -9   15.50   18.50
  10   1   9    6.80   10.60
  10   1   9   40.40   19.40
 -11   0  -9   25.30   19.80
 -11   0  -9    2.90   10.10
  11   0   9   -9.60   12.60
  11   0   9   46.60   20.30
 -12   1  -9   14.90   18.90
 -12   1  -9  -12.10   22.20
  12  -1   9   34.30   16.60
 -13   2  -9   22.50   20.40
 -13   2  -9    5.60   25.10
  13  -2   9   37.70   19.60
   8   4   9  272.27   33.30
   8   4   9  229.48   28.20
  -9  -3  -9  274.37   14.80
   9   3   9  272.07   32.90
   9   3   9  290.97   31.80
 -10  -2  -9    9.00    7.90
  10   2   9    7.20    9.80
  10   2   9    5.80   20.60
 -11  -1  -9   -6.70    9.20
 -11  -1  -9  -19.00   19.70
  11   1   9  -18.10   11.20
  11   1   9    2.80   18.20
 -12   0  -9   16.60   21.40
 -12   0  -9    2.20   11.50
  12   0   9   16.20   20.20
  12   0   9   -7.10   14.20
 -13   1  -9   36.20   25.50
  13  -1   9   -4.80   17.30
   9   4   9   42.50   24.30
   9   4   9   17.20   24.00
 -10  -3  -9   63.29    8.50
  10   3   9   12.40   22.30
  10   3   9   59.29   24.80
 -11  -2  -9   25.20    9.00
  11   2   9   25.40   19.80
  11   2   9   12.80   11.60
 -12  -1  -9   14.20   10.60
 -12  -1  -9   11.90   22.60
  12   1   9    7.80   22.50
  12   1   9   15.70   13.10
 -13   0  -9   28.50   22.60
  13   0   9   72.49   23.60
  13   0   9  -10.10   14.80
 -14   1  -9   25.60   25.00
  14  -1   9  -29.30   18.30
 -11  -3  -9   76.29    9.90
  11   3   9   80.89   26.30
  11   3   9   54.19   24.80
 -12  -2  -9  246.68   18.50
  12   2   9  238.78   29.60
  12   2   9  226.68   20.40
 -13  -1  -9    1.20   25.80
 -13  -1  -9    9.00   12.30
  13   1   9  -26.90   22.90
  13   1   9  -15.80   14.70
 -14   0  -9    1.60   25.00
  14   0   9   17.60   16.70
  14   0   9   20.30   24.00
 -13  -2  -9    9.90   10.70
  13   2   9   -5.90   25.30
 -14  -1  -9    8.30   26.70
  14   1   9    8.70   16.20
  14   1   9   26.20   25.10
  19   1 -10   35.50   15.30
  19   1 -10   33.50   20.10
  19   1 -10   83.29   24.10
  18   2 -10  413.96   30.70
  18   2 -10  412.46   33.90
  18   2 -10  374.16   25.30
  19   0 -10    9.20   17.90
  19   0 -10  -29.00   19.50
 -19   0  10  -22.40   17.90
  18   1 -10   60.39   21.80
  18   1 -10   64.69   19.80
  18   1 -10   95.99   15.50
  17   2 -10  259.17   25.10
  17   2 -10  259.37   26.20
  17   2 -10  242.28   20.90
  16   3 -10    3.40   18.10
  16   3 -10   -1.80   20.70
  16   3 -10   19.60   15.60
  19  -1 -10   51.29   18.30
  19  -1 -10   70.89   23.70
 -19   1  10   18.80   29.70
  18   0 -10 1002.60   41.80
  18   0 -10  975.50   45.40
 -18   0  10 1081.29   42.00
  17   1 -10   88.49   13.50
  17   1 -10   49.00   19.40
  17   1 -10   63.49   18.00
  16   2 -10  -15.70   17.40
  16   2 -10    3.10   12.40
  16   2 -10   -9.80   16.10
  15   3 -10  253.37   26.10
  15   3 -10  224.98   22.50
  15   3 -10  257.17   21.00
  14   4 -10   82.19   23.80
  14   4 -10   30.20   17.60
  14   4 -10   33.20   17.50
  18  -1 -10   84.99   17.40
  18  -1 -10   89.79   23.20
 -18   1  10   89.09   20.20
  17   0 -10  572.64   34.30
  17   0 -10  610.14   31.10
 -17   0  10  601.54   29.60
  16   1 -10    4.80   17.70
  16   1 -10  -12.40   15.60
  16   1 -10   -5.30   10.40
 -16  -1  10   -9.60   14.70
  15   2 -10  205.48   23.80
  15   2 -10  168.48   16.60
  15   2 -10  175.98   21.40
 -15  -2  10  230.88   23.40
  14   3 -10   87.79   15.20
  14   3 -10  109.39   21.10
  14   3 -10   59.49   18.10
 -14  -3  10   65.89   15.20
  13   4 -10   -6.70   19.90
  13   4 -10    2.70   15.20
  13   4 -10  -11.20   15.80
 -13  -4  10   -2.80   16.20
  18  -2 -10  371.76   25.00
  18  -2 -10  342.37   34.00
 -18   2  10  418.06   35.60
  17  -1 -10   66.79   15.30
  17  -1 -10   56.69   20.20
 -17   1  10   67.49   18.80
  16   0 -10  -11.60   13.20
  16   0 -10  -38.50   16.80
 -16   0  10   21.40   14.90
 -16   0  10  -16.60   12.50
  15   1 -10  671.93   34.40
  15   1 -10  686.93   27.30
  15   1 -10  717.83   31.70
 -15  -1  10  716.23   33.20
  14   2 -10  349.17   19.60
  14   2 -10  377.06   27.00
  14   2 -10  361.16   26.10
 -14  -2  10  393.96   24.40
  13   3 -10  -10.20   14.90
  13   3 -10   -9.80   17.80
  13   3 -10  -13.30   11.40
 -13  -3  10   -2.40   12.40
  12   4 -10    3.00   14.20
  12   4 -10   27.40   27.30
  12   4 -10  -14.30   19.70
 -12  -4  10   -8.70   13.10
  17  -2 -10  240.38   26.40
  17  -2 -10  239.98   19.90
 -17   2  10  270.47   30.60
  16  -1 -10   16.80   12.50
  16  -1 -10   -7.70   15.40
 -16   1  10   -8.00   15.50
 -16   1  10   33.50   16.50
  15   0 -10  207.28   18.80
  15   0 -10  227.48   23.90
 -15   0  10  244.58   18.90
 -15   0  10  216.38   21.50
  14   1 -10  161.58   19.70
  14   1 -10  175.58   13.50
  14   1 -10  162.18   17.30
 -14  -1  10  178.88   20.30
  13   2 -10  365.96   18.70
  13   2 -10  333.47   24.80
  13   2 -10  399.66   39.50
 -13  -2  10  419.06   23.50
  12   3 -10  229.88   18.00
  12   3 -10  209.68   24.20
  12   3 -10  208.98   19.90
 -12  -3  10  200.58   19.90
  11   4 -10   -6.00   14.80
  11   4 -10   17.60   13.90
  11   4 -10    6.70   19.70
 -11  -4  10    2.70   12.70
  10   5 -10   10.20   15.00
  10   5 -10   -1.90   21.40
  10   5 -10  -13.10   16.70
 -10  -5  10  -21.10   16.10
  16  -2 -10   18.00   18.70
  16  -2 -10   17.90   11.60
 -16   2  10   12.80   18.20
  15  -1 -10  669.73   28.10
  15  -1 -10  674.13   32.80
 -15   1  10  740.73   32.10
 -15   1  10  668.63   33.80
  14   0 -10 1310.67   45.40
  14   0 -10 1354.36   49.80
 -14   0  10 1343.67   44.30
 -14   0  10 1279.67   48.20
  13   1 -10    6.80   11.60
  13   1 -10    3.30    7.20
  13   1 -10   -4.00   14.50
 -13  -1  10  -13.80    9.40
  12   2 -10  192.48   20.10
  12   2 -10  183.18   18.30
  12   2 -10  179.48   13.40
 -12  -2  10  152.78   17.40
  11   3 -10  387.96   21.20
  11   3 -10  400.16   26.10
  11   3 -10  395.26   27.30
 -11  -3  10  420.46   24.20
  10   4 -10   -7.70   13.10
  10   4 -10   -5.20   17.00
  10   4 -10    4.30   13.70
 -10  -4  10   21.80   12.20
   9   5 -10   27.10   19.90
   9   5 -10   17.60   14.80
   9   5 -10   22.20   17.40
  -9  -5  10    6.70   13.30
  16  -3 -10    0.90   18.40
  16  -3 -10   13.80   21.20
 -16   3  10   24.60   21.20
  15  -2 -10  168.58   19.50
  15  -2 -10  173.78   15.20
 -15   2  10  248.78   25.50
 -15   2  10  168.78   20.90
  14  -1 -10  140.29   18.50
  14  -1 -10  128.69   14.10
 -14   1  10  161.08   19.30
 -14   1  10  145.69   16.30
  13   0 -10  387.96   25.40
  13   0 -10  410.56   20.30
 -13   0  10  382.86   23.80
 -13   0  10  460.85   19.40
  12   1 -10  267.67   13.10
  12   1 -10  267.87   20.90
  12   1 -10  274.37   18.60
 -12  -1  10  273.97   19.10
  11   2 -10  184.98   18.90
  11   2 -10  190.88   17.90
  11   2 -10  196.28   12.90
 -11  -2  10  186.88   17.90
  10   3 -10   31.10   14.90
  10   3 -10   40.90   10.90
  10   3 -10   43.80   13.50
 -10  -3  10   47.40   10.90
   9   4 -10   28.90   14.80
   9   4 -10   25.00   13.50
   9   4 -10   43.90   17.70
  -9  -4  10   34.50   11.70
   8   5 -10    5.10   19.90
   8   5 -10    9.40   13.60
   8   5 -10  -23.30   16.90
  -8  -5  10   28.90   13.40
  15  -3 -10  190.18   23.10
  15  -3 -10  220.58   17.10
 -15   3  10  196.98   37.70
 -15   3  10  238.98   27.60
  14  -2 -10  351.56   24.70
  14  -2 -10  372.86   17.60
 -14   2  10  334.07   25.60
 -14   2  10  404.26   26.50
  13  -1 -10   -8.80    8.30
  13  -1 -10    9.90   14.40
 -13   1  10    4.80   10.50
 -13   1  10    5.10   11.70
  12   0 -10  172.78   13.60
  12   0 -10  178.78   18.40
 -12   0  10  174.58   12.70
 -12   0  10  189.48   17.00
  11   1 -10 1841.92   58.89
  11   1 -10 1823.52   60.59
  11   1 -10 1873.81   55.49
 -11  -1  10 1764.32   59.99
  10   2 -10  697.33   24.70
  10   2 -10  722.73   29.50
  10   2 -10  673.43   29.10
 -10  -2  10  686.63   28.50
   9   3 -10  -14.40   11.70
   9   3 -10   -8.30   10.90
   9   3 -10   -7.30    9.40
  -9  -3  10    3.50    9.20
   8   4 -10   -2.20   12.90
   8   4 -10   -0.30   12.60
   8   4 -10   22.40   16.40
  -8  -4  10   -0.20   10.10
   7   5 -10    7.00   13.40
   7   5 -10   13.80   16.60
   7   5 -10  -19.20   18.10
  -7  -5  10   11.20   12.90
  14  -3 -10   74.49   19.90
  14  -3 -10   63.99   10.50
 -14   3  10   72.29   16.80
 -14   3  10   68.39   18.20
  13  -2 -10  401.66   24.30
  13  -2 -10  379.86   16.90
 -13   2  10  380.46   25.00
 -13   2  10  383.16   23.90
  12  -1 -10  223.78   24.10
  12  -1 -10  275.17   14.20
 -12   1  10  296.67   18.50
 -12   1  10  307.37   20.00
  11   0 -10  412.76   17.60
  11   0 -10  344.27   20.70
 -11   0  10  366.66   20.70
 -11   0  10  412.36   16.50
  10   1 -10  370.46   20.90
  10   1 -10  365.16   18.50
 -10  -1  10  351.16   19.30
   9   2 -10   20.60   10.10
   9   2 -10   18.20   10.50
   9   2 -10   -0.30    6.20
  -9  -2  10   -2.60    7.50
   8   3 -10  283.07   17.30
   8   3 -10  307.97   19.20
   8   3 -10  275.87   34.60
  -8  -3  10  309.37   18.50
   7   4 -10   -3.60   13.10
   7   4 -10   30.80   16.10
   7   4 -10   14.40   14.20
  -7  -4  10   24.40   10.10
   6   5 -10    2.80   17.40
   6   5 -10   -0.40   12.80
   6   5 -10   15.10   19.80
  -6  -5  10    8.20   12.10
  14  -4 -10   30.20   20.00
 -14   4  10   42.70   25.00
 -14   4  10   50.89   20.60
  13  -3 -10  -49.40   15.90
  13  -3 -10    3.10    8.10
 -13   3  10  -11.90   12.80
 -13   3  10   28.30   26.10
  12  -2 -10  193.78   18.80
  12  -2 -10  155.38   11.00
 -12   2  10  161.58   17.90
 -12   2  10  187.28   16.00
  11  -1 -10 1768.12   60.99
  11  -1 -10 1853.11   55.69
 -11   1  10 1860.81   57.89
 -11   1  10 1803.72   60.29
  10   0 -10 1531.35   50.49
  10   0 -10 1450.95   46.40
 -10   0  10 1459.85   49.60
   9   1 -10   -2.80    9.60
   9   1 -10   -5.40    7.60
  -9  -1  10    3.90    7.30
   8   2 -10  285.07   18.70
   8   2 -10  274.47   13.20
   8   2 -10  301.37   17.70
  -8  -2  10  308.27   17.80
   7   3 -10  897.81   33.30
   7   3 -10  844.52   36.30
   7   3 -10  904.01   32.70
  -7  -3  10  911.81   33.70
   6   4 -10   68.89   14.60
   6   4 -10   67.29   15.40
   6   4 -10   64.99   17.10
  -6  -4  10   85.19   11.40
   5   5 -10  -20.00   19.30
   5   5 -10    2.40   16.30
  -5  -5  10  -19.20   11.50
  13  -4 -10    9.80   17.80
 -13   4  10  -10.00   19.00
 -13   4  10   14.10   16.60
  12  -3 -10  193.58   20.50
 -12   3  10  218.28   18.10
 -12   3  10  209.18   22.60
  11  -2 -10  189.28   19.90
  11  -2 -10  203.68   12.20
 -11   2  10  173.18   16.90
 -11   2  10  213.08   18.70
  10  -1 -10  351.56   14.30
  10  -1 -10  370.76   21.50
 -10   1  10  391.46   17.10
 -10   1  10  403.36   20.80
   9   0 -10   14.60    6.00
   9   0 -10    6.20    9.20
  -9   0  10   20.80    7.50
   8   1 -10 1219.48   40.00
   8   1 -10 1263.67   42.10
  -8  -1  10 1208.18   41.60
   7   2 -10  196.98   14.90
   7   2 -10  190.38   11.40
   7   2 -10  195.18   15.20
  -7  -2  10  192.88   14.20
   6   3 -10    0.00    9.00
   6   3 -10    1.70   11.90
   6   3 -10   -0.60    9.50
  -6  -3  10   -4.50    7.70
   5   4 -10   33.10   14.40
   5   4 -10   49.30   12.10
   5   4 -10   55.39   16.80
  -5  -4  10   29.60    9.90
   4   5 -10    8.10   18.40
   4   5 -10   -4.80   16.70
  -4  -5  10    2.60   11.60
  12  -4 -10   -2.30   15.90
 -12   4  10    3.10   13.90
 -12   4  10   10.20   17.90
  11  -3 -10  413.06   26.70
 -11   3  10  436.76   25.30
 -11   3  10  424.86   26.10
  10  -2 -10  678.03   29.30
 -10   2  10  715.43   27.60
 -10   2  10  698.23   29.30
   9  -1 -10   -2.10   10.30
  -9   1  10   -3.30    6.20
  -9   1  10   10.60    7.80
   8   0 -10  566.84   19.60
   8   0 -10  567.54   23.80
  -8   0  10  566.64   23.20
   7   1 -10 3572.94  107.19
   7   1 -10 3560.44  106.09
  -7  -1  10 3459.85  106.99
   6   2 -10   81.79   10.60
   6   2 -10   84.59   10.30
   6   2 -10   76.19    9.50
  -6  -2  10   88.89    9.60
   5   3 -10   -1.40   10.80
   5   3 -10    1.50    9.40
   5   3 -10    2.00    8.90
  -5  -3  10    7.40    8.40
   4   4 -10  117.59   14.00
   4   4 -10  110.19   16.30
   4   4 -10  139.99   18.70
  -4  -4  10  137.79   13.20
   3   5 -10   33.10   18.60
   3   5 -10   26.70   18.50
  -3  -5  10   33.60   12.80
  11  -4 -10   -1.10   15.20
 -11   4  10    6.30   10.30
 -11   4  10   11.60   13.20
 -11   4  10   -0.80   17.30
  10  -3 -10   25.80   14.30
 -10   3  10   34.00   13.40
 -10   3  10   44.10   11.50
   9  -2 -10    0.10   10.90
  -9   2  10   11.00    9.00
  -9   2  10  -18.20    8.30
   8  -1 -10 1254.57   42.30
  -8   1  10 1236.18   41.80
  -8   1  10 1215.38   38.70
   7   0 -10  234.28   10.20
   7   0 -10  201.58   13.30
  -7   0  10  224.58   13.70
   6   1 -10   75.09    9.10
   6   1 -10   60.79    7.80
  -6  -1  10   65.89    8.10
   5   2 -10  329.47   15.70
   5   2 -10  310.67   14.40
   5   2 -10  307.27   17.00
  -5  -2  10  313.07   16.30
   4   3 -10  587.94   25.30
   4   3 -10  646.14   28.40
   4   3 -10  621.14   26.20
  -4  -3  10  634.74   25.80
   3   4 -10    6.00   11.50
   3   4 -10   21.50   14.70
   3   4 -10   16.40   13.30
  -3  -4  10    6.00    9.20
   2   5 -10  -19.80   16.90
   2   5 -10  -16.10   15.40
  -2  -5  10   14.70   12.30
  -2  -5  10   -5.50   12.70
  10  -4 -10   -3.00   14.90
 -10   4  10   10.60   11.50
 -10   4  10    7.20    9.00
 -10   4  10   -8.00   16.40
   9  -3 -10   -2.50   12.60
  -9   3  10   -6.30   12.00
  -9   3  10  -22.50    8.90
   8  -2 -10  276.67   18.30
  -8   2  10  266.17   17.40
  -8   2  10  307.37   16.30
   7  -1 -10 3568.44  108.69
  -7   1  10 3610.24  105.89
  -7   1  10 3553.24  108.29
   6   0 -10 1066.59   35.50
   6   0 -10 1049.20   32.50
  -6   0  10 1021.20   35.00
   5   1 -10  611.14   23.40
   5   1 -10  621.64   22.40
  -5  -1  10  627.94   23.40
   4   2 -10  523.35   20.20
   4   2 -10  518.05   21.90
   4   2 -10  493.05   20.30
  -4  -2  10  502.05   21.00
   3   3 -10  516.15   24.60
   3   3 -10  547.85   26.10
   3   3 -10  533.45   23.70
  -3  -3  10  553.74   23.00
   2   4 -10    4.70   21.80
   2   4 -10  -10.20   10.50
   2   4 -10   12.70   14.20
  -2  -4  10   10.90    9.90
   1   5 -10   -7.20   17.40
   1   5 -10   14.60   17.40
  -1  -5  10   21.70   13.50
  -1  -5  10   13.10   12.50
  10  -5 -10   -3.40   16.60
 -10   5  10   -1.10   20.70
 -10   5  10   -3.60   13.90
   9  -4 -10   24.40   15.20
  -9   4  10   49.40   11.20
  -9   4  10   -5.40   15.60
  -9   4  10   15.60    8.90
   8  -3 -10  301.67   19.80
  -8   3  10  273.27   20.30
  -8   3  10  323.27   17.90
   7  -2 -10  181.88   15.10
  -7   2  10  181.38   14.20
  -7   2  10  189.18   13.40
   6  -1 -10   69.59    9.40
  -6   1  10   69.99    8.10
  -6   1  10   66.79    6.60
   5   0 -10 1402.76   44.80
   5   0 -10 1393.36   42.40
  -5   0  10 1373.16   44.40
   4   1 -10 2393.96   71.49
   4   1 -10 2264.07   72.49
   4   1 -10 2416.26   72.39
  -4  -1  10 2417.66   72.89
   3   2 -10  170.48   12.60
   3   2 -10  174.38   11.90
   3   2 -10  162.58   13.60
  -3  -2  10  166.58   12.30
   2   3 -10   32.40   10.70
   2   3 -10   19.80   11.80
   2   3 -10    8.60    9.50
  -2  -3  10   17.70    8.40
   1   4 -10   38.70   15.50
   1   4 -10   27.90   14.60
  -1  -4  10   44.80   10.30
   0   5 -10   -3.70   17.50
   0   5 -10   28.80   18.40
   0  -5  10   10.10   14.00
   0  -5  10   14.90   13.90
   9  -5 -10    4.30   16.30
  -9   5  10    3.70   12.90
  -9   5  10    9.40   19.50
  -8   4  10   -8.60   14.10
  -8   4  10   -3.40    8.30
  -8   4  10    9.40    9.40
   7  -3 -10  912.11   34.20
  -7   3  10  909.81   34.40
  -7   3  10  883.81   31.20
  -7   3  10  838.02   29.40
   6  -2 -10   94.99   10.60
  -6   2  10   73.49    8.70
  -6   2  10   65.09    9.10
   5  -1 -10  624.24   23.30
  -5   1  10  616.04   21.30
  -5   1  10  644.24   23.20
   4   0 -10 1553.64   49.99
   4   0 -10 1619.94   48.50
  -4   0  10 1599.74   49.70
   3   1 -10  586.14   22.10
   3   1 -10  645.14   22.50
   3   1 -10  610.34   22.50
  -3  -1  10  622.44   22.70
   2   2 -10  135.29   11.10
   2   2 -10  142.69   12.70
   2   2 -10  133.39   13.30
  -2  -2  10  151.98   12.00
   1   3 -10   28.20   10.80
   1   3 -10   40.20   10.20
   1   3 -10   40.20   11.40
  -1  -3  10   20.60    8.00
   0   4 -10   11.10   14.50
   0   4 -10   -8.50   14.20
   0  -4  10   -2.20    9.90
  -1   5 -10    6.20   17.50
  -1   5 -10   15.50   18.50
   1  -5  10   10.50   13.90
   8  -5 -10    3.60   15.40
  -8   5  10   25.00   11.00
  -8   5  10   10.70   19.90
  -8   5  10   -8.20   12.80
   7  -4 -10    8.90   11.70
  -7   4  10   13.00    8.20
  -7   4  10   -8.20   13.70
  -7   4  10    8.20    8.70
   6  -3 -10   -8.10    9.30
  -6   3  10  -21.50   10.50
  -6   3  10   -1.80    6.80
  -6   3  10   -3.10    5.50
   5  -2 -10  294.77   16.40
  -5   2  10  324.57   16.30
  -5   2  10  322.87   15.60
   4  -1 -10 2373.96   73.19
  -4   1  10 2461.45   72.39
  -4   1  10 2365.66   72.89
   3   0 -10   91.69    7.70
   3   0 -10  103.39    7.80
   3   0 -10  109.69    9.20
  -3   0  10  102.99    9.30
   2   1 -10   -0.60    5.90
   2   1 -10    0.70    5.80
   2   1 -10    3.10    6.70
  -2  -1  10   -3.10    5.50
   1   2 -10  750.12   28.10
   1   2 -10  739.63   28.60
   1   2 -10  707.63   27.20
  -1  -2  10  743.13   27.20
   0   3 -10  476.25   25.80
   0   3 -10  418.56   33.40
   0   3 -10  496.75   22.30
   0  -3  10  461.75   21.30
  -1   4 -10   51.29   15.70
  -1   4 -10   44.40   16.80
   1  -4  10   56.69   13.10
  -2   5 -10  -26.90   18.30
  -2   5 -10  -23.80   17.90
   2  -5  10    2.00   14.80
   7  -5 -10    5.60   13.00
  -7   5  10   -4.10   12.50
  -7   5  10    9.00   19.40
  -7   5  10  -22.40    9.60
   6  -4 -10   62.59   12.50
  -6   4  10   85.79    9.90
  -6   4  10   67.19   15.80
   5  -3 -10    9.30    8.80
  -5   3  10    4.20   10.40
  -5   3  10    6.70    6.20
  -5   3  10    7.20    5.70
   4  -2 -10  527.05   20.70
  -4   2  10  521.65   21.10
  -4   2  10  525.15   19.80
   3  -1 -10  641.74   21.90
  -3   1  10  621.94   21.60
  -3   1  10  573.14   21.20
  -3   1  10  621.64   21.40
   2   0 -10   67.99    8.10
   2   0 -10   47.80    6.80
   2   0 -10   49.40    6.40
  -2   0  10   39.30    5.80
   1   1 -10   18.00    7.60
   1   1 -10    4.70    6.30
   1   1 -10    2.80    6.60
  -1  -1  10   10.30    5.90
   0   2 -10 1054.89   37.30
   0   2 -10 1049.09   37.80
   0   2 -10 1059.59   36.20
  -1   3 -10   28.00   12.40
  -1   3 -10   24.40   13.20
  -2   4 -10  132.09   20.50
  -2   4 -10  122.49   18.70
   2  -4  10  126.79   15.40
  -3   5 -10   31.50   22.20
  -3   5 -10   24.80   18.80
   3  -5  10   28.50   15.90
   6  -5 -10   -5.10   12.50
  -6   5  10   21.80   18.50
  -6   5  10    1.70   12.90
   5  -4 -10   62.99   11.50
  -5   4  10   36.70   15.70
  -5   4  10   42.80    6.80
  -5   4  10   39.30    9.10
   4  -3 -10  617.84   23.70
  -4   3  10  606.44   27.40
  -4   3  10  620.54   21.70
  -4   3  10  624.14   21.10
   3  -2 -10  190.78   11.00
  -3   2  10  181.78    9.80
  -3   2  10  150.18   12.50
  -3   2  10  172.48   11.00
   2  -1 -10    4.70    4.80
  -2   1  10   -0.90    6.40
  -2   1  10    5.10    5.80
  -2   1  10    7.50    4.50
   1   0 -10 2691.53   81.99
   1   0 -10 2726.73   82.39
   1   0 -10 2746.23   82.89
  -1   0  10 2734.33   82.09
   0   1 -10 3059.19   91.39
   0   1 -10 2960.70   93.49
   0   1 -10 3036.20   91.89
  -1   2 -10   89.59   11.70
  -1   2 -10  127.59   13.70
  -1   2 -10  109.79   10.70
  -1   2 -10  110.69   10.30
  -2   3 -10    9.30   12.80
  -2   3 -10   12.70   14.40
  -2   3 -10    5.60    9.10
   2  -3  10  -25.80   11.00
  -3   4 -10   48.30   16.60
  -3   4 -10   52.79   18.50
  -3   4 -10   65.79   13.60
   3  -4  10   47.60   13.30
  -4   5 -10   -9.70   21.60
  -4   5 -10   -7.20   19.50
   4  -5  10   -3.20   15.70
   5  -5 -10   -1.70   11.70
  -5   5  10   10.10   12.70
  -5   5  10   27.90   18.50
   4  -4 -10  139.19   12.10
  -4   4  10  118.79   14.10
  -4   4  10  120.99   17.90
   3  -3 -10  576.64   21.20
   3  -3 -10  497.75   17.50
  -3   3  10  517.55   17.50
  -3   3  10  545.55   19.90
  -3   3  10  526.35   24.50
   2  -2 -10  156.48    9.80
  -2   2  10  119.39   13.20
  -2   2  10  141.19    9.40
  -2   2  10  138.19   10.70
   1  -1 -10   13.70    5.10
  -1   1  10   14.70    4.80
  -1   1  10    9.50    6.90
   0   0 -10  226.98   13.00
   0   0 -10  239.88   13.80
   0   0 -10  215.48   11.40
   0   0  10  212.68   11.70
  -1   1 -10  413.86   21.10
  -1   1 -10  418.36   17.10
  -1   1 -10  413.76   17.80
  -1   1 -10  422.06   18.80
  -2   2 -10  135.69   15.80
  -2   2 -10  106.89   12.40
  -2   2 -10  142.19   14.90
  -3   3 -10   57.59   10.40
  -3   3 -10   65.69   14.70
  -3   3 -10   59.39   20.70
   3  -3  10   58.89   12.00
  -4   4 -10   12.10   13.40
  -4   4 -10   -2.30   18.20
  -4   4 -10    3.70   15.30
   4  -4  10  -21.80   11.50
   4  -5 -10    5.70   10.20
  -4   5  10   12.30   17.40
  -4   5  10  -12.50   12.40
   3  -4 -10   25.30    8.30
  -3   4  10    3.20   14.40
  -3   4  10   13.50    9.20
   2  -3 -10   35.30    6.60
  -2   3  10   19.70   10.90
  -2   3  10   32.20    8.30
   1  -2 -10  752.42   24.40
  -1   2  10  743.33   24.10
  -1   2  10  692.73   23.80
  -1   2  10  768.12   28.60
  -1   2  10  750.82   26.70
   0  -1 -10 3098.49   92.39
   0   1  10 3054.29   92.19
   0   1  10 3156.58   95.09
  -1   0 -10  561.04   22.20
  -1   0 -10  553.74   20.20
  -1   0 -10  545.05   23.60
  -2   1 -10  143.99   13.40
  -2   1 -10  134.79   10.70
  -2   1 -10  136.09   14.50
  -2   1 -10  125.39   11.20
  -3   2 -10 1006.20   37.20
  -3   2 -10  998.60   35.40
  -3   2 -10  983.00   40.10
  -4   3 -10  175.98   21.20
  -4   3 -10  200.38   20.70
  -4   3 -10  203.78   17.00
   4  -3  10  178.68   19.10
  -5   4 -10   -1.20   18.70
  -5   4 -10   12.20   16.20
   5  -4  10    0.00   14.50
   3  -5 -10   50.79    9.90
  -3   5  10   32.60   13.90
  -3   5  10   19.60   18.80
   2  -4 -10   -3.00    6.70
  -2   4  10    9.70    9.70
  -2   4  10   11.70   14.90
   1  -3 -10   38.00    5.80
  -1   3  10   44.50    9.60
  -1   3  10   30.70   12.50
   0  -2 -10 1103.89   33.60
   0   2  10 1086.29   38.40
   0   2  10 1095.89   33.30
   0   2  10 1079.79   37.10
   0   2  10 1026.90   33.00
  -1  -1 -10  426.66   15.60
   1   1  10  382.26   19.30
   1   1  10  420.76   15.70
  -2   0 -10  326.87   14.40
  -2   0 -10  325.97   18.70
  -2   0 -10  333.67   16.90
  -2   0 -10  324.37   14.90
  -3   1 -10  207.98   20.90
  -3   1 -10  263.67   14.20
  -3   1 -10  243.08   15.30
  -4   2 -10  439.76   23.10
  -4   2 -10  406.96   27.20
  -4   2 -10  441.66   20.70
   4  -2  10  422.16   21.00
  -5   3 -10  -17.30    9.20
  -5   3 -10  -15.20   13.20
  -5   3 -10   11.20   17.50
   5  -3  10    1.30   11.50
  -6   4 -10   14.50   17.70
  -6   4 -10   -4.70   20.20
   6  -4  10    5.40   15.50
   2  -5 -10   -6.20   11.40
  -2   5  10    2.60   14.00
  -2   5  10    4.90   18.30
   1  -4 -10   19.60    5.60
  -1   4  10   27.90   15.10
  -1   4  10   22.30   11.00
   0  -3 -10  490.75   17.00
   0   3  10  494.55   25.90
   0   3  10  528.55   23.50
  -1  -2 -10  101.09    7.30
   1   2  10  122.99   12.90
   1   2  10   96.79    7.30
   1   2  10  116.79   12.20
   1   2  10   94.59    9.00
  -2  -1 -10  126.89    8.60
   2   1  10  146.99   13.70
  -3   0 -10 4461.35  131.79
  -3   0 -10 4537.95  132.19
  -3   0 -10 4267.97  135.89
  -3   0 -10 4442.36  133.99
  -4   1 -10  877.71   30.70
  -4   1 -10  850.11   32.30
  -4   1 -10  801.32   36.60
   4  -1  10  866.01   31.30
  -5   2 -10   17.00   19.00
  -5   2 -10   12.20   12.40
  -5   2 -10    1.90    8.30
   5  -2  10    2.70   11.70
  -6   3 -10  247.38   20.20
  -6   3 -10  243.18   28.70
  -6   3 -10  260.37   23.80
   6  -3  10  251.27   22.40
  -7   4 -10   95.69   19.20
  -7   4 -10   46.80   23.00
   7  -4  10  107.19   19.00
  -1   5  10   -4.70   18.80
  -1   5  10   -8.90   14.80
   0   4  10   -2.60   12.00
   0   4  10   -8.80   14.60
   1   3  10   32.60   13.20
   1   3  10   45.40   12.00
  -2  -2 -10  119.49    7.60
   2   2  10  153.48   16.20
   2   2  10  130.39    8.00
   2   2  10  157.88   17.00
  -3  -1 -10  280.97   18.50
  -3  -1 -10  254.37   12.40
   3   1  10  252.17   18.70
  -4   0 -10 1318.57   42.80
  -4   0 -10 1308.27   45.50
  -4   0 -10 1261.97   48.10
   4   0  10 1356.96   42.80
  -5   1 -10    7.90   10.70
  -5   1 -10   -7.40    7.20
  -5   1 -10    0.10   13.80
   5  -1  10  -13.50    9.20
  -6   2 -10 1315.97   54.79
  -6   2 -10 1402.26   50.59
  -6   2 -10 1409.16   47.90
   6  -2  10 1438.66   48.80
  -7   3 -10    1.80   19.80
  -7   3 -10   -4.60   12.20
  -7   3 -10   15.50   15.80
   7  -3  10   -8.30   13.90
  -8   4 -10   22.00   24.50
  -8   4 -10   22.10   19.50
   8  -4  10   48.30   18.90
   0   5  10    2.80   18.60
   0   5  10   26.90   16.00
   1   4  10   58.59   14.60
   1   4  10   37.90   16.90
   2   3  10    5.00   12.00
   2   3  10    5.10   14.40
   3   2  10  966.80   38.10
   3   2  10  980.30   38.80
   3   2  10 1023.10   31.10
  -4  -1 -10  832.82   35.70
  -4  -1 -10  887.91   29.50
   4   1  10  894.71   29.30
   4   1  10  880.81   35.30
  -5   0 -10    4.40   12.50
  -5   0 -10    2.80    6.40
  -5   0 -10    1.10   10.60
   5   0  10   -3.70    7.80
  -6   1 -10  364.36   18.80
  -6   1 -10  319.77   28.20
  -6   1 -10  333.17   23.40
   6  -1  10  365.96   19.90
  -7   2 -10  364.16   21.00
  -7   2 -10  323.87   31.60
  -7   2 -10  358.96   23.20
   7  -2  10  385.16   23.10
  -8   3 -10   17.00   16.20
  -8   3 -10   45.50   22.70
   8  -3  10   31.80   16.00
   1   5  10  -13.10   19.10
   1   5  10    8.80   16.60
   2   4  10  122.99   20.60
   2   4  10  144.79   20.10
   3   3  10   84.39   15.80
   3   3  10   55.39   16.70
  -4  -2 -10  414.46   15.80
   4   2  10  441.26   25.80
   4   2  10  408.26   15.40
   4   2  10  451.25   27.10
  -5  -1 -10   -6.40    6.10
  -5  -1 -10   -1.70   13.30
   5   1  10   27.70   13.60
   5   1  10    6.80    6.70
  -6   0 -10  999.00   38.40
  -6   0 -10  906.91   40.90
  -6   0 -10  943.41   33.70
   6   0  10 1000.60   34.10
  -7   1 -10    8.50   13.00
  -7   1 -10    3.20    8.60
  -7   1 -10   -3.50   16.80
   7  -1  10    3.00   10.90
  -8   2 -10   69.69   21.40
  -8   2 -10   47.10   15.70
  -8   2 -10   36.30   11.20
   8  -2  10   61.39   15.00
  -9   3 -10   50.19   18.50
  -9   3 -10   21.00   23.20
   9  -3  10   41.00   16.00
   2   5  10   11.10   20.60
   2   5  10  -21.00   16.30
   3   4  10   83.59   17.70
   3   4  10   70.49   19.50
   4   3  10  232.68   23.10
   4   3  10  180.18   20.60
  -5  -2 -10   -3.20    7.60
   5   2  10    6.70    5.40
   5   2  10   -3.40   15.80
   5   2  10   -7.30   16.80
  -6  -1 -10  338.77   16.40
  -6  -1 -10  348.17   26.00
   6   1  10  328.77   25.50
   6   1  10  334.37   15.90
  -7   0 -10  922.81   41.20
  -7   0 -10 1005.80   34.70
  -7   0 -10  903.11   44.70
   7   0  10  987.60   34.60
  -8   1 -10  -13.20   18.20
  -8   1 -10  -12.30   13.40
  -8   1 -10   -7.70    8.40
   8  -1  10   -3.00   11.90
  -9   2 -10   16.80   12.80
  -9   2 -10   30.70   22.90
  -9   2 -10   26.40   16.50
   9  -2  10    9.90   14.80
 -10   3 -10   93.19   26.80
 -10   3 -10   83.79   21.60
  10  -3  10  111.19   20.60
   3   5  10  -13.40   20.60
   3   5  10   26.70   19.00
   4   4  10    9.60   17.40
   4   4  10   18.00   17.60
   5   3  10   22.00   16.40
   5   3  10  -14.50   17.00
  -6  -2 -10 1444.36   45.00
   6   2  10 1436.06   43.90
   6   2  10 1379.36   54.89
  -7  -1 -10    3.90   16.20
  -7  -1 -10    7.20    7.10
   7   1  10    2.90   16.40
   7   1  10    9.20    8.10
  -8   0 -10   70.09   19.30
  -8   0 -10  128.19   11.80
   8   0  10  123.49   13.40
  -9   1 -10  500.25   28.20
  -9   1 -10  491.15   25.60
  -9   1 -10  575.24   36.80
   9  -1  10  516.95   26.70
 -10   2 -10  119.09   25.50
 -10   2 -10  112.59   20.00
  10  -2  10  111.99   19.20
 -11   3 -10   16.60   27.40
 -11   3 -10  -11.00   19.40
  11  -3  10    4.90   19.40
   4   5  10   53.59   23.50
   4   5  10    3.60   20.50
   5   4  10   14.60   18.40
   5   4  10    0.20   17.80
   6   3  10  290.77   27.90
   6   3  10  266.57   28.80
  -7  -2 -10  403.26   17.30
   7   2  10  392.26   31.50
   7   2  10  395.56   31.30
   7   2  10  373.86   16.00
  -8  -1 -10   -4.50    7.60
  -8  -1 -10    8.80   17.90
   8   1  10    7.60   15.90
   8   1  10   -7.10    8.70
  -9   0 -10    6.70   17.90
  -9   0 -10   18.60    9.30
   9   0  10    9.50   12.00
 -10   1 -10  155.28   15.50
 -10   1 -10  180.28   21.50
 -10   1 -10  160.18   26.50
  10  -1  10  197.38   21.20
 -11   2 -10  149.19   22.30
 -11   2 -10  147.19   28.40
  11  -2  10  138.99   20.30
   6   4  10   12.40   20.30
   6   4  10    6.30   19.90
  -7  -3 -10    4.70    5.10
   7   3  10   -6.40   19.50
   7   3  10   -1.00   17.40
  -8  -2 -10   43.30    7.70
   8   2  10   32.20   20.20
   8   2  10   27.90   19.60
   8   2  10   43.20    8.70
  -9  -1 -10  515.25   22.60
  -9  -1 -10  421.46   33.00
   9   1  10  544.55   33.70
   9   1  10  489.95   22.20
 -10   0 -10  255.77   30.10
 -10   0 -10  257.77   19.50
  10   0  10  251.97   27.40
 -11   1 -10   28.20   17.50
 -11   1 -10   19.20   17.90
 -11   1 -10   -8.50   22.50
  11  -1  10   27.00   15.20
 -12   2 -10  -11.10   25.10
 -12   2 -10   -3.30   19.20
  12  -2  10  -33.70   17.40
   7   4  10   93.89   23.90
   7   4  10   97.69   23.80
  -8  -3 -10   28.50    9.20
   8   3  10    4.70   21.30
   8   3  10   18.00   20.00
  -9  -2 -10   17.70    8.20
   9   2  10   49.30   22.40
   9   2  10   11.90    9.30
   9   2  10   22.00   20.70
 -10  -1 -10  154.78   16.30
 -10  -1 -10  185.48   26.50
  10   1  10  248.58   27.00
  10   1  10  154.68   17.10
 -11   0 -10  390.26   34.80
 -11   0 -10  335.87   23.30
  11   0  10  466.25   33.40
  11   0  10  359.36   24.50
 -12   1 -10  -22.70   17.80
 -12   1 -10   23.40   23.80
  12  -1  10   -1.80   16.10
   8   4  10   53.09   24.20
   8   4  10   55.19   24.40
  -9  -3 -10   38.20    7.70
   9   3  10   29.60   22.50
   9   3  10   33.90   21.00
 -10  -2 -10  115.09   11.30
  10   2  10  138.09   25.00
  10   2  10  133.29   12.30
 -11  -1 -10  -15.40   20.50
 -11  -1 -10   28.80   10.10
  11   1  10   17.00   21.60
  11   1  10   10.80   12.50
 -12   0 -10  109.69   24.50
 -12   0 -10  116.29   16.20
  12   0  10  107.59   16.90
  12   0  10  121.69   24.10
 -13   1 -10  190.58   30.20
  13  -1  10  213.08   22.30
  10   3  10   65.79   24.60
  10   3  10   35.20   24.60
 -11  -2 -10  114.19   11.90
  11   2  10  146.89   27.80
  11   2  10  185.38   17.90
 -12  -1 -10    8.40   24.30
 -12  -1 -10   -2.20   10.70
  12   1  10  -24.20   14.70
  12   1  10  -38.70   21.20
 -13   0 -10  -31.00   24.20
  13   0  10   11.20   23.80
  13   0  10   -1.20   14.50
 -11  -3 -10   22.00    9.30
  11   3  10    2.40   25.20
  11   3  10   24.50   25.50
 -12  -2 -10    8.80    9.80
  12   2  10   -0.50   24.00
  12   2  10   35.70   20.40
 -13  -1 -10  173.78   31.70
 -13  -1 -10  236.08   23.10
  13   1  10  273.97   32.40
  13   1  10  198.08   21.80
  19   1 -11  -45.80   17.80
  19   1 -11   50.49   23.80
  19   1 -11   53.09   14.20
  18   2 -11    6.40   18.60
  18   2 -11   20.90   21.20
  18   2 -11    6.50   14.30
  19   0 -11    0.40   21.60
  19   0 -11   14.90   16.90
  18   1 -11   36.90   21.70
  18   1 -11   51.69   13.30
  17   2 -11    6.50   18.90
  17   2 -11   17.80   12.70
  17   2 -11   -1.90   18.70
  16   3 -11  421.56   32.20
  16   3 -11  452.95   26.30
  16   3 -11  438.66   32.90
  19  -1 -11   -9.70   21.60
  19  -1 -11   -6.80   17.70
 -19   1  11    0.90   19.30
  18   0 -11  -24.90   19.40
  18   0 -11   17.70   19.90
  17   1 -11   84.19   12.20
  17   1 -11   79.89   18.20
  17   1 -11   75.79   20.80
  16   2 -11   -5.70   17.60
  16   2 -11   -7.90   16.60
  15   3 -11  101.09   14.80
  15   3 -11   96.69   19.30
  15   3 -11  114.59   22.50
  14   4 -11  144.19   24.40
  14   4 -11   77.89   19.40
  14   4 -11  102.69   19.00
  18  -1 -11   34.50   20.20
  18  -1 -11   18.30   14.20
 -18   1  11    7.00   17.80
  17   0 -11    5.30   14.00
  17   0 -11   48.70   19.50
 -17   0  11   13.00   13.70
  16   1 -11   52.69   24.80
  16   1 -11   84.19   19.50
  16   1 -11   79.39   11.40
 -16  -1  11   75.89   20.40
  15   2 -11  101.89   12.50
  15   2 -11  106.59   18.90
  15   2 -11  139.19   20.70
 -15  -2  11   96.29   17.20
  14   3 -11   31.60   12.80
  14   3 -11   47.30   19.30
  14   3 -11   22.80   17.60
 -14  -3  11   38.00   15.60
  13   4 -11  170.28   25.80
  13   4 -11  216.38   21.80
  18  -2 -11   -8.20   13.90
  18  -2 -11   23.70   22.60
 -18   2  11    6.50   21.70
  17  -1 -11   66.79   21.00
  17  -1 -11   62.29   14.10
 -17   1  11   65.59   17.60
  16   0 -11    5.80   13.20
  16   0 -11   10.70   18.20
 -16   0  11    6.90   12.00
 -16   0  11   16.40   15.30
  15   1 -11   19.90   13.70
  15   1 -11   35.70    9.10
  15   1 -11   35.10   17.70
 -15  -1  11   22.70   13.60
  14   2 -11   87.39   17.20
  14   2 -11   82.29   18.00
  14   2 -11   75.19   10.40
 -14  -2  11   64.39   13.90
  13   3 -11  426.36   22.20
  13   3 -11  439.36   29.10
  13   3 -11  383.66   28.90
 -13  -3  11  436.16   26.20
  12   4 -11  -15.00   19.00
  12   4 -11   33.60   15.30
  12   4 -11   14.90   15.40
 -12  -4  11   13.70   15.40
  17  -2 -11   17.50   12.80
  17  -2 -11   45.90   20.10
 -17   2  11   38.50   20.60
  16  -1 -11   71.39   12.60
  16  -1 -11   37.10   18.90
 -16   1  11   85.79   16.70
 -16   1  11   73.59   19.10
  15   0 -11  -19.20   16.10
  15   0 -11  -10.30   10.90
 -15   0  11   -4.40   12.80
 -15   0  11  -14.90   10.50
  14   1 -11    3.20   15.50
  14   1 -11   11.10   12.90
  14   1 -11   21.70    7.90
 -14  -1  11   19.80   12.10
  13   2 -11  268.67   15.20
  13   2 -11  245.08   23.20
 -13  -2  11  256.37   20.70
  12   3 -11  306.17   18.70
  12   3 -11  274.17   25.70
  12   3 -11  286.77   25.40
 -12  -3  11  294.87   22.30
  11   4 -11   -9.30   14.80
  11   4 -11   -4.90   19.20
  11   4 -11   11.00   14.30
 -11  -4  11    9.50   13.20
  10   5 -11   27.50   16.50
  10   5 -11   30.00   21.60
  10   5 -11   20.40   16.10
  16  -2 -11   23.20   19.00
 -16   2  11  -13.50   17.70
  15  -1 -11   39.80   10.90
  15  -1 -11   11.30   16.70
 -15   1  11    8.10   13.90
 -15   1  11   37.80   14.60
  14   0 -11   -6.10   15.60
  14   0 -11   -8.30   10.70
 -14   0  11   -1.60   11.20
 -14   0  11   25.60    9.30
  13   1 -11   61.59    7.50
  13   1 -11   52.09   14.60
  13   1 -11   52.59   12.60
 -13  -1  11   53.79   11.30
  12   2 -11   76.29    8.80
  12   2 -11   58.99   15.90
  12   2 -11   72.29   15.50
 -12  -2  11   58.29   11.30
  11   3 -11    0.90   13.30
  11   3 -11    8.40   10.10
  11   3 -11    9.00   15.70
 -11  -3  11   -0.10   10.90
  10   4 -11  528.55   27.60
  10   4 -11  483.15   27.20
  10   4 -11  453.75   32.30
 -10  -4  11  521.05   28.20
   9   5 -11  284.17   24.90
   9   5 -11  304.87   32.80
   9   5 -11  263.57   28.00
  16  -3 -11  429.56   32.70
 -16   3  11  425.56   34.50
  15  -2 -11  130.79   21.00
  15  -2 -11  119.29   13.50
 -15   2  11  107.79   18.30
 -15   2  11   88.29   17.00
  14  -1 -11    1.80    8.80
  14  -1 -11   -9.40   15.00
 -14   1  11    2.10   12.40
 -14   1  11   32.70   13.00
  13   0 -11   10.00    9.80
  13   0 -11   -3.30   14.20
 -13   0  11   20.90   10.50
  12   1 -11  115.29    9.00
  12   1 -11  138.89   13.70
 -12  -1  11  104.79   12.50
  11   2 -11   16.20   13.30
  11   2 -11   19.40   13.10
  11   2 -11   16.00    7.00
 -11  -2  11   29.40    9.90
  10   3 -11   35.30   11.00
  10   3 -11   53.49   15.90
 -10  -3  11   49.30   11.60
   9   4 -11  201.38   21.80
   9   4 -11  159.18   19.60
   9   4 -11  191.48   22.20
  -9  -4  11  189.48   20.60
   8   5 -11   58.79   18.00
   8   5 -11   40.20   15.70
   8   5 -11  123.29   23.60
  -8  -5  11   58.39   16.60
  15  -3 -11   97.99   21.20
 -15   3  11  135.79   21.00
 -15   3  11   78.39   34.30
  14  -2 -11   74.19    8.80
  14  -2 -11   80.19   18.70
 -14   2  11   59.79   14.80
 -14   2  11   85.79   16.30
  13  -1 -11   60.19    8.30
  13  -1 -11   70.39   16.20
 -13   1  11   40.80   11.60
 -13   1  11   68.89   12.30
  12   0 -11    5.90    8.30
 -12   0  11  -13.90    9.30
  11   1 -11    9.30   12.10
  11   1 -11   -2.10    9.70
 -11  -1  11    8.50    8.60
  10   2 -11  289.67   19.30
  10   2 -11  303.07   20.20
  10   2 -11  280.87   13.70
 -10  -2  11  259.67   19.20
   9   3 -11  506.45   28.00
   9   3 -11  484.15   22.50
   9   3 -11  522.15   26.50
  -9  -3  11  486.75   24.30
   8   4 -11   30.40   13.00
   8   4 -11   17.00   15.00
   8   4 -11   31.60   14.30
  -8  -4  11    4.80   10.80
   7   5 -11   93.19   15.30
   7   5 -11   78.99   22.40
   7   5 -11   82.29   20.10
  -7  -5  11   62.89   15.50
  14  -3 -11   41.90   19.20
 -14   3  11   31.80   16.40
 -14   3  11   61.99   18.90
  13  -2 -11  282.27   24.60
  13  -2 -11  233.58   12.80
 -13   2  11  275.17   20.60
 -13   2  11  269.17   22.90
  12  -1 -11  151.68   17.10
  12  -1 -11  104.09   10.30
 -12   1  11  105.69   13.80
 -12   1  11  134.99   15.00
  11   0 -11   15.70    7.10
  11   0 -11   12.60   12.80
 -11   0  11   -8.10    8.40
  10   1 -11   -5.50   10.70
  10   1 -11  -14.60    8.60
 -10  -1  11    2.40    7.80
   9   2 -11  223.58   11.80
   9   2 -11  199.28   16.90
   9   2 -11  216.08   18.10
  -9  -2  11  190.98   16.80
   8   3 -11   44.70   12.20
   8   3 -11   46.90   10.50
   8   3 -11   37.50   13.70
  -8  -3  11   51.49   10.50
   7   4 -11   39.70   15.40
   7   4 -11   73.29   13.90
   7   4 -11   62.39   14.30
  -7  -4  11   77.59   12.70
   6   5 -11   20.40   14.20
   6   5 -11  -33.10   16.70
   6   5 -11   13.00   17.50
  -6  -5  11   -4.70   13.10
  14  -4 -11   93.09   22.50
 -14   4  11   74.99   23.50
 -14   4  11  131.29   23.10
  13  -3 -11  431.06   20.80
  13  -3 -11  442.06   29.40
 -13   3  11  461.25   27.90
 -13   3  11  405.66   28.30
  12  -2 -11   76.59   16.90
 -12   2  11   57.19   12.90
 -12   2  11   75.59   13.30
  11  -1 -11    7.90    5.60
  11  -1 -11   -9.50   12.50
 -11   1  11   -1.80    9.50
 -11   1  11   25.00    8.90
  10   0 -11    4.70   11.20
  10   0 -11    0.20    6.10
 -10   0  11   -6.10    7.90
   9   1 -11  249.08   15.00
   9   1 -11  262.87   18.40
  -9  -1  11  290.67   16.90
   8   2 -11   -2.20    6.00
   8   2 -11   -1.50    9.30
   8   2 -11    6.50    9.60
  -8  -2  11   -0.30    7.30
   7   3 -11    2.70    9.10
   7   3 -11    7.40   11.00
  -7  -3  11    4.70    8.60
   6   4 -11  843.02   36.20
   6   4 -11  878.61   39.40
   6   4 -11  917.21   36.00
  -6  -4  11  871.11   35.10
   5   5 -11   99.89   19.10
   5   5 -11  109.49   21.80
   5   5 -11   83.39   15.70
  -5  -5  11  103.59   15.60
  13  -4 -11  187.78   22.10
 -13   4  11  191.28   23.50
 -13   4  11  139.99   19.60
  12  -3 -11  261.57   24.40
 -12   3  11  289.67   25.00
 -12   3  11  254.87   23.00
  11  -2 -11   12.20   14.10
 -11   2  11    9.90   11.10
 -11   2  11   18.30   10.80
  10  -1 -11   12.60   11.80
 -10   1  11    1.20    8.30
 -10   1  11    3.30    7.10
   9   0 -11    6.40    5.70
   9   0 -11   -7.40    8.60
  -9   0  11   -2.70    7.20
   8   1 -11  -16.20    8.80
   8   1 -11   -3.90    7.10
  -8  -1  11    7.80    7.00
   7   2 -11   32.40    9.90
   7   2 -11   26.40    9.30
   7   2 -11   23.80    6.20
  -7  -2  11   34.80    8.40
   6   3 -11   -0.30    9.90
   6   3 -11    1.20    9.50
   6   3 -11   22.00   15.20
  -6  -3  11   -6.30    8.40
   5   4 -11   74.39   15.20
   5   4 -11   80.79   13.10
   5   4 -11   68.29   17.40
  -5  -4  11   42.50   11.50
   4   5 -11  -44.20   15.40
   4   5 -11   -4.80   18.40
  -4  -5  11  -17.80   13.30
  12  -4 -11   46.30   17.80
 -12   4  11   -1.80   14.10
 -12   4  11   54.39   18.60
  11  -3 -11  -19.00   14.50
 -11   3  11   -4.80   11.40
 -11   3  11    1.80   13.20
  10  -2 -11  302.47   21.70
 -10   2  11  279.57   19.60
 -10   2  11  295.87   17.50
   9  -1 -11  282.67   19.10
  -9   1  11  256.77   13.20
  -9   1  11  271.57   17.80
   8   0 -11   -1.00    7.60
   8   0 -11   -5.90    4.70
  -8   0  11   -0.40    7.20
   7   1 -11    7.30    6.70
   7   1 -11    7.30    9.00
  -7  -1  11   -1.60    6.40
   6   2 -11 1096.89   38.50
   6   2 -11 1136.59   39.40
   6   2 -11 1136.29   36.70
  -6  -2  11 1177.08   39.50
   5   3 -11  314.07   18.60
   5   3 -11  282.87   18.60
   5   3 -11  315.47   22.00
  -5  -3  11  284.97   18.20
   4   4 -11    8.70   11.40
   4   4 -11  -13.60   13.60
   4   4 -11  -10.20   13.20
  -4  -4  11   -3.90   10.60
   3   5 -11   18.20   17.80
   3   5 -11   50.49   18.70
  -3  -5  11   16.40   14.50
  11  -4 -11  -25.10   15.90
 -11   4  11   -2.30   12.90
 -11   4  11    8.70   17.10
  10  -3 -11   45.70   15.20
 -10   3  11   16.50   13.00
 -10   3  11   50.39   11.50
   9  -2 -11  223.18   18.40
  -9   2  11  184.08   16.60
  -9   2  11  182.08   14.70
   8  -1 -11    0.40    9.20
  -8   1  11    7.20    5.80
  -8   1  11   10.30    7.70
   7   0 -11    8.80    8.40
   7   0 -11   -3.70    4.50
  -7   0  11    6.10    6.70
   6   1 -11   21.70    7.30
   6   1 -11   37.20    8.00
  -6  -1  11   22.30    6.70
   5   2 -11   85.89   11.10
   5   2 -11   84.19    8.70
   5   2 -11   60.19   10.20
  -5  -2  11   78.19    9.80
   4   3 -11   16.20   10.20
   4   3 -11   20.50   13.20
   4   3 -11    7.30   10.00
  -4  -3  11   21.60    8.70
   3   4 -11  323.37   21.60
   3   4 -11  343.77   25.70
  -3  -4  11  300.47   20.20
   2   5 -11  -26.40   17.00
   2   5 -11   12.80   17.40
  -2  -5  11  -10.20   14.10
  -2  -5  11   19.90   16.60
  10  -4 -11  464.75   29.10
 -10   4  11  444.36   25.30
 -10   4  11  493.25   29.10
   9  -3 -11  498.85   27.10
  -9   3  11  515.95   24.10
  -9   3  11  488.05   26.00
   8  -2 -11   -6.00   10.10
  -8   2  11   12.20    8.60
  -8   2  11  -15.20    7.50
   7  -1 -11   -3.80    8.50
  -7   1  11    0.20    7.00
  -7   1  11  -13.70    5.30
   6   0 -11    4.90    4.50
   6   0 -11    2.40    6.90
  -6   0  11   -7.60    5.90
   5   1 -11   -9.80    5.70
   5   1 -11   10.30    7.30
   5   1 -11    2.30    8.20
  -5  -1  11    3.00    6.40
   4   2 -11    5.20    7.50
   4   2 -11   25.60    8.10
   4   2 -11   10.70    8.80
  -4  -2  11    5.90    6.80
   3   3 -11  425.16   21.60
   3   3 -11  410.76   22.30
   3   3 -11  373.66   22.20
  -3  -3  11  440.86   20.50
   2   4 -11  552.74   28.60
   2   4 -11  540.65   30.10
   2   4 -11  511.75   25.90
  -2  -4  11  535.75   25.80
   1   5 -11   64.99   19.40
   1   5 -11   91.29   20.30
  -1  -5  11   63.69   15.30
  10  -5 -11   -5.50   16.70
 -10   5  11   46.90   20.40
 -10   5  11   28.90   14.70
   9  -4 -11  169.98   18.90
  -9   4  11  185.38   13.40
  -9   4  11  170.28   20.30
  -9   4  11  172.78   18.80
   8  -3 -11   44.00   12.80
  -8   3  11   21.90   12.70
  -8   3  11   26.60    9.30
   7  -2 -11   24.00    9.70
  -7   2  11   24.30    8.20
  -7   2  11   23.80    7.80
   6  -1 -11   26.40    8.70
  -6   1  11   25.40    7.10
  -6   1  11   35.40    6.00
   5   0 -11    8.20    6.80
   5   0 -11   -8.90    4.50
  -5   0  11    0.80    5.50
   4   1 -11    3.30    6.10
   4   1 -11   -3.80    5.90
   4   1 -11   -0.10    6.10
  -4  -1  11    3.60    6.00
   3   2 -11  269.87   16.00
   3   2 -11  279.67   15.60
   3   2 -11  293.57   16.30
  -3  -2  11  291.17   15.60
   2   3 -11   77.29   13.20
   2   3 -11   66.69   11.50
  -2  -3  11   47.30    9.40
   1   4 -11   32.40   15.40
   1   4 -11   22.40   15.40
  -1  -4  11   29.60   11.00
   0   5 -11  180.68   23.70
   0   5 -11  156.98   23.20
   0  -5  11  162.38   18.40
   9  -5 -11  338.07   26.80
  -9   5  11  332.77   22.80
  -9   5  11  284.87   31.20
  -8   4  11   38.80    8.50
  -8   4  11   39.20    9.80
  -8   4  11   17.80   15.90
   7  -3 -11    5.00   11.20
  -7   3  11   12.40   11.50
  -7   3  11    0.80    7.90
   6  -2 -11 1165.08   39.60
  -6   2  11 1138.19   38.60
  -6   2  11 1136.59   38.10
   5  -1 -11   -1.80    6.80
  -5   1  11    2.20    6.10
  -5   1  11    9.10    5.40
   4   0 -11   -5.90    4.50
   4   0 -11  -12.40    6.20
  -4   0  11    5.80    5.40
   3   1 -11   47.30    8.10
   3   1 -11   57.49    7.60
   3   1 -11   40.60    7.90
  -3  -1  11   55.29    7.40
   2   2 -11  847.42   31.30
   2   2 -11  843.42   30.50
   2   2 -11  841.82   31.30
  -2  -2  11  836.12   30.80
   1   3 -11  318.17   21.80
   1   3 -11  287.77   27.20
  -1  -3  11  315.77   18.40
   0   4 -11   64.89   17.60
   0   4 -11   28.40   13.60
   0  -4  11   21.60   10.80
  -1   5 -11   76.09   18.90
  -1   5 -11  117.19   22.30
   1  -5  11   77.19   16.60
   8  -5 -11  102.19   17.90
  -8   5  11   47.70   19.10
  -8   5  11   51.89   16.30
   7  -4 -11  100.09   13.90
  -7   4  11   79.39   10.00
  -7   4  11   90.09   17.90
  -7   4  11   61.79    9.40
   6  -3 -11    1.30   10.20
  -6   3  11  -11.40   10.00
  -6   3  11    5.40    7.50
   5  -2 -11   66.79    9.70
  -5   2  11   77.39    9.70
   4  -1 -11    7.20    6.80
  -4   1  11   -4.40    5.70
  -4   1  11  -14.00    5.20
   3   0 -11    2.70    5.20
   3   0 -11   -7.10    4.70
   3   0 -11   14.10    6.40
  -3   0  11   -0.60    5.40
   2   1 -11  251.97   14.10
   2   1 -11  224.28   13.60
   2   1 -11  238.08   14.60
  -2  -1  11  257.27   13.50
   1   2 -11   56.59    9.90
   1   2 -11   70.59   11.30
   1   2 -11   58.59   11.00
  -1  -2  11   34.60    8.20
   0   3 -11  400.56   24.60
   0   3 -11  363.36   20.50
   0   3 -11  387.06   23.20
   0  -3  11  376.56   20.50
  -1   4 -11  500.35   30.40
  -1   4 -11  495.55   33.20
   1  -4  11  572.34   27.30
   1  -4  11  541.45   27.10
  -2   5 -11    3.50   21.90
  -2   5 -11   17.70   20.10
   2  -5  11  -17.00   14.20
   7  -5 -11   52.79   15.60
  -7   5  11   57.69   19.90
  -7   5  11   98.79   14.80
   6  -4 -11  889.61   33.80
  -6   4  11  795.82   38.00
  -6   4  11  870.61   29.80
   5  -3 -11  313.37   18.00
  -5   3  11  314.77   20.30
  -5   3  11  334.87   15.10
  -5   3  11  309.57   13.40
   4  -2 -11   15.40    7.00
  -4   2  11    3.20    7.50
  -4   2  11    4.40    6.30
   3  -1 -11   58.99    7.40
  -3   1  11   39.80    7.70
  -3   1  11   54.79    7.30
   2   0 -11    3.00    5.50
   2   0 -11   11.20    5.60
   2   0 -11   -5.70    5.40
  -2   0  11    0.80    5.20
   1   1 -11   -1.80    7.00
   1   1 -11    0.10    7.90
   1   1 -11    1.40    6.80
  -1  -1  11    3.50    6.20
   0   2 -11   58.79   11.40
   0   2 -11   55.39   11.50
   0   2 -11   57.29    9.60
  -1   3 -11    4.70   12.60
  -1   3 -11    9.80   12.90
  -2   4 -11  405.06   30.00
  -2   4 -11  406.36   28.10
   2  -4  11  363.26   24.90
  -3   5 -11   12.70   19.20
  -3   5 -11   21.40   21.70
   3  -5  11  -36.60   15.40
   6  -5 -11    7.70   12.90
  -6   5  11    3.30   12.20
  -6   5  11  -17.00   18.60
   5  -4 -11   92.89   11.90
  -5   4  11   74.39   16.80
  -5   4  11   59.89    6.80
  -5   4  11   54.49    9.70
   4  -3 -11   15.80    8.60
  -4   3  11   24.40    5.70
  -4   3  11   13.70    6.60
  -4   3  11   17.80   11.20
   3  -2 -11  298.87   14.40
  -3   2  11  285.97   13.80
  -3   2  11  271.87   16.30
  -3   2  11  278.17   12.70
   2  -1 -11  240.68   12.30
  -2   1  11  256.07   13.60
  -2   1  11  241.58   12.10
   1   0 -11   15.80    7.00
   1   0 -11   11.40    6.00
   1   0 -11   21.30    6.70
  -1   0  11    6.60    5.40
   0   1 -11   96.59   10.80
   0   1 -11   76.99    9.30
   0   1 -11   65.59   11.40
  -1   2 -11  517.75   25.80
  -1   2 -11  520.15   24.40
  -2   3 -11   40.70   10.10
  -2   3 -11   20.10   13.40
  -3   4 -11  -14.70   16.70
  -3   4 -11    7.30   15.50
   3  -4  11   -0.70   13.20
   5  -5 -11  112.39   14.00
  -5   5  11  128.79   15.20
  -5   5  11   82.19   21.60
   4  -4 -11   13.40    9.10
  -4   4  11   -8.70   15.00
  -4   4  11  -10.70    8.70
   3  -3 -11  429.96   17.70
  -3   3  11  404.96   14.80
  -3   3  11  441.46   22.70
  -3   3  11  396.66   17.30
   2  -2 -11  841.12   28.40
  -2   2  11  879.31   29.20
  -2   2  11  872.21   28.30
  -2   2  11  837.92   31.30
   1  -1 -11    4.70    5.40
  -1   1  11    9.00    4.90
  -1   1  11    0.60    7.10
   0   0 -11   -0.40    7.40
   0   0 -11    7.20    5.90
   0   0 -11   11.70    6.60
   0   0  11   -0.20    5.50
  -1   1 -11  116.49   11.50
  -1   1 -11  103.09   11.10
  -1   1 -11  131.19   14.60
  -2   2 -11  410.26   25.70
  -2   2 -11  432.96   20.70
  -2   2 -11  403.26   22.20
  -3   3 -11  112.69   18.50
  -3   3 -11  141.69   13.50
  -3   3 -11  150.38   17.10
   3  -3  11  133.99   16.00
  -4   4 -11    6.70   15.70
  -4   4 -11   38.70   20.10
   4  -4  11   25.70   15.00
   4  -5 -11   -3.10    9.80
  -4   5  11    4.80   13.00
  -4   5  11   19.20   19.10
   3  -4 -11  336.67   16.40
  -3   4  11  311.47   18.50
  -3   4  11  325.27   25.20
   2  -3 -11   87.59    9.80
  -2   3  11   63.89   13.20
  -2   3  11   64.49    9.10
   1  -2 -11   62.69    6.70
  -1   2  11   59.19    6.30
  -1   2  11   62.49    9.40
  -1   2  11   61.49   10.50
   0  -1 -11   92.69    8.50
   0   1  11   93.69    8.90
   0   1  11   80.29   10.60
  -1   0 -11    9.60    8.70
  -1   0 -11    4.80    7.30
  -1   0 -11   -1.60    6.00
  -2   1 -11   13.50    9.40
  -2   1 -11    4.30    7.40
  -2   1 -11   13.40    7.10
  -2   1 -11   -7.00   11.10
  -3   2 -11   35.20    9.20
  -3   2 -11   45.80   15.30
  -3   2 -11   21.30   11.50
  -4   3 -11  522.15   28.90
  -4   3 -11  532.15   26.50
  -4   3 -11  556.74   34.60
   4  -3  11  531.95   25.80
  -5   4 -11  102.29   23.40
  -5   4 -11  149.09   21.20
   5  -4  11  171.48   19.50
   3  -5 -11   32.30    9.10
  -3   5  11   63.89   15.10
  -3   5  11   14.20   18.90
   2  -4 -11  528.55   19.40
  -2   4  11  498.25   29.10
  -2   4  11  508.15   23.70
   1  -3 -11  303.97   13.20
  -1   3  11  329.97   18.10
  -1   3  11  327.47   22.90
   0  -2 -11   52.19    5.70
   0   2  11   50.39    5.50
   0   2  11   49.10    9.90
   0   2  11   58.09   10.80
  -1  -1 -11  140.29    9.40
  -2   0 -11   -8.30    5.90
  -2   0 -11    0.80    8.50
  -2   0 -11   10.30   10.20
  -2   0 -11   -8.50    5.40
  -3   1 -11   10.60   10.20
  -3   1 -11   -4.20    6.60
  -3   1 -11   -3.80   12.10
  -4   2 -11  110.19   11.50
  -4   2 -11   99.19   14.40
  -4   2 -11   58.89   17.60
   4  -2  11   88.79   13.30
  -5   3 -11  206.38   25.20
  -5   3 -11  209.98   20.50
  -5   3 -11  216.38   19.60
   5  -3  11  190.18   20.90
  -6   4 -11    7.60   15.50
  -6   4 -11   -7.50   21.30
   6  -4  11  -10.60   15.30
  -2   5  11   24.60   14.30
  -2   5  11    7.30   18.20
   1  -4 -11   30.80    9.60
  -1   4  11   33.60   12.00
  -1   4  11   17.80   16.90
   0  -3 -11  392.96   14.40
   0   3  11  378.36   25.20
   0   3  11  410.46   20.80
  -1  -2 -11  544.45   18.90
   1   2  11  570.54   19.10
   1   2  11  545.15   25.20
   1   2  11  551.84   25.20
  -2  -1 -11   31.80    6.10
   2   1  11   16.10   10.70
  -3   0 -11   11.10    9.70
  -3   0 -11   -6.00   10.90
  -3   0 -11    9.20    6.60
  -3   0 -11    8.80    6.20
  -4   1 -11   35.30   15.20
  -4   1 -11   20.50    7.80
  -4   1 -11   21.40   11.40
   4  -1  11   27.50   10.70
  -5   2 -11   42.60   12.50
  -5   2 -11   10.30    8.30
  -5   2 -11   30.30   17.50
   5  -2  11   21.10   12.30
  -6   3 -11    0.00   12.00
  -6   3 -11   40.40   14.50
  -6   3 -11  -18.80   17.90
   6  -3  11    7.50   14.40
  -7   4 -11  122.99   22.40
  -7   4 -11   41.80   23.90
   7  -4  11   53.09   18.10
  -1   5  11   24.00   19.90
  -1   5  11   42.30   15.40
   0   4  11   59.29   13.60
   0   4  11   37.90   16.70
  -1  -3 -11    3.40    6.70
   1   3  11   -0.60   12.10
   1   3  11  -17.60   16.70
  -2  -2 -11  423.96   15.50
   2   2  11  427.96   22.80
   2   2  11  424.86   15.60
   2   2  11  405.36   23.30
  -3  -1 -11   -3.80    5.40
  -3  -1 -11   26.30   12.10
   3   1  11   -7.60   11.40
  -4   0 -11    4.20    6.50
  -4   0 -11   -2.10   12.60
  -4   0 -11   -7.10   10.00
  -5   1 -11   43.20    8.80
  -5   1 -11   27.90   12.60
  -5   1 -11   27.00   15.60
   5  -1  11   45.40   11.60
  -6   2 -11   13.80    9.40
  -6   2 -11   23.30   14.50
  -6   2 -11    5.30   19.60
   6  -2  11   33.70   13.20
  -7   3 -11   77.79   21.80
  -7   3 -11  110.79   19.40
   7  -3  11   58.29   15.00
  -8   4 -11   22.50   20.40
  -8   4 -11  -17.40   23.70
   8  -4  11   -5.10   19.20
   0   5  11  180.18   25.40
   0   5  11  191.58   19.20
   1   4  11  550.34   32.70
   1   4  11  550.84   28.80
   2   3  11   31.40   15.00
   2   3  11   35.80   13.90
   3   2  11   19.00   13.90
   3   2  11   26.20   14.00
  -4  -1 -11   33.70    6.60
  -4  -1 -11   47.20   14.20
   4   1  11   42.40   13.20
   4   1  11   25.00    7.60
  -5   0 -11    7.50    6.60
  -5   0 -11   11.70   12.40
  -5   0 -11  -18.00   13.10
   5   0  11    6.40    9.00
  -6   1 -11   19.00   11.70
  -6   1 -11    8.20   16.80
  -6   1 -11    2.10    8.20
   6  -1  11   -5.80   11.00
  -7   2 -11   76.89   15.30
  -7   2 -11  101.19   23.00
  -7   2 -11   97.49   13.00
   7  -2  11  103.79   15.50
  -8   3 -11  297.17   25.60
  -8   3 -11  276.17   31.60
   8  -3  11  332.47   25.90
   1   5  11  121.49   19.20
   1   5  11   84.69   22.50
   2   4  11  397.86   30.20
   3   3  11  164.68   19.10
   3   3  11  158.58   19.70
   4   2  11   74.19    8.40
   4   2  11   90.09   17.70
  -5  -1 -11   34.60    7.20
  -5  -1 -11   61.99   16.70
   5   1  11   39.40    8.00
   5   1  11   45.30   14.90
  -6   0 -11    1.70   14.40
  -6   0 -11    7.60    7.80
   6   0  11   -6.40    8.70
  -7   1 -11  347.07   31.00
  -7   1 -11  399.26   21.30
  -7   1 -11  381.06   23.80
   7  -1  11  394.36   22.30
  -8   2 -11   -5.10   21.30
  -8   2 -11   -2.60   11.10
  -8   2 -11   16.00   15.60
   8  -2  11    4.30   14.70
  -9   3 -11   50.19   19.70
  -9   3 -11    9.90   24.10
   9  -3  11   48.30   18.50
   2   5  11   56.39   22.50
   2   5  11   -9.30   17.00
   3   4  11   20.80   16.40
   3   4  11   -3.60   17.10
   4   3  11  532.85   48.60
   4   3  11  576.94   32.20
  -5  -2 -11   25.00    6.10
   5   2  11   39.70   16.80
   5   2  11   24.70   17.60
   5   2  11   15.90    6.30
  -6  -1 -11  -10.20   15.70
  -6  -1 -11   -4.10    7.20
   6   1  11   -8.70    7.50
   6   1  11   23.20   28.70
  -7   0 -11   -5.70   15.60
  -7   0 -11   -1.90    8.00
  -7   0 -11   -8.70   13.40
   7   0  11    3.10    9.90
  -8   1 -11   21.30   10.40
  -8   1 -11   45.50   15.70
  -8   1 -11   72.09   22.70
   8  -1  11   22.40   13.50
  -9   2 -11  113.49   25.50
  -9   2 -11   64.89   18.60
   9  -2  11  106.79   17.90
 -10   3 -11   15.00   25.20
 -10   3 -11   -3.40   19.00
  10  -3  11  -11.30   18.50
   3   5  11   25.40   18.90
   3   5  11   -5.00   20.80
   4   4  11   19.20   19.50
   4   4  11   53.59   19.60
   5   3  11  192.18   22.90
   5   3  11  196.28   24.00
  -6  -2 -11   17.90    6.50
   6   2  11  -11.10   17.30
   6   2  11    9.40   17.70
   6   2  11   15.20    6.80
  -7  -1 -11  404.66   18.90
  -7  -1 -11  344.87   29.90
   7   1  11  374.56   18.70
   7   1  11  449.56   30.30
  -8   0 -11   -9.20   16.20
  -8   0 -11   -1.60    8.30
   8   0  11   -6.30   10.50
  -9   1 -11    5.10   10.90
  -9   1 -11    2.70   20.80
  -9   1 -11   32.00   16.80
   9  -1  11   11.10   14.70
 -10   2 -11   -7.60   23.60
 -10   2 -11   15.20   18.40
  10  -2  11    4.90   17.00
   5   4  11  108.89   21.60
   5   4  11  103.69   22.30
   6   3  11   -2.70   16.60
   6   3  11    0.90   18.50
  -7  -2 -11  109.39    9.50
   7   2  11  103.09   21.70
   7   2  11  102.59    9.30
   7   2  11   79.89   21.10
  -8  -1 -11   68.39   21.10
  -8  -1 -11   54.69    8.90
   8   1  11   25.20   10.80
   8   1  11   39.80   18.90
  -9   0 -11   41.90   20.00
  -9   0 -11    9.10    9.50
   9   0  11   -6.20   20.60
 -10   1 -11   61.59   24.70
 -10   1 -11   24.10   18.30
 -10   1 -11   23.00   13.30
  10  -1  11   48.10   15.80
 -11   2 -11   69.69   20.50
 -11   2 -11   59.69   25.90
  11  -2  11   18.20   18.10
   6   4  11   54.09   21.80
   6   4  11   39.50   21.90
   7   3  11  106.99   22.70
   7   3  11  101.39   22.70
  -8  -2 -11    3.60    7.50
   8   2  11   12.60   21.70
   8   2  11  -25.20   20.20
   8   2  11  -10.40    8.40
  -9  -1 -11   29.00    9.50
  -9  -1 -11   21.40   19.90
   9   1  11   21.20   10.70
   9   1  11   29.00   18.00
 -10   0 -11   16.60   10.80
 -10   0 -11   33.30   20.70
  10   0  11    1.70   13.60
 -11   1 -11   11.80   22.80
 -11   1 -11   45.30   18.90
  11  -1  11   27.10   16.50
 -12   2 -11  -29.10   24.90
 -12   2 -11  -24.20   17.50
  12  -2  11    3.50   19.60
   7   4  11   63.79   23.70
   7   4  11   51.29   23.10
  -8  -3 -11  317.47   14.90
   8   3  11  293.27   32.10
   8   3  11  301.47   34.20
  -9  -2 -11  111.79   10.50
   9   2  11   94.59   25.10
   9   2  11   99.89   26.10
   9   2  11   60.19   10.80
 -10  -1 -11   32.80   10.20
 -10  -1 -11   31.60   23.00
  10   1  11   70.09   22.90
  10   1  11   34.90   11.80
 -11   0 -11   16.80   12.00
 -11   0 -11  -18.00   20.40
  11   0  11   42.70   23.00
  11   0  11    7.80   14.10
 -12   1 -11   82.49   25.30
  12  -1  11   24.80   16.70
   8   4  11  -17.40   24.00
   8   4  11   -4.10   23.10
  -9  -3 -11   16.10    7.80
   9   3  11   31.00   25.10
   9   3  11   36.20   23.00
 -10  -2 -11    3.00    8.70
  10   2  11   13.20   10.90
  10   2  11   -8.90   22.20
  10   2  11    2.10   24.20
 -11  -1 -11   10.50   10.90
 -11  -1 -11   45.20   25.90
  11   1  11   30.60   23.40
  11   1  11   22.00   13.20
 -12   0 -11   19.50   24.10
  12   0  11   -3.30   22.40
  12   0  11   -5.30   14.20
 -10  -3 -11   -9.80    9.40
  10   3  11  -16.80   23.10
  10   3  11   17.70   25.70
 -11  -2 -11   60.89   10.70
  11   2  11   74.19   17.00
  11   2  11   31.20   26.00
  11   2  11   60.69   25.30
 -12  -1 -11   37.40   12.70
 -12  -1 -11   21.20   26.40
  12   1  11   29.60   15.00
  12   1  11   64.29   23.40
 -13   0 -11    1.30   26.50
  13   0  11   -8.10   23.80
  13   0  11  -26.70   15.00
 -12  -2 -11   12.20   10.70
  12   2  11  -34.90   26.30
  12   2  11  -31.80   25.10
  19   1 -12   42.00   22.00
  19   1 -12   31.90   18.00
  18   2 -12  109.59   23.30
  18   2 -12  116.39   20.60
  19   0 -12  664.93   39.50
  19   0 -12  629.94   32.00
  18   1 -12  424.46   34.50
  18   1 -12  428.06   28.90
  17   2 -12   12.10   17.10
  17   2 -12  -35.50   11.60
  17   2 -12   -6.40   19.30
  16   3 -12   35.40   19.60
  16   3 -12   27.60   20.30
  16   3 -12   50.99   14.10
  19  -1 -12   -4.70   15.00
  19  -1 -12   40.50   23.90
 -19   1  12   -8.40   19.20
  18   0 -12  229.08   25.70
  18   0 -12  182.28   20.80
  17   1 -12  120.29   21.70
  17   1 -12   60.39   16.60
  17   1 -12   82.49   11.50
  16   2 -12  300.67   27.70
  16   2 -12  284.37   30.90
  16   2 -12  242.68   16.90
  15   3 -12  -28.70   11.70
  15   3 -12  -23.10   18.50
  15   3 -12   30.10   18.90
  14   4 -12  -17.00   18.50
  14   4 -12  -11.10   21.10
  18  -1 -12  382.26   24.00
  18  -1 -12  436.96   33.90
 -18   1  12  487.95   28.20
  17   0 -12   41.10   19.60
  17   0 -12   38.50   13.90
  16   1 -12   65.49   10.10
  16   1 -12  117.29   21.00
  16   1 -12   94.99   18.90
  15   2 -12  453.25   20.30
  15   2 -12  496.75   28.90
  15   2 -12  430.26   30.40
 -15  -2  12  462.25   39.80
  14   3 -12  157.98   14.50
  14   3 -12  170.68   20.70
  14   3 -12  158.08   22.20
  13   4 -12   22.60   16.00
  13   4 -12   21.20   16.60
  13   4 -12   28.70   20.70
  18  -2 -12  174.88   26.20
 -18   2  12  152.18   34.40
  17  -1 -12   81.29   20.70
  17  -1 -12   71.79   12.80
 -17   1  12   70.19   16.40
  16   0 -12  187.18   22.80
  16   0 -12  208.28   19.20
 -16   0  12  230.68   27.00
  15   1 -12  159.78   11.90
  15   1 -12  184.58   20.20
  15   1 -12  186.38   20.80
 -15  -1  12  202.68   22.80
  14   2 -12  141.39   12.20
  14   2 -12  146.39   19.10
  14   2 -12  102.19   18.70
 -14  -2  12  118.59   15.50
  13   3 -12  -17.50   15.30
  13   3 -12   21.50   10.40
  13   3 -12   13.30   16.40
 -13  -3  12  -19.10   12.80
  12   4 -12   36.40   20.50
  12   4 -12   45.60   14.50
  12   4 -12   68.19   17.10
  17  -2 -12   -5.20   20.40
 -17   2  12   39.40   20.20
  16  -1 -12   73.09   19.90
[truncated: 598,497 more chars]
