# Supplementary material for: A structural study of 2,4-di­methyl­aniline derivatives
Source: Acta Crystallogr E Crystallogr Commun. 2018 Aug 21;74(Pt 9):1276–80. doi: 10.1107/S2056989018011404 (PMC6127724; doi:10.1107/S2056989018011404)
Supplement: Supplementary file 2 [file e-74-01276-1sup2.hkl]

data_1                                                                 
_shelx_title ' jsr014_0ma_a.res in P2(1)/c'                                     
_shelx_refln_list_code          4                                               
_shelx_F_calc_maximum      257.50                                               
_exptl_crystal_F_000       800.00                                               
_reflns_d_resolution_high  0.8400                                               
                                                                                
loop_                                                                           
 _space_group_symop_operation_xyz                                               
 'x, y, z'                                                                      
 '-x, y+1/2, -z+1/2'                                                            
 '-x, -y, -z'                                                                   
 'x, -y-1/2, z-1/2'                                                             
                                                                                
_cell_length_a    16.4359                                                       
_cell_length_b     5.1917                                                       
_cell_length_c    20.5792                                                       
_cell_angle_alpha  90.000                                                       
_cell_angle_beta  110.748                                                       
_cell_angle_gamma  90.000                                                       
                                                                                
_shelx_F_squared_multiplier     1.000                                           
                                                                                
loop_                                                                           
 _refln_index_h                                                                 
 _refln_index_k                                                                 
 _refln_index_l                                                                 
 _refln_F_squared_calc                                                          
 _refln_F_squared_meas                                                          
 _refln_F_squared_sigma                                                         
 _refln_observed_status                                                         
   2   0   0         69.35         43.07         9.42 o                         
   3   0   0       4921.81       4992.56       322.07 o                         
   4   0   0      19282.85      18491.39       675.73 o                         
   5   0   0       1050.34       1206.32        61.18 o                         
   6   0   0        663.86        887.92        35.74 o                         
   7   0   0      11798.94      11424.43       180.19 o                         
   8   0   0      14794.49      15203.77       236.81 o                         
   9   0   0       3934.88       4149.89        83.73 o                         
  10   0   0          7.00          6.75        29.40 o                         
  11   0   0       5995.26       5890.17       137.87 o                         
  12   0   0       2687.83       2859.87        79.69 o                         
  13   0   0       5895.20       5983.71       214.85 o                         
  14   0   0        324.23        331.36        50.75 o                         
  15   0   0        937.11        927.65        61.34 o                         
  16   0   0        384.32        412.70        82.10 o                         
  17   0   0       2595.49       2706.15       124.68 o                         
  18   0   0        122.82         19.47       152.25 o                         
   1   1   0       5395.29       5400.64        55.54 o                         
   2   1   0       5786.61       5976.75        61.65 o                         
   3   1   0      56820.43      57970.91       598.03 o                         
   4   1   0       2330.61       2363.31        38.88 o                         
   5   1   0         28.75         29.30        11.56 o                         
   6   1   0      13506.44      13776.33       158.45 o                         
   7   1   0       4084.20       3589.08        58.72 o                         
   8   1   0         20.19         31.32        16.26 o                         
   9   1   0        153.71        112.09        19.96 o                         
  10   1   0      14223.41      14154.07       172.47 o                         
  11   1   0       9309.58       9501.19       124.59 o                         
  12   1   0        260.30        282.01        34.35 o                         
  13   1   0       4152.44       4085.38        80.83 o                         
  14   1   0       4775.26       4812.05        86.73 o                         
  15   1   0       1508.62       1517.82        57.20 o                         
  16   1   0         13.10         70.78        47.32 o                         
  17   1   0        809.30        739.84        71.37 o                         
  18   1   0       2534.65       2428.27        93.69 o                         
   0   2   0      37976.77      37211.26       488.33 o                         
   1   2   0       5160.92       5045.75        54.50 o                         
   2   2   0       1032.81       1155.10        33.86 o                         
   3   2   0      14541.12      14673.05       157.26 o                         
   4   2   0      13517.91      12983.89       163.91 o                         
   5   2   0          5.30         17.31        12.76 o                         
   6   2   0       3309.56       3772.09        52.23 o                         
   7   2   0       5744.36       5620.49        76.18 o                         
   8   2   0       6142.27       6148.91        78.43 o                         
   9   2   0        188.55        191.73        22.54 o                         
  10   2   0          1.37        -11.95        24.32 o                         
  11   2   0       2824.92       2703.92        55.35 o                         
  12   2   0         45.46         89.43        31.14 o                         
  13   2   0       1041.08       1090.07        52.80 o                         
  14   2   0        134.51        131.59        36.77 o                         
  15   2   0        295.25        380.37        48.95 o                         
  16   2   0         61.30        106.93        52.14 o                         
  17   2   0       1216.87       1148.86        70.34 o                         
   1   3   0        855.89        813.28        23.30 o                         
   2   3   0       3419.73       3757.59        55.25 o                         
   3   3   0       4762.20       4595.53        59.07 o                         
   4   3   0         14.05          9.29        17.01 o                         
   5   3   0        868.29        837.27        37.12 o                         
   6   3   0       2511.64       2446.33        42.63 o                         
   7   3   0       4562.72       4391.54        63.21 o                         
   8   3   0          1.78        -19.48        21.18 o                         
   9   3   0         29.69         68.47        22.90 o                         
  10   3   0       1647.99       1596.33        45.05 o                         
  11   3   0       2698.68       2644.83        61.35 o                         
  12   3   0         11.19        -17.38        30.96 o                         
  13   3   0        194.39        128.55        35.78 o                         
  14   3   0       1484.34       1495.15        72.82 o                         
  15   3   0        538.34        434.17        60.30 o                         
   0   4   0       1747.12       1685.50        51.90 o                         
   1   4   0        247.52        244.12        24.30 o                         
   2   4   0        386.64        401.05        22.15 o                         
   3   4   0        225.66        215.55        20.34 o                         
   4   4   0        936.24        876.88        34.72 o                         
   5   4   0         35.47         55.31        21.26 o                         
   6   4   0        471.92        463.97        32.48 o                         
   7   4   0         79.31         62.92        27.79 o                         
   8   4   0        448.44        452.76        36.68 o                         
   9   4   0         11.95         25.69        31.39 o                         
  10   4   0         92.87         29.20        34.45 o                         
  11   4   0         16.66         49.09        45.96 o                         
  12   4   0         64.31        100.91        45.11 o                         
  13   4   0         32.88        -10.02        55.93 o                         
   1   5   0          0.18        -20.87        22.39 o                         
   2   5   0          5.49        -12.22        37.10 o                         
   3   5   0         58.60         53.51        34.09 o                         
   4   5   0         67.11         45.97        26.88 o                         
   5   5   0         46.24         78.12        37.41 o                         
   6   5   0         16.54         26.14        35.21 o                         
   7   5   0        211.40        179.64        34.94 o                         
   8   5   0          0.81         16.16        34.09 o                         
   9   5   0         19.90        -17.57        51.81 o                         
  10   5   0          5.32         15.72        57.82 o                         
   0   6   0        946.57        951.71        53.48 o                         
   1   6   0          0.69        -14.22        37.21 o                         
   2   6   0          0.57         -8.75        34.02 o                         
   3   6   0        103.07        116.44        79.30 o                         
   4   6   0          3.36          0.88        93.25 o                         
 -18   1   1          0.64        118.95        58.30 o                         
 -17   1   1         27.50         41.21        54.21 o                         
 -16   1   1        202.19        176.25        45.94 o                         
 -15   1   1         82.90         94.37        38.03 o                         
 -14   1   1          7.65        -31.37        31.37 o                         
 -13   1   1        105.10        121.93        30.20 o                         
 -12   1   1         85.68         86.12        28.12 o                         
 -11   1   1        413.84        382.37        28.97 o                         
 -10   1   1         22.73         -4.35        20.87 o                         
  -9   1   1          4.24         15.51        19.94 o                         
  -8   1   1         70.01        129.66        17.32 o                         
  -7   1   1          9.68        -12.42        14.33 o                         
  -6   1   1       1955.01       2135.51        35.39 o                         
  -5   1   1       4353.88       4866.51        61.67 o                         
  -4   1   1        131.97        137.31        10.66 o                         
  -3   1   1       9408.48       9589.33       103.01 o                         
  -2   1   1       3697.50       3726.20        43.43 o                         
  -1   1   1         23.89         14.93         5.87 o                         
   0   1   1        272.84        290.32        10.32 o                         
   1   1   1       2499.82       2799.90        30.83 o                         
   2   1   1       2780.35       2851.37        36.60 o                         
   3   1   1       2438.98       2456.05        32.04 o                         
   4   1   1      13480.10      14687.89       168.01 o                         
   5   1   1       3296.76       3341.61        47.00 o                         
   6   1   1        355.01        469.10        18.28 o                         
   7   1   1       1213.81       1260.95        29.81 o                         
   8   1   1       2024.94       2119.45        38.64 o                         
   9   1   1       2030.82       2170.72        41.95 o                         
  10   1   1          0.92         -0.49        22.10 o                         
  11   1   1         49.26         62.92        25.72 o                         
  12   1   1        713.79        718.63        61.14 o                         
  13   1   1        223.59        243.97        34.86 o                         
  14   1   1         25.10         19.15        33.81 o                         
  15   1   1         11.95        -17.79        41.38 o                         
  16   1   1        126.56        273.88        48.93 o                         
  17   1   1          8.67         96.08        56.59 o                         
 -17   2   1        479.45        564.85        70.76 o                         
 -16   2   1        622.03        685.60        62.50 o                         
 -15   2   1         47.80        -15.62        44.14 o                         
 -14   2   1         68.40        136.27        37.80 o                         
 -13   2   1       2255.70       2175.40        59.27 o                         
 -12   2   1        892.88       1025.16        40.60 o                         
 -11   2   1        107.40        124.18        26.95 o                         
 -10   2   1       1276.16       1170.24        37.99 o                         
  -9   2   1       5409.70       5387.65        72.88 o                         
  -8   2   1       1950.23       1939.34        38.40 o                         
  -7   2   1         96.35         96.37        16.93 o                         
  -6   2   1       7397.65       7697.46        89.48 o                         
  -5   2   1       6803.79       6343.39        81.90 o                         
  -4   2   1        459.81        481.84        17.41 o                         
  -3   2   1       1253.76       1305.58        23.63 o                         
  -2   2   1      11063.34      11012.16       126.87 o                         
  -1   2   1      10344.75      10266.81       111.18 o                         
   0   2   1       1309.27       1292.76        21.85 o                         
   1   2   1         70.33         38.68         8.50 o                         
   2   2   1       1901.20       1631.07        28.20 o                         
   3   2   1        354.39        350.55        17.22 o                         
   4   2   1        983.78        907.28        25.99 o                         
   5   2   1        222.33        230.19        17.17 o                         
   6   2   1       3039.21       3357.75        47.54 o                         
   7   2   1       6120.58       6462.44        80.13 o                         
   8   2   1       5101.58       4888.28        71.90 o                         
   9   2   1         28.65         -5.09        20.63 o                         
  10   2   1         15.69        -12.97        24.57 o                         
  11   2   1        847.08        836.58        37.52 o                         
  12   2   1       2260.25       2182.27        55.15 o                         
  13   2   1         60.20        112.38        33.46 o                         
  14   2   1          3.58         37.99        38.56 o                         
  15   2   1       1784.31       1799.36        72.39 o                         
  16   2   1        195.45        268.71        53.90 o                         
  17   2   1         28.72          2.60        60.57 o                         
 -16   3   1        567.47        687.13        53.87 o                         
 -15   3   1        776.54        761.04        57.46 o                         
 -14   3   1        169.72        130.88        40.78 o                         
 -13   3   1         85.55         85.09        34.50 o                         
 -12   3   1       2104.41       2287.95        58.29 o                         
 -11   3   1         22.32         15.68        26.97 o                         
 -10   3   1        518.80        565.95        31.03 o                         
  -9   3   1         91.40        125.43        24.71 o                         
  -8   3   1        780.28        802.70        30.46 o                         
  -7   3   1        320.47        353.53        21.86 o                         
  -6   3   1       5541.17       5531.17        76.83 o                         
  -5   3   1         87.67         82.07        16.09 o                         
  -4   3   1         50.17         55.92        15.12 o                         
  -3   3   1       7054.07       6907.51        96.27 o                         
  -2   3   1       2589.14       2362.54        37.06 o                         
  -1   3   1          9.27          9.30        12.61 o                         
   0   3   1        251.42        274.26        23.21 o                         
   1   3   1      16433.90      16391.95       189.43 o                         
   2   3   1       4051.50       3699.72        60.00 o                         
   3   3   1          2.05        -12.83        12.83 o                         
   4   3   1       3980.35       3981.12        59.71 o                         
   5   3   1      10573.05      10136.05       126.10 o                         
   6   3   1        490.40        543.18        28.45 o                         
   7   3   1        485.33        511.28        28.42 o                         
   8   3   1       3160.91       3073.69        59.30 o                         
   9   3   1       2799.13       2890.31        67.54 o                         
  10   3   1        551.48        528.29        30.21 o                         
  11   3   1         97.49         88.15        28.29 o                         
  12   3   1       1103.59       1147.28        45.20 o                         
  13   3   1        533.40        453.78        41.30 o                         
  14   3   1        152.86        164.52        41.74 o                         
  15   3   1         31.26          8.13        50.07 o                         
 -14   4   1        273.45        252.22        51.73 o                         
 -13   4   1       1522.93       1554.85        68.14 o                         
 -12   4   1       1371.02       1473.43        81.56 o                         
 -11   4   1          7.56         26.70        38.87 o                         
 -10   4   1       1176.40       1180.52        57.77 o                         
  -9   4   1       4905.69       5082.96        82.17 o                         
  -8   4   1        702.10        766.21        37.25 o                         
  -7   4   1          3.01        -27.01        27.01 o                         
  -6   4   1       3487.46       3528.34        64.96 o                         
  -5   4   1       6534.17       6528.42        85.96 o                         
  -4   4   1        118.36        110.26        20.71 o                         
  -3   4   1          7.73        -12.52        18.74 o                         
  -2   4   1       6188.88       6020.30        81.43 o                         
  -1   4   1        671.18        628.62        28.40 o                         
   0   4   1        746.03        740.41        38.63 o                         
   1   4   1        379.11        400.00        23.58 o                         
   2   4   1       2702.64       2604.54        48.59 o                         
   3   4   1        420.70        462.85        22.26 o                         
   4   4   1       3040.17       2933.31        67.53 o                         
   5   4   1        373.48        393.01        28.14 o                         
   6   4   1       1479.44       1543.90        47.58 o                         
   7   4   1       3681.44       3532.38        70.90 o                         
   8   4   1       2348.65       2214.98        58.34 o                         
   9   4   1        149.40        118.31        38.46 o                         
  10   4   1         22.40         30.67        33.90 o                         
  11   4   1       1977.63       2037.54        77.81 o                         
  12   4   1       1262.92       1295.74        74.39 o                         
  13   4   1         27.50         33.54        46.79 o                         
 -11   5   1          3.95          0.45        62.12 o                         
 -10   5   1        435.85        517.71        45.47 o                         
  -9   5   1         13.40        -19.97        42.81 o                         
  -8   5   1        684.12        725.07        42.06 o                         
  -7   5   1         14.22         53.77        34.57 o                         
  -6   5   1       3892.09       4011.71        67.29 o                         
  -5   5   1        695.78        654.67        32.34 o                         
  -4   5   1         83.61         59.05        29.35 o                         
  -3   5   1       2494.40       2524.74        79.98 o                         
  -2   5   1       2710.65       2744.97        57.75 o                         
  -1   5   1         17.13         40.29        22.57 o                         
   0   5   1        272.62        281.24        27.46 o                         
   1   5   1       4815.11       4733.37        77.78 o                         
   2   5   1       1640.86       1619.51        47.12 o                         
   3   5   1         16.13        -11.56        31.99 o                         
   4   5   1       1622.53       1590.28        54.41 o                         
   5   5   1       5490.78       5388.16        88.71 o                         
   6   5   1       2069.58       1981.03        56.92 o                         
   7   5   1        317.44        309.98        37.40 o                         
   8   5   1        989.87        998.17        71.21 o                         
   9   5   1       1085.33       1212.92        64.35 o                         
  10   5   1          4.31         71.11        61.39 o                         
  -4   6   1        225.35        234.28        55.34 o                         
  -3   6   1         51.41         34.15        36.17 o                         
  -2   6   1       1290.85       1229.96        58.82 o                         
  -1   6   1        140.48        156.56        31.53 o                         
   0   6   1        143.22        153.23        39.95 o                         
   1   6   1         26.87         16.56        34.01 o                         
   2   6   1        793.98        930.29        71.52 o                         
   3   6   1         10.71        103.51        65.96 o                         
   4   6   1        547.47        653.33        82.90 o                         
 -18   0   2       3609.79       3338.58       133.78 o                         
 -17   0   2       1938.47       1824.90       111.51 o                         
 -16   0   2       1193.57       1123.68        79.55 o                         
 -15   0   2       3300.30       3379.57        99.08 o                         
 -14   0   2       7583.45       7297.93       171.67 o                         
 -13   0   2         20.91         -1.26        39.81 o                         
 -12   0   2        857.38        900.69        49.83 o                         
 -11   0   2      11669.43      11969.62       242.13 o                         
 -10   0   2       3949.53       3911.19        82.29 o                         
  -9   0   2       1821.71       1697.66        51.52 o                         
  -8   0   2          0.28          0.78        22.57 o                         
  -7   0   2       9314.46       9295.62       148.93 o                         
  -6   0   2          6.17         28.04        18.49 o                         
  -5   0   2      25881.60      26444.85       801.61 o                         
  -4   0   2       3291.45       3470.42        67.73 o                         
  -3   0   2       1909.38       1566.01        34.97 o                         
  -2   0   2       4870.02       5528.68       168.25 o                         
   1   0   2          0.03         10.09         9.42 o                         
   2   0   2      66308.00      63441.04      2085.05 o                         
   3   0   2      36465.18      35510.63      1421.85 o                         
   4   0   2        631.72        705.78        24.44 o                         
   5   0   2       6824.31       7542.19       194.11 o                         
   6   0   2      37274.98      34675.82      1094.67 o                         
   7   0   2      16630.94      16537.03       308.62 o                         
   8   0   2        565.61        713.95        42.91 o                         
   9   0   2        149.57        119.56        28.58 o                         
  10   0   2       6041.13       5859.23       111.84 o                         
  11   0   2       1572.02       1586.88        62.41 o                         
  12   0   2          1.60        -41.03        41.03 o                         
  13   0   2       3767.31       3685.77        97.92 o                         
  14   0   2       2921.87       2898.33        90.72 o                         
  15   0   2         10.11        143.00        64.00 o                         
  16   0   2        136.53         96.68        84.28 o                         
  17   0   2        449.80        399.05        83.55 o                         
 -18   1   2         41.42         -5.58        58.61 o                         
 -17   1   2        508.69        601.46        84.42 o                         
 -16   1   2       1332.65       1356.58        84.85 o                         
 -15   1   2       1547.94       1545.74        57.58 o                         
 -14   1   2        422.85        430.83        37.91 o                         
 -13   1   2         30.33         51.93        29.65 o                         
 -12   1   2       7343.84       7366.26       104.17 o                         
 -11   1   2       6458.48       6410.43        91.72 o                         
 -10   1   2        139.09        111.36        22.99 o                         
  -9   1   2       2484.71       2544.10        43.79 o                         
  -8   1   2      24046.21      24720.53       263.76 o                         
  -7   1   2       4199.25       3911.13        55.42 o                         
  -6   1   2        551.99        820.04        25.26 o                         
  -5   1   2      11976.71      11789.98       127.44 o                         
  -4   1   2      24190.34      23385.18       252.71 o                         
  -3   1   2       3003.23       3174.58        35.87 o                         
  -2   1   2         32.42         44.87         6.36 o                         
  -1   1   2       9806.21      10029.93       113.15 o                         
   0   1   2      43542.90      42330.84       504.52 o                         
   1   1   2         31.52          8.97        10.23 o                         
   2   1   2      17807.93      20221.75       211.64 o                         
   3   1   2      19200.20      19054.82       214.45 o                         
   4   1   2       3655.94       3634.39        52.80 o                         
   5   1   2      13168.83      13875.95       150.56 o                         
   6   1   2       1574.38       1640.24        30.31 o                         
   7   1   2       1349.46       1115.07        29.03 o                         
   8   1   2        229.70        364.33        21.20 o                         
   9   1   2       7060.85       6856.09       104.76 o                         
  10   1   2        552.62        621.26        28.80 o                         
  11   1   2        588.39        584.59        32.75 o                         
  12   1   2       1809.90       1848.20        55.94 o                         
  13   1   2       3713.34       3838.91        75.88 o                         
  14   1   2         13.70         28.53        34.54 o                         
  15   1   2        355.89        325.16        45.19 o                         
  16   1   2       2689.95       2715.15        84.71 o                         
  17   1   2       1623.29       1732.51       120.23 o                         
 -17   2   2        410.03        393.39        58.72 o                         
 -16   2   2         77.97         53.68        46.38 o                         
 -15   2   2       2929.43       2916.43        81.24 o                         
 -14   2   2       2592.41       2545.75        67.04 o                         
 -13   2   2        327.26        243.16        33.32 o                         
 -12   2   2         13.97        -27.34        27.34 o                         
 -11   2   2       3360.61       3270.62        73.18 o                         
 -10   2   2       1029.52       1068.08        36.52 o                         
  -9   2   2        475.85        398.13        23.70 o                         
  -8   2   2         46.33         42.48        18.10 o                         
  -7   2   2       2584.94       2552.44        41.17 o                         
  -6   2   2         25.75         32.59        19.72 o                         
  -5   2   2       8071.19       7979.42        97.14 o                         
  -4   2   2        145.61        225.82        13.45 o                         
  -3   2   2       1532.05       1310.42        23.55 o                         
  -2   2   2       3805.70       3546.60        50.39 o                         
  -1   2   2      13791.90      13172.14       132.49 o                         
   0   2   2        254.72        284.73        12.75 o                         
   1   2   2         13.36          3.56         9.40 o                         
   2   2   2       7007.51       6880.67        83.90 o                         
   3   2   2      17524.86      17923.79       191.03 o                         
   4   2   2       4538.23       4876.90        60.81 o                         
   5   2   2       5934.21       6523.12        87.82 o                         
   6   2   2      13505.06      13023.15       155.92 o                         
   7   2   2       3615.83       3534.51        52.04 o                         
   8   2   2        609.55        675.89        27.16 o                         
   9   2   2       1014.53        913.44        34.12 o                         
  10   2   2       6525.54       6395.18       116.07 o                         
  11   2   2       1359.35       1256.09        53.30 o                         
  12   2   2        193.89        198.91        31.55 o                         
  13   2   2       2272.51       2130.55        59.01 o                         
  14   2   2        288.45        346.44        42.98 o                         
  15   2   2        117.49         26.64        46.97 o                         
  16   2   2         95.37        107.62        53.47 o                         
 -16   3   2        258.94        271.11        54.02 o                         
 -15   3   2        789.50        742.83        53.96 o                         
 -14   3   2        219.20        214.65        41.97 o                         
 -13   3   2          0.30         18.72        34.10 o                         
 -12   3   2       2235.31       2193.90        55.78 o                         
 -11   3   2       1288.30       1341.48        48.44 o                         
 -10   3   2          0.17        -24.46        24.73 o                         
  -9   3   2        568.81        632.17        36.80 o                         
  -8   3   2       4965.43       4858.67        76.44 o                         
  -7   3   2       2915.86       2891.96        47.68 o                         
  -6   3   2          0.34          5.67        17.17 o                         
  -5   3   2       1612.56       1529.26        35.57 o                         
  -4   3   2       4279.65       3965.22        53.76 o                         
  -3   3   2        348.22        325.20        19.37 o                         
  -2   3   2         14.29         10.17        14.80 o                         
  -1   3   2       1920.45       1915.77        32.41 o                         
   0   3   2      12840.55      12993.76       142.01 o                         
   1   3   2          6.82          4.03        10.74 o                         
   2   3   2        123.36        111.12        15.52 o                         
   3   3   2       1242.26       1095.33        25.86 o                         
   4   3   2       1723.10       1712.07        37.65 o                         
   5   3   2         79.96         82.33        19.02 o                         
   6   3   2        541.97        569.49        30.48 o                         
   7   3   2         29.75         41.39        23.00 o                         
   8   3   2        145.64        213.22        35.41 o                         
   9   3   2       1347.17       1375.38        48.03 o                         
  10   3   2         90.43        103.71        28.93 o                         
  11   3   2        153.35        145.42        29.07 o                         
  12   3   2        169.84        185.34        32.61 o                         
  13   3   2       1439.93       1450.20        56.87 o                         
  14   3   2        302.05        213.55        47.66 o                         
  15   3   2          3.55         38.39        49.34 o                         
 -14   4   2         62.41         50.57        48.87 o                         
 -13   4   2          1.48        -30.64        44.89 o                         
 -12   4   2         23.05         -4.20        34.47 o                         
 -11   4   2        364.03        401.19        34.05 o                         
 -10   4   2         11.73         27.75        29.15 o                         
  -9   4   2        139.80        143.24        30.92 o                         
  -8   4   2         87.76         66.55        24.49 o                         
  -7   4   2         94.93         99.28        25.04 o                         
  -6   4   2        150.14        149.06        27.61 o                         
  -5   4   2        146.72        163.26        26.67 o                         
  -4   4   2          2.22        -21.83        21.83 o                         
  -3   4   2         11.28        -15.82        21.91 o                         
  -2   4   2        248.83        275.05        24.85 o                         
  -1   4   2        370.02        336.57        24.22 o                         
   0   4   2         98.29         82.81        18.17 o                         
   1   4   2         18.18          9.33        20.11 o                         
   2   4   2       1678.03       1700.17        43.16 o                         
   3   4   2       1728.17       1535.59        32.88 o                         
   4   4   2         61.91         66.01        21.80 o                         
   5   4   2          8.91         -6.27        24.31 o                         
   6   4   2        852.62        893.05        36.98 o                         
   7   4   2         64.88        125.35        29.64 o                         
   8   4   2        344.37        348.16        42.79 o                         
   9   4   2        423.00        403.82        35.18 o                         
  10   4   2        429.65        449.73        37.65 o                         
  11   4   2          7.20         30.19        41.23 o                         
  12   4   2        121.05         73.49        44.64 o                         
  13   4   2         65.45        101.58        54.07 o                         
 -11   5   2          1.11         26.93        46.27 o                         
 -10   5   2         59.22         78.44        40.39 o                         
  -9   5   2          2.05        -12.68        36.71 o                         
  -8   5   2         18.78         23.56        35.59 o                         
  -7   5   2         21.70          1.97        39.17 o                         
  -6   5   2          7.91        -25.09        25.09 o                         
  -5   5   2          4.30        -26.07        26.07 o                         
  -4   5   2        223.81        219.14        26.09 o                         
  -3   5   2         15.00         45.66        32.39 o                         
  -2   5   2          8.52        -20.10        23.66 o                         
  -1   5   2          2.88        -15.82        22.42 o                         
   0   5   2         10.47          2.03        25.06 o                         
   1   5   2         14.93        -15.66        21.73 o                         
   2   5   2          0.16          9.55        28.28 o                         
   3   5   2         49.68          0.57        40.08 o                         
   4   5   2        232.56        273.86        40.16 o                         
   5   5   2          1.86        -39.04        39.04 o                         
   6   5   2         17.87         30.47        41.23 o                         
   7   5   2          1.69          8.41        44.78 o                         
   8   5   2         61.83         13.85        66.77 o                         
   9   5   2         12.41         47.81        59.37 o                         
  10   5   2         36.11        -62.87        62.87 o                         
  -4   6   2         20.62         64.27        54.54 o                         
  -3   6   2         12.42         34.46        56.29 o                         
  -2   6   2          0.30         18.90        34.25 o                         
  -1   6   2          6.78          0.41        34.98 o                         
   0   6   2          6.21        -30.27        32.80 o                         
   1   6   2          2.53         51.12        44.89 o                         
   2   6   2        291.21        336.29        43.70 o                         
   3   6   2        124.56        132.44        54.50 o                         
 -18   1   3        313.69        253.65        63.25 o                         
 -17   1   3        304.99        375.81        64.94 o                         
 -16   1   3         78.89         76.16        41.82 o                         
 -15   1   3        416.05        401.93        40.58 o                         
 -14   1   3        971.49       1113.15        42.95 o                         
 -13   1   3       1079.54       1134.88        41.55 o                         
 -12   1   3        295.13        352.11        29.12 o                         
 -11   1   3         24.84         60.26        22.93 o                         
 -10   1   3        148.40        178.06        23.55 o                         
  -9   1   3        213.65        226.78        22.92 o                         
  -8   1   3        406.11        545.10        22.99 o                         
  -7   1   3        281.76        405.17        18.73 o                         
  -6   1   3       4270.75       4188.82        52.40 o                         
  -5   1   3        479.47        502.69        17.36 o                         
  -4   1   3        597.85        568.97        20.07 o                         
  -3   1   3        259.95        285.92        10.52 o                         
  -2   1   3       1739.58       1763.82        23.57 o                         
  -1   1   3       6524.39       6835.44        73.91 o                         
   0   1   3       3796.87       3785.81        51.14 o                         
   1   1   3        757.65        751.24        15.88 o                         
   2   1   3       1243.26       1295.93        20.73 o                         
   3   1   3         14.42         10.03        10.08 o                         
   4   1   3       2212.57       2197.21        39.25 o                         
   5   1   3       1235.93       1529.55        28.40 o                         
   6   1   3         71.23        112.47        14.62 o                         
   7   1   3       2133.58       2046.23        37.38 o                         
   8   1   3        534.08        549.80        24.37 o                         
   9   1   3         14.52         26.17        23.37 o                         
  10   1   3        393.20        466.86        32.47 o                         
  11   1   3       2269.45       2315.01        59.55 o                         
  12   1   3        127.63         93.49        30.80 o                         
  13   1   3        278.88        260.86        35.40 o                         
  14   1   3         65.90         67.00        45.55 o                         
  15   1   3         52.20        116.06        49.16 o                         
  16   1   3         18.39         66.40        55.35 o                         
  17   1   3          1.82         68.51        60.85 o                         
 -18   2   3        115.65        118.75        60.76 o                         
 -17   2   3          0.31         67.39        56.15 o                         
 -16   2   3        714.60        711.73        51.49 o                         
 -15   2   3         30.71         79.31        42.12 o                         
 -14   2   3       1320.79       1299.68        87.38 o                         
 -13   2   3        364.30        307.58        37.75 o                         
 -12   2   3        619.82        615.75        33.14 o                         
 -11   2   3        185.87        191.97        28.04 o                         
 -10   2   3       2865.32       2848.49        50.51 o                         
  -9   2   3        159.15        159.72        20.54 o                         
  -8   2   3          0.22        -10.13        18.38 o                         
  -7   2   3       2273.04       2052.55        36.07 o                         
  -6   2   3      11880.96      11655.32       163.34 o                         
  -5   2   3          2.76          5.40        12.63 o                         
  -4   2   3        430.93        434.59        15.86 o                         
  -3   2   3       7224.93       6842.75        77.35 o                         
  -2   2   3       7388.08       7521.98        78.69 o                         
  -1   2   3        482.61        470.12        13.47 o                         
   0   2   3        895.20        788.35        27.29 o                         
   1   2   3       4558.27       4468.71        63.87 o                         
   2   2   3        461.20        460.50        21.48 o                         
   3   2   3       1182.21       1176.66        27.07 o                         
   4   2   3        887.99        822.26        22.68 o                         
   5   2   3       8445.57       8273.38       103.57 o                         
   6   2   3       1095.23       1192.68        34.43 o                         
   7   2   3         42.78         36.04        18.37 o                         
   8   2   3        270.65        245.99        22.58 o                         
   9   2   3          2.33        -21.93        21.93 o                         
  10   2   3        647.27        668.13        42.74 o                         
  11   2   3        102.57        102.78        28.68 o                         
  12   2   3         55.45         26.77        34.91 o                         
  13   2   3        311.97        339.93        42.44 o                         
  14   2   3        703.76        680.42        47.05 o                         
  15   2   3        156.39        159.21        50.07 o                         
  16   2   3        252.97        242.50        83.88 o                         
 -16   3   3       1244.36       1259.62        64.32 o                         
 -15   3   3         46.75        -19.59        41.53 o                         
 -14   3   3        375.46        343.93        49.84 o                         
 -13   3   3       3973.37       3906.90        72.56 o                         
 -12   3   3        265.79        351.64        41.42 o                         
 -11   3   3          7.18         32.82        27.11 o                         
 -10   3   3       2721.28       2641.80        54.94 o                         
  -9   3   3       4036.76       3879.88        61.07 o                         
  -8   3   3         34.21         44.06        21.00 o                         
  -7   3   3        204.52        241.12        21.15 o                         
  -6   3   3       4584.20       4520.08        61.09 o                         
  -5   3   3       1505.08       1533.15        32.51 o                         
  -4   3   3       2001.32       2016.60        37.02 o                         
  -3   3   3        457.49        443.58        18.54 o                         
  -2   3   3        800.41        712.62        24.88 o                         
  -1   3   3        187.12        167.72        13.60 o                         
   0   3   3       4985.95       4533.92        56.53 o                         
   1   3   3        487.26        567.17        37.21 o                         
   2   3   3        508.22        568.13        28.41 o                         
   3   3   3       3094.96       2850.71        54.79 o                         
   4   3   3       6901.20       6962.98        91.35 o                         
   5   3   3         42.79         48.52        22.79 o                         
   6   3   3        354.44        341.99        23.69 o                         
   7   3   3       7550.30       7304.17       163.87 o                         
   8   3   3       4803.83       4499.64        84.39 o                         
   9   3   3       1787.88       1738.77        52.58 o                         
  10   3   3       1093.62        977.68        43.71 o                         
  11   3   3       2517.39       2606.77        57.41 o                         
  12   3   3        139.15        178.85        35.25 o                         
  13   3   3         91.22        200.40        44.49 o                         
  14   3   3         44.62        -12.39        47.55 o                         
 -14   4   3        596.21        547.17        53.51 o                         
 -13   4   3          3.88         31.13        39.67 o                         
 -12   4   3         91.10        139.44        34.82 o                         
 -11   4   3        592.05        669.03        39.44 o                         
 -10   4   3       3127.32       3137.12        61.57 o                         
  -9   4   3        271.16        284.91        29.04 o                         
  -8   4   3          3.84          7.01        27.75 o                         
  -7   4   3       3864.12       3806.77        61.71 o                         
  -6   4   3       5115.47       4952.26        74.57 o                         
  -5   4   3         33.06         30.16        24.06 o                         
  -4   4   3       1035.22       1021.84        38.42 o                         
  -3   4   3      10136.61       9685.76       166.80 o                         
  -2   4   3       4398.93       4349.22        78.11 o                         
  -1   4   3        142.92        150.81        19.16 o                         
   0   4   3       2034.02       1965.18        39.77 o                         
   1   4   3       4664.74       4473.26        71.09 o                         
   2   4   3        627.08        626.16        50.81 o                         
   3   4   3         10.88         -1.24        29.64 o                         
   4   4   3       1017.94       1083.75        66.71 o                         
   5   4   3       5441.69       5261.80        92.03 o                         
   6   4   3        106.44         89.83        32.20 o                         
   7   4   3         23.85         49.40        39.35 o                         
   8   4   3       1754.61       1822.92        64.32 o                         
   9   4   3        234.57        272.01        44.62 o                         
  10   4   3       1295.65       1375.40        56.56 o                         
  11   4   3        984.51        959.57        71.92 o                         
  12   4   3          9.01         10.41        57.48 o                         
 -11   5   3          0.99        -53.52        53.52 o                         
 -10   5   3       1558.00       1628.86        62.65 o                         
  -9   5   3        802.41        984.96        46.98 o                         
  -8   5   3        433.72        462.50        39.40 o                         
  -7   5   3        887.97        864.00        36.89 o                         
  -6   5   3       1454.06       1520.52        57.06 o                         
  -5   5   3       1054.07       1125.80        44.16 o                         
  -4   5   3        969.78        944.10        38.63 o                         
  -3   5   3        106.29        106.06        29.22 o                         
  -2   5   3        770.34        785.40        32.84 o                         
  -1   5   3         77.64         43.71        25.73 o                         
   0   5   3       1899.09       1922.91        44.11 o                         
   1   5   3       1108.63       1130.74        65.02 o                         
   2   5   3        192.05        180.17        42.56 o                         
   3   5   3        359.50        442.69        49.73 o                         
   4   5   3       1152.61       1233.20        56.08 o                         
   5   5   3        522.33        483.97        45.69 o                         
   6   5   3        139.09         88.74        44.63 o                         
   7   5   3       2731.27       2818.63        82.47 o                         
   8   5   3       2085.33       2109.89        91.52 o                         
   9   5   3         90.87        166.28        62.74 o                         
  -4   6   3        297.73        341.91        37.95 o                         
  -3   6   3       1000.77       1055.44        56.24 o                         
  -2   6   3       1122.53       1157.96        53.41 o                         
  -1   6   3         16.79         58.94        38.87 o                         
   0   6   3        805.24        753.95        52.43 o                         
   1   6   3       1608.57       1674.92        68.76 o                         
   2   6   3        152.09        240.90        43.85 o                         
 -19   0   4       1167.95       1132.10       157.71 o                         
 -18   0   4        860.82        742.89       100.72 o                         
 -17   0   4        313.39        287.22        74.51 o                         
 -16   0   4       4902.38       4958.26       122.75 o                         
 -15   0   4       4824.91       4835.75       114.89 o                         
 -14   0   4       4560.82       4523.24       121.79 o                         
 -13   0   4         50.46         91.30        39.68 o                         
 -12   0   4      25267.86      25945.55       398.53 o                         
 -11   0   4       5836.96       6038.40       112.98 o                         
 -10   0   4         47.59         57.21        28.92 o                         
  -9   0   4      10397.03      10657.16       172.05 o                         
  -8   0   4      24098.83      24364.44       366.73 o                         
  -7   0   4        389.18        392.75        24.81 o                         
  -6   0   4       3327.68       3312.44        60.95 o                         
  -5   0   4       5028.04       5000.20        95.41 o                         
  -4   0   4      41409.23      42259.30       875.98 o                         
  -3   0   4       2361.01       2548.74        53.60 o                         
  -2   0   4        158.19        187.38        12.15 o                         
  -1   0   4        791.14        755.85        21.80 o                         
   0   0   4      14589.31      15050.09       339.80 o                         
   1   0   4      18958.96      19240.02       344.32 o                         
   2   0   4       8439.71       9047.90       260.62 o                         
   3   0   4       5999.60       6229.04       197.55 o                         
   4   0   4        130.65        143.80        24.87 o                         
   5   0   4      23504.28      24403.74       821.77 o                         
   6   0   4         18.57         66.73        20.85 o                         
   7   0   4       2373.60       2729.62        70.91 o                         
   8   0   4       6449.11       6405.93       132.59 o                         
   9   0   4      17214.73      17141.37       312.12 o                         
  10   0   4       1092.36       1245.35        56.50 o                         
  11   0   4         14.78         11.71        36.36 o                         
  12   0   4       6011.28       5869.93       124.39 o                         
  13   0   4       2909.91       2887.82        91.45 o                         
  14   0   4        116.23         66.47        51.22 o                         
  15   0   4        308.97        330.79        74.34 o                         
  16   0   4       2252.79       2281.37       123.68 o                         
 -18   1   4       1457.20       1461.55        93.46 o                         
 -17   1   4         12.13        148.33        57.52 o                         
 -16   1   4          5.94         90.10        42.93 o                         
 -15   1   4       5778.95       5811.95        95.85 o                         
 -14   1   4       1672.04       1753.71        53.10 o                         
 -13   1   4       1312.66       1293.22        45.70 o                         
 -12   1   4        174.14        161.19        26.22 o                         
 -11   1   4       1287.00       1323.03        38.79 o                         
 -10   1   4       1837.54       1928.60        43.19 o                         
  -9   1   4      20687.84      21421.26       267.31 o                         
  -8   1   4        388.18        468.46        23.27 o                         
  -7   1   4       3441.30       3781.35        49.97 o                         
  -6   1   4      21156.44      21664.55       229.53 o                         
  -5   1   4      20675.70      19879.06       224.29 o                         
  -4   1   4        499.68        535.60        17.47 o                         
  -3   1   4        809.22        868.43        17.50 o                         
  -2   1   4      23674.38      22829.27       237.73 o                         
  -1   1   4      64926.55      65232.75       717.78 o                         
   0   1   4      10618.81      11626.64       123.34 o                         
   1   1   4       6271.92       6389.71        70.91 o                         
   2   1   4      49061.85      49482.16       591.18 o                         
   3   1   4      10753.81      10494.00       122.51 o                         
   4   1   4         39.99         -1.15        11.10 o                         
   5   1   4       3942.90       3994.79        52.54 o                         
   6   1   4      22839.42      22554.54       269.49 o                         
   7   1   4        988.07        998.14        29.38 o                         
   8   1   4       1115.12       1193.50        34.23 o                         
   9   1   4       2999.71       2866.48        54.32 o                         
  10   1   4       2720.71       2634.28        52.66 o                         
  11   1   4        919.85        899.21        41.70 o                         
  12   1   4       2643.64       2617.59        58.85 o                         
  13   1   4       1227.13       1312.94        54.09 o                         
  14   1   4        233.00        240.87        61.59 o                         
  15   1   4       1082.80       1124.20        65.55 o                         
  16   1   4        853.19        731.38        64.32 o                         
 -18   2   4         13.09         95.39        59.06 o                         
 -17   2   4         22.48         40.35        53.52 o                         
 -16   2   4       2071.09       2138.39        72.05 o                         
 -15   2   4       1067.66       1159.51        49.04 o                         
 -14   2   4         70.63         38.36        36.79 o                         
 -13   2   4       2025.44       2058.36        58.92 o                         
 -12   2   4      13885.99      13933.69       191.77 o                         
 -11   2   4       3742.35       3872.81        62.27 o                         
 -10   2   4          8.93        -20.41        22.90 o                         
  -9   2   4       2850.66       2789.58        46.48 o                         
  -8   2   4       8464.90       8016.84        95.02 o                         
  -7   2   4       1621.52       1604.32        32.04 o                         
  -6   2   4        507.07        530.27        21.24 o                         
  -5   2   4       6170.86       5831.97        73.90 o                         
  -4   2   4       9454.37       9805.59       108.21 o                         
  -3   2   4        957.05       1007.39        21.55 o                         
  -2   2   4       2429.65       2535.09        32.04 o                         
  -1   2   4       8083.51       8124.65        84.25 o                         
   0   2   4        383.84        415.34        19.04 o                         
   1   2   4       8469.03       8478.23       122.24 o                         
   2   2   4        244.07        299.76        20.21 o                         
   3   2   4       3442.77       3495.92        46.15 o                         
   4   2   4         92.25         59.93        13.08 o                         
   5   2   4      10610.52      10837.41       131.94 o                         
   6   2   4       2609.24       2633.38        48.18 o                         
   7   2   4        179.05        233.09        21.29 o                         
   8   2   4       3273.95       3315.42        54.64 o                         
   9   2   4       6459.64       6278.63       104.94 o                         
  10   2   4        583.50        593.28        35.11 o                         
  11   2   4         81.63         71.20        29.20 o                         
  12   2   4       5265.65       5188.69        87.66 o                         
  13   2   4       2256.59       2262.92        71.23 o                         
  14   2   4          2.30        -31.60        42.43 o                         
  15   2   4        162.08        172.16        47.84 o                         
 -16   3   4        222.93        182.38        54.84 o                         
 -15   3   4        636.29        632.61        48.61 o                         
 -14   3   4        160.96        101.98        37.16 o                         
 -13   3   4        488.18        537.55        37.87 o                         
 -12   3   4        226.64        252.00        33.64 o                         
 -11   3   4        789.52        775.63        34.81 o                         
 -10   3   4        239.34        274.42        27.63 o                         
  -9   3   4       2474.48       2371.23        48.99 o                         
  -8   3   4        489.82        555.48        26.08 o                         
  -7   3   4          3.60          5.41        18.85 o                         
  -6   3   4       1987.66       1909.90        37.89 o                         
  -5   3   4       5727.19       5746.22        71.75 o                         
  -4   3   4        155.26        146.66        16.45 o                         
  -3   3   4        656.37        692.93        24.13 o                         
  -2   3   4       2872.25       2603.70        39.70 o                         
  -1   3   4       5802.08       5746.56        74.59 o                         
   0   3   4        199.75        194.85        24.08 o                         
   1   3   4        514.95        458.15        25.42 o                         
   2   3   4       4769.22       4788.34        74.97 o                         
   3   3   4       1493.08       1433.56        68.21 o                         
   4   3   4          2.12         10.93        24.67 o                         
   5   3   4       2374.90       2409.81        41.47 o                         
   6   3   4       4137.48       4023.95        66.15 o                         
   7   3   4       1023.14        971.77        39.20 o                         
   8   3   4        316.76        343.26        37.91 o                         
   9   3   4         58.53         43.38        29.30 o                         
  10   3   4        252.07        235.34        33.42 o                         
  11   3   4          8.38         16.19        34.24 o                         
  12   3   4         38.16         23.05        41.91 o                         
  13   3   4         32.08         96.71        44.21 o                         
  14   3   4         12.39         44.06        47.21 o                         
 -14   4   4         45.13         40.64        43.54 o                         
 -13   4   4        232.72        289.26        41.57 o                         
 -12   4   4        796.84        755.33        41.26 o                         
 -11   4   4          2.13         -1.89        32.11 o                         
 -10   4   4         14.31        -24.01        29.28 o                         
  -9   4   4        253.04        294.12        29.76 o                         
  -8   4   4       2100.61       2134.62        49.29 o                         
  -7   4   4         42.74         31.18        25.39 o                         
  -6   4   4         57.15         79.90        24.73 o                         
  -5   4   4        549.98        576.79        26.44 o                         
  -4   4   4        132.76        182.03        24.57 o                         
  -3   4   4        293.33        295.05        24.33 o                         
  -2   4   4        122.44         74.01        24.25 o                         
  -1   4   4         76.92         56.01        17.03 o                         
   0   4   4        253.68        304.99        24.81 o                         
   1   4   4        567.64        543.89        34.58 o                         
   2   4   4         58.05         48.90        32.24 o                         
   3   4   4          1.04         -9.84        31.00 o                         
   4   4   4          5.36         37.97        33.65 o                         
   5   4   4       1965.39       1872.90       101.42 o                         
   6   4   4         12.18        -17.08        35.80 o                         
   7   4   4        183.15        194.98        40.64 o                         
   8   4   4        471.28        487.43        48.72 o                         
   9   4   4       1059.48       1133.17        57.57 o                         
  10   4   4        652.79        603.36        43.18 o                         
  11   4   4          7.51        -49.73        52.66 o                         
  12   4   4          9.53         66.48        48.34 o                         
 -11   5   4          2.19        -40.24        42.89 o                         
 -10   5   4         51.23         59.65        40.26 o                         
  -9   5   4         85.47        127.78        38.93 o                         
  -8   5   4         54.06          7.35        35.81 o                         
  -7   5   4        101.62         55.54        35.05 o                         
  -6   5   4          5.28         20.50        30.72 o                         
  -5   5   4         95.89         77.28        27.90 o                         
  -4   5   4         23.59         58.35        26.51 o                         
  -3   5   4        122.00        128.85        29.83 o                         
  -2   5   4        106.52         83.78        23.29 o                         
  -1   5   4         34.21          9.24        35.95 o                         
   0   5   4          0.97         -0.13        27.29 o                         
   1   5   4          3.39        -25.90        25.90 o                         
   2   5   4        120.10        125.94        45.84 o                         
   3   5   4         85.00        102.78        46.10 o                         
   4   5   4        124.48        104.04        39.95 o                         
   5   5   4         20.29         -0.68        42.06 o                         
   6   5   4          6.02         13.24        44.72 o                         
   7   5   4         15.43         18.59        49.62 o                         
   8   5   4         12.24        -18.67        57.46 o                         
   9   5   4         33.87        -21.25        61.95 o                         
  -4   6   4        157.73        119.80        43.64 o                         
  -3   6   4          0.08         17.41        41.84 o                         
  -2   6   4          2.47         35.04        35.96 o                         
  -1   6   4         98.25        127.40        45.70 o                         
   0   6   4        127.33        109.07        49.90 o                         
   1   6   4         86.71        208.24        43.87 o                         
   2   6   4         33.42        -17.11        42.86 o                         
 -19   1   5         44.79         -1.11        70.81 o                         
 -18   1   5        799.32        723.29        67.08 o                         
 -17   1   5        294.96        310.29        58.28 o                         
 -16   1   5          4.77         18.37        41.84 o                         
 -15   1   5         99.02        111.60        37.20 o                         
 -14   1   5        147.45        146.35        36.44 o                         
 -13   1   5        486.34        525.52        39.25 o                         
 -12   1   5        786.05        836.51        35.99 o                         
 -11   1   5       3014.58       2983.58        55.30 o                         
 -10   1   5       1317.20       1341.67        37.53 o                         
  -9   1   5        372.48        453.64        23.50 o                         
  -8   1   5        137.39         89.88        15.95 o                         
  -7   1   5       2809.89       2879.63        47.26 o                         
  -6   1   5       3135.56       3245.10        46.26 o                         
  -5   1   5        145.21        134.74        13.13 o                         
  -4   1   5        700.30        690.42        20.86 o                         
  -3   1   5       2810.74       2797.44        37.89 o                         
  -2   1   5         15.03         12.74         8.02 o                         
  -1   1   5       6191.16       6302.08        69.36 o                         
   0   1   5      15153.51      16144.99       170.24 o                         
   1   1   5         18.57         46.24         9.42 o                         
   2   1   5        344.36        372.16        30.98 o                         
   3   1   5       1205.56       1211.09        30.87 o                         
   4   1   5        302.22        344.94        17.42 o                         
   5   1   5        310.68        385.57        18.01 o                         
   6   1   5       1697.89       1664.72        43.17 o                         
   7   1   5        329.26        406.87        21.45 o                         
   8   1   5        772.19        751.48        29.94 o                         
   9   1   5        121.84        135.63        23.47 o                         
  10   1   5        378.25        339.76        28.33 o                         
  11   1   5        444.93        429.77        31.71 o                         
  12   1   5         65.11         87.12        31.00 o                         
  13   1   5        860.15        797.75        43.69 o                         
  14   1   5        805.91        822.83        54.95 o                         
  15   1   5          0.17         14.74        47.50 o                         
  16   1   5          3.24          4.28        59.14 o                         
 -18   2   5        168.69        234.62        58.46 o                         
 -17   2   5        972.81       1123.95       127.88 o                         
 -16   2   5        355.98        400.33        50.82 o                         
 -15   2   5          6.53        -16.27        37.31 o                         
 -14   2   5        383.72        346.06        41.18 o                         
 -13   2   5        655.25        740.39        39.55 o                         
 -12   2   5        189.75        275.01        32.96 o                         
 -11   2   5         76.25         81.19        24.61 o                         
 -10   2   5       2552.44       2598.64        47.54 o                         
  -9   2   5         60.73         34.93        23.12 o                         
  -8   2   5        790.07        676.04        27.25 o                         
  -7   2   5       3194.05       3315.80        47.16 o                         
  -6   2   5       1416.98       1575.78        34.21 o                         
  -5   2   5       1483.35       1498.84        28.00 o                         
  -4   2   5       6188.39       6258.11        72.59 o                         
  -3   2   5          4.06          2.59        11.26 o                         
  -2   2   5        481.08        590.85        19.04 o                         
  -1   2   5       5135.65       4856.10        62.68 o                         
   0   2   5       4441.52       4359.53        63.56 o                         
   1   2   5        871.59        964.79        32.91 o                         
   2   2   5         77.18         95.15        18.08 o                         
   3   2   5       8299.53       8409.82        96.03 o                         
   4   2   5        856.04        754.71        23.01 o                         
   5   2   5         41.13         44.26        21.67 o                         
   6   2   5       1176.68       1183.04        38.30 o                         
   7   2   5       3834.65       3659.53        62.01 o                         
   8   2   5        425.16        513.96        27.18 o                         
   9   2   5        232.37        271.48        40.40 o                         
  10   2   5       1464.74       1414.77        51.28 o                         
  11   2   5       2372.21       2481.56        61.02 o                         
  12   2   5         52.69        131.15        34.18 o                         
  13   2   5         48.60        153.70        40.72 o                         
  14   2   5         54.63         25.07        57.66 o                         
  15   2   5         10.53        -47.20        47.20 o                         
 -16   3   5         79.04         13.89        53.75 o                         
 -15   3   5       1806.55       1769.45        87.17 o                         
 -14   3   5       1771.07       1900.62        58.99 o                         
 -13   3   5         66.25         49.93        34.49 o                         
 -12   3   5          3.62          4.90        29.48 o                         
 -11   3   5       4183.89       4166.16        71.35 o                         
 -10   3   5       3156.94       3311.68        67.02 o                         
  -9   3   5          2.98         15.53        23.92 o                         
  -8   3   5       2314.50       2213.73        43.71 o                         
  -7   3   5      16264.73      16435.11       181.33 o                         
  -6   3   5       1788.60       1631.24        35.32 o                         
  -5   3   5        219.65        187.40        20.01 o                         
  -4   3   5       1555.87       1426.58        31.29 o                         
  -3   3   5      10194.06       9922.91       112.41 o                         
  -2   3   5         91.06         86.44        12.52 o                         
  -1   3   5        564.46        569.44        23.43 o                         
   0   3   5       4640.59       4600.65        77.43 o                         
   1   3   5       2284.33       2179.90        47.04 o                         
   2   3   5       1058.74       1041.57        39.62 o                         
   3   3   5       1385.71       1393.51        56.06 o                         
   4   3   5        238.37        245.82        28.86 o                         
   5   3   5        928.87        956.03        40.93 o                         
   6   3   5       7682.44       7575.64       163.66 o                         
   7   3   5        239.59        275.35        27.02 o                         
   8   3   5       1250.39       1259.88        48.99 o                         
   9   3   5        886.75        900.40        41.36 o                         
  10   3   5       3504.35       3509.56        73.60 o                         
  11   3   5        747.47        636.29        56.54 o                         
  12   3   5        101.70         26.25        44.04 o                         
  13   3   5        788.79        763.69        71.38 o                         
  14   3   5       1864.43       1816.46        77.84 o                         
 -14   4   5       1416.69       1379.84        62.41 o                         
 -13   4   5       1332.05       1354.60        67.47 o                         
 -12   4   5        500.39        558.92        45.35 o                         
 -11   4   5         87.03         47.36        32.31 o                         
 -10   4   5       1590.06       1543.99        48.85 o                         
  -9   4   5        163.86        194.48        28.66 o                         
  -8   4   5        961.22       1055.68        40.62 o                         
  -7   4   5       1425.80       1444.53        43.29 o                         
  -6   4   5       1720.82       1700.99        54.21 o                         
  -5   4   5       2485.47       2502.74        47.93 o                         
  -4   4   5       6708.87       6706.84        93.33 o                         
  -3   4   5        171.96        171.89        22.57 o                         
  -2   4   5         18.70         14.07        24.58 o                         
  -1   4   5       4746.57       4773.86        72.57 o                         
   0   4   5       7356.40       6941.40        97.14 o                         
   1   4   5          2.81          7.57        25.13 o                         
   2   4   5        102.86         71.52        30.56 o                         
   3   4   5       7615.06       7366.08       125.93 o                         
   4   4   5       2765.83       2637.95        66.30 o                         
   5   4   5         14.54         19.05        34.54 o                         
   6   4   5         78.17         73.47        40.78 o                         
   7   4   5       4092.44       4049.44        89.58 o                         
   8   4   5        582.55        521.42        47.34 o                         
   9   4   5          3.41         42.51        31.24 o                         
  10   4   5       1320.28       1121.97        69.94 o                         
  11   4   5       2605.76       2391.18       101.13 o                         
  12   4   5         40.14         72.83        77.68 o                         
 -11   5   5       2049.01       2148.45        72.11 o                         
 -10   5   5       1843.23       1977.40        60.04 o                         
  -9   5   5         93.03        205.40        39.75 o                         
  -8   5   5       1597.58       1500.01        87.76 o                         
  -7   5   5       2138.30       2258.83        62.77 o                         
  -6   5   5       1875.27       1921.15        71.23 o                         
  -5   5   5          6.02         11.73        26.72 o                         
  -4   5   5       1397.31       1368.21        53.68 o                         
  -3   5   5       3291.38       3275.79        70.89 o                         
  -2   5   5         34.19         51.98        25.29 o                         
  -1   5   5        439.09        456.84        33.99 o                         
   0   5   5       2039.79       2066.70        67.98 o                         
   1   5   5        207.17        218.46        27.98 o                         
   2   5   5        192.85        207.99        48.00 o                         
   3   5   5        338.13        461.85        52.36 o                         
   4   5   5        556.03        587.08        47.44 o                         
   5   5   5         61.15         24.79        45.19 o                         
   6   5   5       1413.55       1420.18        62.63 o                         
   7   5   5        129.97        144.56        69.30 o                         
   8   5   5         25.49        111.28        60.03 o                         
  -3   6   5        139.11        142.34        52.34 o                         
  -2   6   5         61.18         64.81        37.32 o                         
  -1   6   5        650.02        746.49        49.08 o                         
   0   6   5       1601.34       1571.89        68.22 o                         
 -19   0   6         18.20         -9.09        76.87 o                         
 -18   0   6         31.28         24.37        69.90 o                         
 -17   0   6       1502.80       1444.02       105.87 o                         
 -16   0   6        158.53         93.93        51.28 o                         
 -15   0   6        163.60        157.25        53.68 o                         
 -14   0   6       1905.21       2030.90        74.27 o                         
 -13   0   6       5527.04       5489.40       111.51 o                         
 -12   0   6        758.42        702.63        42.78 o                         
 -11   0   6        417.43        402.34        34.51 o                         
 -10   0   6      10412.28      10468.25       170.45 o                         
  -9   0   6      30449.21      31887.19       476.01 o                         
  -8   0   6       4460.19       4644.03        96.38 o                         
  -7   0   6       9872.37      10901.97       170.87 o                         
  -6   0   6      41484.00      41417.27       860.49 o                         
  -5   0   6       1707.28       1385.13        39.08 o                         
  -4   0   6        495.61        617.46        36.88 o                         
  -3   0   6      11144.65      10916.37       234.60 o                         
  -2   0   6      25490.71      25382.71       528.88 o                         
  -1   0   6       6927.43       7089.42       109.68 o                         
   0   0   6       2583.64       2641.29        55.99 o                         
   1   0   6      13259.55      14399.41       217.45 o                         
   2   0   6      11288.96      11020.69       211.06 o                         
   3   0   6         73.86         94.61        21.72 o                         
   4   0   6        937.78        923.02        35.54 o                         
   5   0   6       4790.39       4941.29       115.57 o                         
   6   0   6       1134.62       1113.56        42.09 o                         
   7   0   6       6929.16       6971.62       150.85 o                         
   8   0   6        755.16        787.31        49.23 o                         
   9   0   6       1061.78        991.67        57.74 o                         
  10   0   6        466.90        417.30        59.34 o                         
  11   0   6       5365.47       5416.24       117.87 o                         
  12   0   6        641.03        557.74        62.61 o                         
  13   0   6          1.79          4.39        50.14 o                         
  14   0   6        919.10        842.86        72.56 o                         
  15   0   6       2029.00       1915.09       113.84 o                         
  16   0   6        134.86        156.95        84.69 o                         
 -19   1   6       1567.05       1546.35        79.39 o                         
 -18   1   6          7.17        -17.27        57.97 o                         
 -17   1   6        866.12        898.89        62.82 o                         
 -16   1   6       3486.04       3620.69        78.58 o                         
 -15   1   6        356.26        352.26        38.89 o                         
 -14   1   6          8.55         18.87        32.08 o                         
 -13   1   6       3069.85       2982.86        61.26 o                         
 -12   1   6      18126.63      18437.03       219.78 o                         
 -11   1   6         13.41          7.17        23.54 o                         
 -10   1   6         57.26          9.56        21.12 o                         
  -9   1   6       4888.41       4768.35        62.60 o                         
  -8   1   6       6028.63       5948.75        72.03 o                         
  -7   1   6       4789.55       4820.08        59.48 o                         
  -6   1   6       4272.80       4352.46        78.56 o                         
  -5   1   6       1990.56       1731.27        42.51 o                         
  -4   1   6       1025.85       1187.41        28.28 o                         
  -3   1   6      21515.06      21452.13       240.81 o                         
  -2   1   6       2488.48       2242.06        30.17 o                         
  -1   1   6       1510.73       1286.96        20.94 o                         
   0   1   6       3114.17       3177.89        37.09 o                         
   1   1   6      34814.23      34424.55       359.13 o                         
   2   1   6       2453.41       2495.43        41.03 o                         
   3   1   6          0.14         -4.14        11.79 o                         
   4   1   6      12784.48      13072.22       144.25 o                         
   5   1   6      16683.65      16697.78       182.61 o                         
   6   1   6        122.31        122.27        17.82 o                         
   7   1   6       1470.81       1535.39        36.69 o                         
   8   1   6       7016.98       6784.80        95.86 o                         
   9   1   6       6524.94       6427.02       105.34 o                         
  10   1   6         44.61         23.18        27.85 o                         
  11   1   6        125.16        139.96        29.77 o                         
  12   1   6       4473.10       4314.95        92.22 o                         
  13   1   6        111.15        150.19        39.14 o                         
  14   1   6         17.84          3.52        47.19 o                         
  15   1   6        433.39        540.37        61.80 o                         
 -18   2   6          1.85         30.77        54.92 o                         
 -17   2   6       1816.77       1891.46        75.74 o                         
 -16   2   6        272.72        289.25        55.28 o                         
 -15   2   6        358.87        430.91        39.48 o                         
 -14   2   6        179.11        250.13        33.98 o                         
 -13   2   6       2178.25       2151.64        58.25 o                         
 -12   2   6         11.48        -13.40        28.39 o                         
 -11   2   6        423.73        375.54        30.44 o                         
 -10   2   6       9985.42       9827.33       116.26 o                         
  -9   2   6      11536.63      11315.41       129.15 o                         
  -8   2   6        148.45        158.84        18.14 o                         
  -7   2   6       1275.36       1375.43        30.10 o                         
  -6   2   6      13999.60      13625.50       148.90 o                         
  -5   2   6       8095.10       7789.28        88.75 o                         
  -4   2   6        297.25        398.86        15.87 o                         
  -3   2   6       3824.77       3832.50        46.02 o                         
  -2   2   6       9610.26       8940.80        93.04 o                         
  -1   2   6       7258.55       7862.31        95.58 o                         
   0   2   6       6230.43       6667.71       100.09 o                         
   1   2   6       8957.23       9464.95       124.65 o                         
   2   2   6       4531.74       4079.49        71.02 o                         
   3   2   6          4.35         -2.39        11.37 o                         
   4   2   6       1061.45        954.81        26.37 o                         
   5   2   6       2218.25       2177.78        43.48 o                         
   6   2   6        658.63        621.27        29.32 o                         
   7   2   6        647.01        620.74        27.12 o                         
   8   2   6       1712.58       1742.82        51.71 o                         
   9   2   6        308.04        293.05        26.84 o                         
  10   2   6         85.49         70.30        28.82 o                         
  11   2   6       1338.11       1530.57        52.70 o                         
  12   2   6       1191.92       1288.86        75.80 o                         
  13   2   6        149.26        172.02        41.70 o                         
  14   2   6       1091.63       1118.42        63.19 o                         
  15   2   6       1302.73       1282.27        85.72 o                         
 -17   3   6        213.93        191.26        67.74 o                         
 -16   3   6       1170.12       1169.31        64.49 o                         
 -15   3   6        122.65        141.78        51.08 o                         
 -14   3   6        128.32        109.55        44.67 o                         
 -13   3   6        263.32        265.97        34.22 o                         
 -12   3   6       1669.47       1706.83        50.88 o                         
 -11   3   6         68.61         87.97        28.31 o                         
 -10   3   6         79.63         81.98        25.30 o                         
  -9   3   6       1456.79       1522.12        46.85 o                         
  -8   3   6         80.74         98.19        21.60 o                         
  -7   3   6       1143.38       1129.97        33.84 o                         
  -6   3   6        315.46        325.74        21.30 o                         
  -5   3   6        957.03        916.17        30.14 o                         
  -4   3   6         13.04         17.27        15.71 o                         
  -3   3   6       3615.28       3582.25        50.05 o                         
  -2   3   6        637.94        563.69        27.19 o                         
  -1   3   6         57.13         88.63        18.15 o                         
   0   3   6       1736.61       1695.57        44.12 o                         
   1   3   6       3387.95       3349.94        61.59 o                         
   2   3   6        720.90        808.27        35.33 o                         
   3   3   6         25.64         55.86        28.09 o                         
   4   3   6       1981.21       1934.14        53.65 o                         
   5   3   6       2465.89       2365.82        66.79 o                         
   6   3   6          6.05         33.40        20.30 o                         
   7   3   6        608.94        639.94        34.36 o                         
   8   3   6       2254.24       2277.99        61.22 o                         
   9   3   6       1514.40       1439.12        50.87 o                         
  10   3   6          0.18         24.94        32.78 o                         
  11   3   6        101.49        154.62        50.06 o                         
  12   3   6       1460.60       1382.94        86.92 o                         
  13   3   6         14.34         -6.36        59.03 o                         
 -14   4   6         56.29         98.69        44.56 o                         
 -13   4   6        698.47        731.96        43.81 o                         
 -12   4   6        146.39        109.11        38.41 o                         
 -11   4   6         32.36         16.41        38.35 o                         
 -10   4   6        319.65        292.77        32.28 o                         
  -9   4   6        323.79        356.42        31.36 o                         
  -8   4   6         22.17         39.13        27.15 o                         
  -7   4   6         51.30         34.54        25.32 o                         
  -6   4   6       3024.74       2934.19        52.73 o                         
  -5   4   6        621.31        648.05        29.95 o                         
  -4   4   6         62.12         18.49        21.28 o                         
  -3   4   6         67.80         58.46        20.79 o                         
  -2   4   6       1094.96       1123.21        43.28 o                         
  -1   4   6        969.34       1047.50        36.64 o                         
   0   4   6          0.67         13.20        22.84 o                         
   1   4   6          3.75        -29.38        35.37 o                         
   2   4   6        188.28        209.19        38.92 o                         
   3   4   6          1.59         16.70        52.37 o                         
   4   4   6        423.34        442.58        54.07 o                         
   5   4   6          7.13         -9.65        36.28 o                         
   6   4   6        835.91        720.80        51.62 o                         
   7   4   6         23.89         40.75        61.45 o                         
   8   4   6          3.53         10.73        46.48 o                         
   9   4   6         40.64         48.22        50.52 o                         
  10   4   6          2.59         72.75        60.89 o                         
  11   4   6        504.63        443.07        68.08 o                         
 -11   5   6         90.99        131.33        39.83 o                         
 -10   5   6         42.99        -13.78        36.36 o                         
  -9   5   6         22.75        -12.81        33.49 o                         
  -8   5   6          9.51         16.76        31.78 o                         
  -7   5   6         24.11        -12.24        32.78 o                         
  -6   5   6          2.81        -31.12        35.19 o                         
  -5   5   6          8.77        -30.54        30.54 o                         
  -4   5   6         29.33         69.03        30.96 o                         
  -3   5   6          1.04         25.10        30.65 o                         
  -2   5   6        185.54        207.31        43.28 o                         
  -1   5   6        100.87         99.99        29.31 o                         
   0   5   6        193.65        165.88        37.19 o                         
   1   5   6         95.01        113.29        54.47 o                         
   2   5   6         29.19         -4.53        45.42 o                         
   3   5   6          9.06        109.87        47.15 o                         
   4   5   6        124.80         81.18        44.93 o                         
   5   5   6         38.27         83.62        56.23 o                         
   6   5   6         29.35         11.68        56.33 o                         
   7   5   6         36.02        101.42        60.12 o                         
   8   5   6          1.69         10.72        62.84 o                         
 -19   1   7          0.20         81.96        58.48 o                         
 -18   1   7        333.58        251.56        59.55 o                         
 -17   1   7        141.13        168.20        61.04 o                         
 -16   1   7        125.13        168.44        49.16 o                         
 -15   1   7       1104.32       1080.24        45.79 o                         
 -14   1   7        421.72        392.10        37.17 o                         
 -13   1   7        228.56        255.53        31.53 o                         
 -12   1   7        968.17        868.10        36.72 o                         
 -11   1   7        262.28        279.11        23.93 o                         
 -10   1   7          1.17        -16.40        18.75 o                         
  -9   1   7        344.99        415.05        22.29 o                         
  -8   1   7        154.38        122.56        15.80 o                         
  -7   1   7        282.72        322.78        20.75 o                         
  -6   1   7        329.78        375.42        21.39 o                         
  -5   1   7       3486.39       3631.24        53.96 o                         
  -4   1   7       8191.08       7968.74       102.79 o                         
  -3   1   7       2365.03       2761.13        57.70 o                         
  -2   1   7         29.73         31.45         9.79 o                         
  -1   1   7       1035.14       1023.81        27.68 o                         
   0   1   7       3122.34       3164.71        40.30 o                         
   1   1   7        552.87        751.45        26.36 o                         
   2   1   7        171.27        228.34        13.90 o                         
   3   1   7        935.44        930.99        30.61 o                         
   4   1   7        109.82         81.77        15.39 o                         
   5   1   7         53.88         64.25        19.05 o                         
   6   1   7         12.20         14.34        17.69 o                         
   7   1   7        220.29        248.32        22.56 o                         
   8   1   7         26.89         10.25        22.14 o                         
   9   1   7        301.98        297.37        27.62 o                         
  10   1   7         17.52        -24.57        26.16 o                         
  11   1   7          0.22        -29.04        29.04 o                         
  12   1   7          5.29          0.67        32.87 o                         
  13   1   7         59.40         73.36        43.02 o                         
  14   1   7          0.25         30.99        48.20 o                         
  15   1   7         55.26         72.05        62.75 o                         
 -18   2   7        828.04        909.14        60.75 o                         
 -17   2   7         55.60        159.23        52.68 o                         
 -16   2   7        421.96        460.32        45.21 o                         
 -15   2   7       3192.84       3216.92        76.68 o                         
 -14   2   7       1547.52       1574.93        51.48 o                         
 -13   2   7         42.42         56.06        29.00 o                         
 -12   2   7         63.40         30.23        26.24 o                         
 -11   2   7       1845.88       1824.55        49.01 o                         
 -10   2   7        815.86        896.25        45.44 o                         
  -9   2   7         28.94          8.95        19.22 o                         
  -8   2   7       1903.51       1795.34        35.34 o                         
  -7   2   7       2400.00       2287.58        37.70 o                         
  -6   2   7        130.65        196.32        18.94 o                         
  -5   2   7         28.61         37.29        15.27 o                         
  -4   2   7       3391.35       3437.11        46.09 o                         
  -3   2   7       1079.47        990.01        22.16 o                         
  -2   2   7       9401.43       9774.83       107.21 o                         
  -1   2   7       2430.46       2312.39        38.46 o                         
   0   2   7        128.25         86.77        16.37 o                         
   1   2   7       1350.75       1289.09        35.96 o                         
   2   2   7        954.98        766.14        36.36 o                         
   3   2   7        991.73        995.18        25.29 o                         
   4   2   7         76.87        103.45        17.81 o                         
   5   2   7       1312.81       1302.78        37.23 o                         
   6   2   7       4800.02       4762.76        67.03 o                         
   7   2   7         20.77         36.06        21.82 o                         
   8   2   7        171.79        185.10        23.92 o                         
   9   2   7       1635.07       1734.89        47.88 o                         
  10   2   7       1241.11       1248.04        46.15 o                         
  11   2   7          3.17         -0.14        37.91 o                         
  12   2   7         95.47         59.95        39.49 o                         
  13   2   7       1366.60       1458.52        75.09 o                         
  14   2   7        201.01        212.35        48.05 o                         
 -17   3   7        618.57        502.90        85.21 o                         
 -16   3   7        208.51        211.44        49.54 o                         
 -15   3   7        262.77        293.61        48.47 o                         
 -14   3   7        280.49        308.28        42.04 o                         
 -13   3   7         75.12         62.06        32.33 o                         
 -12   3   7       3839.22       3804.68        74.65 o                         
 -11   3   7        901.25        950.59        37.84 o                         
 -10   3   7        483.40        546.77        29.48 o                         
  -9   3   7         33.60         24.48        23.49 o                         
  -8   3   7       2791.52       2789.67        48.84 o                         
  -7   3   7       1861.10       1830.05        38.78 o                         
  -6   3   7          6.89        -18.66        18.66 o                         
  -5   3   7      12877.88      12800.93       143.00 o                         
  -4   3   7       8967.57       8714.77       101.24 o                         
  -3   3   7        442.73        450.81        22.36 o                         
  -2   3   7        501.14        532.88        23.98 o                         
  -1   3   7       9017.06       8716.04       109.32 o                         
   0   3   7       4445.85       4371.32        75.82 o                         
   1   3   7         17.70         16.64        27.68 o                         
   2   3   7         22.25         42.85        25.97 o                         
   3   3   7       2490.40       2499.30        58.26 o                         
   4   3   7        585.72        595.08        37.50 o                         
   5   3   7         75.25         41.40        36.52 o                         
   6   3   7        108.62         59.01        20.85 o                         
   7   3   7       2814.81       2907.00        60.04 o                         
   8   3   7        206.03        187.30        40.13 o                         
   9   3   7        294.83        249.83        32.39 o                         
  10   3   7        241.18        181.71        39.48 o                         
  11   3   7         13.24         36.55        39.97 o                         
  12   3   7        555.11        570.08        51.22 o                         
  13   3   7         13.02        -48.54        48.54 o                         
 -14   4   7       1940.95       1905.11        71.70 o                         
 -13   4   7          7.77        -36.57        37.67 o                         
 -12   4   7        345.70        397.67        37.88 o                         
 -11   4   7       3286.75       3256.01        73.77 o                         
 -10   4   7         50.05         62.31        30.55 o                         
  -9   4   7         12.19          2.95        31.83 o                         
  -8   4   7        885.95        896.87        38.85 o                         
  -7   4   7       5646.82       5603.46        78.70 o                         
  -6   4   7        447.67        504.72        28.18 o                         
  -5   4   7        367.55        405.26        29.74 o                         
  -4   4   7        896.25        925.09        32.67 o                         
  -3   4   7        845.42        890.95        35.43 o                         
  -2   4   7       2484.96       2555.02        57.15 o                         
  -1   4   7       2212.89       2183.40        54.73 o                         
   0   4   7         36.10         57.00        22.32 o                         
   1   4   7        499.43        598.39        56.44 o                         
   2   4   7       3295.25       3301.76        81.24 o                         
   3   4   7        485.00        529.21        43.09 o                         
   4   4   7         22.21         27.41        43.81 o                         
   5   4   7        443.52        455.12        43.32 o                         
   6   4   7       4842.90       4970.03        96.94 o                         
   7   4   7        179.31        143.66        46.42 o                         
   8   4   7         98.21        145.52        56.26 o                         
   9   4   7        669.64        781.13        66.74 o                         
  10   4   7       1210.16       1306.82        81.33 o                         
 -11   5   7         52.21         31.13        43.24 o                         
 -10   5   7        116.02        153.75        37.87 o                         
  -9   5   7       1207.68       1280.18        51.83 o                         
  -8   5   7       1723.14       1824.81        56.40 o                         
  -7   5   7        187.43        178.97        31.95 o                         
  -6   5   7         49.34         83.15        39.50 o                         
  -5   5   7       2424.37       2430.95        62.08 o                         
  -4   5   7       4365.40       4657.54        89.97 o                         
  -3   5   7       1885.60       1678.75        53.61 o                         
  -2   5   7        547.11        532.41        35.44 o                         
  -1   5   7       3898.25       3986.97        89.99 o                         
   0   5   7        401.62        372.96        41.48 o                         
   1   5   7        176.66        159.30        40.48 o                         
   2   5   7        529.64        487.27        52.46 o                         
   3   5   7       2027.29       2039.32        82.95 o                         
   4   5   7        226.78        258.29        54.26 o                         
   5   5   7        218.01        303.48        58.42 o                         
   6   5   7        252.58        211.82        57.75 o                         
   7   5   7        498.65        551.70        67.91 o                         
 -19   0   8        138.35        113.10        74.93 o                         
 -18   0   8         94.58        136.67        74.55 o                         
 -17   0   8       1061.68       1119.18        79.09 o                         
 -16   0   8       4973.54       4900.98       188.67 o                         
 -15   0   8       1078.09       1274.26        65.70 o                         
 -14   0   8        121.23        150.66        42.64 o                         
 -13   0   8        694.29        744.77        48.75 o                         
 -12   0   8        739.68        784.77        44.24 o                         
 -11   0   8       4582.48       4552.51        88.95 o                         
 -10   0   8       1485.41       1314.96        47.19 o                         
  -9   0   8       3686.23       3764.19        73.22 o                         
  -8   0   8         19.96        -28.29        40.30 o                         
  -7   0   8      48698.65      50113.36       851.59 o                         
  -6   0   8       1038.60       1119.06        39.67 o                         
  -5   0   8        248.19        266.39        23.61 o                         
  -4   0   8      14953.17      14766.57       256.74 o                         
  -3   0   8      41568.89      39829.75       754.49 o                         
  -2   0   8       4058.97       4560.93        75.45 o                         
  -1   0   8          6.43         26.20        14.24 o                         
   0   0   8      32916.05      32811.54       560.49 o                         
   1   0   8      27515.39      28924.61       430.05 o                         
   2   0   8        340.13        497.69        38.13 o                         
   3   0   8       1080.49       1230.67        47.50 o                         
   4   0   8      16541.44      16296.44       268.16 o                         
   5   0   8       8848.53       8748.22       187.27 o                         
   6   0   8       2679.70       2635.12        66.61 o                         
   7   0   8        738.45        693.69        39.41 o                         
   8   0   8       6912.88       6720.83       215.29 o                         
   9   0   8        530.45        481.76        48.33 o                         
  10   0   8       1406.88       1520.76        76.06 o                         
  11   0   8         41.49        102.26        78.53 o                         
  12   0   8       1869.14       1734.58       116.45 o                         
  13   0   8        981.59        949.98        68.26 o                         
  14   0   8        611.22        619.76        86.30 o                         
  15   0   8          0.48        121.26        84.26 o                         
 -19   1   8        180.08        190.15        54.47 o                         
 -18   1   8       1924.41       2127.23       101.88 o                         
 -17   1   8       5930.99       5960.66       121.53 o                         
 -16   1   8        309.76        339.11        41.67 o                         
 -15   1   8        229.27        271.81        39.39 o                         
 -14   1   8       3168.53       3318.56        62.80 o                         
 -13   1   8      11809.23      11885.16       140.48 o                         
 -12   1   8         99.82        124.16        25.85 o                         
 -11   1   8        510.56        516.49        24.95 o                         
 -10   1   8      16711.49      16494.19       180.92 o                         
  -9   1   8       7910.50       7845.87        91.89 o                         
  -8   1   8          9.13         20.44        17.02 o                         
  -7   1   8       3643.30       3666.80        58.04 o                         
  -6   1   8      28149.73      27626.45       336.38 o                         
  -5   1   8       2644.00       2682.55        43.83 o                         
  -4   1   8       4572.25       4759.55        72.31 o                         
  -3   1   8       1571.80       1554.28        27.90 o                         
  -2   1   8       9495.76       9398.07       103.11 o                         
  -1   1   8        742.33        917.83        21.10 o                         
   0   1   8       8669.68       8739.54       104.52 o                         
   1   1   8       1252.85       1236.41        30.21 o                         
   2   1   8         52.92         44.64        17.06 o                         
   3   1   8       8460.07       8282.64       123.98 o                         
   4   1   8       7109.05       7581.75        91.38 o                         
   5   1   8        717.06        776.58        28.43 o                         
   6   1   8       1369.85       1423.07        37.11 o                         
   7   1   8       6551.61       6390.19        85.41 o                         
   8   1   8       3384.01       3267.70        93.60 o                         
   9   1   8          0.32        -23.75        26.63 o                         
  10   1   8       1065.47       1041.48        39.15 o                         
  11   1   8       4474.80       4445.02        77.44 o                         
  12   1   8        814.99        769.16        42.25 o                         
  13   1   8          3.09        -39.23        44.69 o                         
  14   1   8       1169.78       1098.13        90.93 o                         
 -18   2   8         28.95         76.78        58.32 o                         
 -17   2   8        835.69        823.62        70.23 o                         
 -16   2   8       1109.13       1134.15        53.31 o                         
 -15   2   8        288.51        328.77        36.72 o                         
 -14   2   8       1434.18       1409.95        50.83 o                         
 -13   2   8        945.46        977.06        38.18 o                         
 -12   2   8       1417.95       1391.18        43.30 o                         
 -11   2   8       2212.48       2244.43        47.00 o                         
 -10   2   8       1016.87       1028.12        38.90 o                         
  -9   2   8        585.15        614.02        28.42 o                         
  -8   2   8        815.83        857.03        32.59 o                         
  -7   2   8      12297.53      11890.59       142.61 o                         
  -6   2   8       1831.64       1756.84        36.30 o                         
  -5   2   8        428.30        404.35        20.29 o                         
  -4   2   8       6225.22       5918.58        76.30 o                         
  -3   2   8      13549.27      13179.84       143.37 o                         
  -2   2   8       6063.24       6465.58        70.74 o                         
  -1   2   8         17.27         35.06        17.11 o                         
   0   2   8       8953.21       8698.15       115.43 o                         
   1   2   8      13746.29      14021.88       165.29 o                         
   2   2   8          7.04          9.31        12.35 o                         
   3   2   8        714.16        761.58        29.44 o                         
   4   2   8       9823.97       9669.72       122.61 o                         
   5   2   8       2450.64       2445.04        44.45 o                         
   6   2   8        327.85        289.79        24.02 o                         
   7   2   8         64.02         52.11        21.52 o                         
   8   2   8       1688.97       1647.74        44.87 o                         
   9   2   8        387.85        402.53        33.54 o                         
  10   2   8        286.57        310.48        43.38 o                         
  11   2   8          9.90          8.07        37.07 o                         
  12   2   8        789.11        747.04        48.47 o                         
  13   2   8         64.27        128.71        60.94 o                         
 -17   3   8       1236.12       1309.15        67.82 o                         
 -16   3   8          7.55        -49.05        49.05 o                         
 -15   3   8        386.64        300.65        43.63 o                         
 -14   3   8       2046.96       2030.53        67.27 o                         
 -13   3   8       1052.29       1130.39        49.49 o                         
 -12   3   8         59.32         64.82        30.00 o                         
 -11   3   8        134.26        143.24        28.01 o                         
 -10   3   8       3831.64       3822.80        61.92 o                         
  -9   3   8       2981.37       3056.15        53.52 o                         
  -8   3   8         25.31         32.70        21.29 o                         
  -7   3   8        960.66        904.08        37.13 o                         
  -6   3   8       2259.25       2190.53        41.53 o                         
  -5   3   8        174.37        180.91        18.82 o                         
  -4   3   8        187.28        209.03        18.33 o                         
  -3   3   8       1342.18       1260.93        29.66 o                         
  -2   3   8       1632.55       1542.31        37.04 o                         
  -1   3   8       1113.64       1024.68        32.72 o                         
   0   3   8       1627.93       1533.69        39.86 o                         
   1   3   8       1474.72       1460.75        63.72 o                         
   2   3   8         13.15          0.10        26.19 o                         
   3   3   8       1086.54       1143.80        50.61 o                         
   4   3   8       3945.94       3704.23        80.79 o                         
   5   3   8         84.75        115.74        33.36 o                         
   6   3   8        296.22        296.38        24.43 o                         
   7   3   8       1453.62       1491.93        47.21 o                         
   8   3   8        269.57        236.50        53.41 o                         
   9   3   8          6.37         41.22        35.59 o                         
  10   3   8        215.54        219.65        39.74 o                         
  11   3   8       1532.36       1439.16        64.45 o                         
  12   3   8        135.64        103.72        47.50 o                         
 -14   4   8          2.25         -7.47        44.73 o                         
 -13   4   8          2.86         35.69        41.19 o                         
 -12   4   8         14.97         66.09        34.82 o                         
 -11   4   8        846.43        908.96        39.93 o                         
 -10   4   8         18.91         -3.86        31.66 o                         
  -9   4   8          2.93         -1.58        28.18 o                         
  -8   4   8        410.13        438.88        35.29 o                         
  -7   4   8        643.45        664.49        31.24 o                         
  -6   4   8       1221.72       1209.50        40.48 o                         
  -5   4   8        226.40        264.21        24.99 o                         
  -4   4   8        841.35        855.15        31.73 o                         
  -3   4   8        233.35        263.41        27.91 o                         
  -2   4   8         51.53         15.32        27.27 o                         
  -1   4   8         72.04         53.98        26.70 o                         
   0   4   8        977.26       1004.79        38.35 o                         
   1   4   8       2181.33       2087.87        68.98 o                         
   2   4   8        327.23        343.07        43.35 o                         
   3   4   8          0.69        -36.03        36.03 o                         
   4   4   8          9.96         16.05        37.33 o                         
   5   4   8        312.18        355.13        43.39 o                         
   6   4   8         42.24         23.72        52.79 o                         
   7   4   8         40.64          0.90        55.19 o                         
   8   4   8        144.19         64.93        56.91 o                         
   9   4   8         15.17         21.67        60.12 o                         
  10   4   8          6.84        -17.90        65.17 o                         
 -11   5   8         90.17         68.63        41.43 o                         
 -10   5   8         24.67         20.34        40.49 o                         
  -9   5   8         19.51         85.44        37.90 o                         
  -8   5   8         11.28         -1.88        35.50 o                         
  -7   5   8         17.84          0.11        31.49 o                         
  -6   5   8          1.36         45.23        31.99 o                         
  -5   5   8         22.92        108.97        30.76 o                         
  -4   5   8         10.94         40.69        36.04 o                         
  -3   5   8          0.88        -31.28        31.28 o                         
  -2   5   8          6.64        -30.25        30.25 o                         
  -1   5   8         10.35         67.68        28.88 o                         
   0   5   8         16.99         15.67        39.78 o                         
   1   5   8          1.03         31.74        40.04 o                         
   2   5   8         38.70         34.88        40.63 o                         
   3   5   8          3.56          3.09        51.09 o                         
   4   5   8         21.51         10.40        57.51 o                         
   5   5   8         34.65         69.16        56.40 o                         
   6   5   8         15.12         26.46        59.73 o                         
 -19   1   9        173.28        181.02        57.51 o                         
 -18   1   9        257.73        340.62        61.70 o                         
 -17   1   9          3.98         18.91        44.81 o                         
 -16   1   9         81.62         82.47        35.66 o                         
 -15   1   9        239.28        216.39        32.90 o                         
 -14   1   9        622.76        636.17        34.28 o                         
 -13   1   9        562.36        598.71        30.90 o                         
 -12   1   9        772.11        842.28        33.82 o                         
 -11   1   9        431.06        470.27        24.73 o                         
 -10   1   9        309.83        392.98        21.21 o                         
  -9   1   9        440.47        471.21        21.87 o                         
  -8   1   9          2.88        -19.40        19.40 o                         
  -7   1   9         14.39          0.28        17.34 o                         
  -6   1   9        163.43         86.33        16.96 o                         
  -5   1   9        245.45        264.07        18.38 o                         
  -4   1   9       1433.57       1611.78        30.31 o                         
  -3   1   9        196.92        185.67        14.33 o                         
  -2   1   9        277.95        302.06        14.87 o                         
  -1   1   9       3645.27       3759.73        48.61 o                         
   0   1   9        300.65        472.17        20.57 o                         
   1   1   9       1739.17       1781.39        37.61 o                         
   2   1   9       2398.35       2365.28        40.72 o                         
   3   1   9        102.00        121.57        20.37 o                         
   4   1   9          0.15         -5.49        19.71 o                         
   5   1   9       1742.81       1863.53        40.28 o                         
   6   1   9        193.65        220.55        23.54 o                         
   7   1   9         44.26         41.95        25.56 o                         
   8   1   9         29.48         24.11        28.49 o                         
   9   1   9        398.46        382.13        31.02 o                         
  10   1   9         50.27          9.48        30.71 o                         
  11   1   9          6.72        -20.03        31.61 o                         
  12   1   9        157.30         92.20        40.87 o                         
  13   1   9         16.05         -6.74        48.16 o                         
  14   1   9          2.98         37.86        63.07 o                         
 -18   2   9        138.50        130.01        51.06 o                         
 -17   2   9         21.34         63.70        49.46 o                         
 -16   2   9       1792.37       1674.64        61.78 o                         
 -15   2   9         90.39         51.89        33.65 o                         
 -14   2   9         10.77         30.33        29.49 o                         
 -13   2   9       2727.07       2720.72        75.91 o                         
 -12   2   9       3315.17       3257.79        56.90 o                         
 -11   2   9        101.43        118.42        24.21 o                         
 -10   2   9          1.08          3.91        24.06 o                         
  -9   2   9       6888.87       6662.25        89.81 o                         
  -8   2   9       3620.82       3646.71        57.52 o                         
  -7   2   9        791.31        819.55        31.14 o                         
  -6   2   9         63.07         41.52        17.76 o                         
  -5   2   9       5485.74       5120.73        69.16 o                         
  -4   2   9       4773.19       5011.73        67.49 o                         
  -3   2   9         27.01         42.39        14.17 o                         
  -2   2   9       1539.22       1642.29        30.61 o                         
  -1   2   9      12025.25      12165.60       125.87 o                         
   0   2   9       1591.03       1668.92        29.56 o                         
   1   2   9        684.47        692.17        20.73 o                         
   2   2   9        832.02        873.89        23.23 o                         
   3   2   9        768.29        741.53        30.03 o                         
   4   2   9        946.65        872.49        29.69 o                         
   5   2   9       5608.73       5411.33        74.01 o                         
   6   2   9        547.99        536.34        26.29 o                         
   7   2   9        422.92        370.60        26.57 o                         
   8   2   9       1274.03       1221.94        42.11 o                         
   9   2   9        169.35        178.11        28.60 o                         
  10   2   9          8.04         50.42        31.79 o                         
  11   2   9         98.30        130.41        37.62 o                         
  12   2   9       1581.86       1585.17        65.82 o                         
  13   2   9        106.50         97.21        51.78 o                         
 -17   3   9          5.69        -34.43        51.98 o                         
 -16   3   9        171.98        158.75        54.87 o                         
 -15   3   9       2948.78       2936.06        73.48 o                         
 -14   3   9        329.82        361.81        46.14 o                         
 -13   3   9        211.39        153.30        45.66 o                         
 -12   3   9       1114.87       1080.09        44.99 o                         
 -11   3   9        606.56        657.85        41.51 o                         
 -10   3   9       2104.38       2138.39        48.21 o                         
  -9   3   9        571.86        570.00        27.47 o                         
  -8   3   9         41.53         33.09        21.65 o                         
  -7   3   9       2829.33       2875.98        48.25 o                         
  -6   3   9       3925.93       3919.73        56.71 o                         
  -5   3   9       1938.19       1964.28        41.44 o                         
  -4   3   9       1000.65       1018.79        30.03 o                         
  -3   3   9        330.18        368.19        20.24 o                         
  -2   3   9       6140.07       5915.25        81.16 o                         
  -1   3   9        366.97        370.78        22.95 o                         
   0   3   9        632.57        746.00        31.21 o                         
   1   3   9       7198.36       7245.49       135.43 o                         
   2   3   9      11292.12      11235.74       171.41 o                         
   3   3   9         96.17         63.76        31.93 o                         
   4   3   9          0.58        -20.92        31.73 o                         
   5   3   9        642.09        644.10        44.00 o                         
   6   3   9       2597.12       2443.08        88.05 o                         
   7   3   9          7.85        -22.24        32.10 o                         
   8   3   9         52.04          8.30        44.67 o                         
   9   3   9       2101.24       1903.92        66.51 o                         
  10   3   9        459.36        463.84        65.61 o                         
  11   3   9        554.64        519.03        48.13 o                         
 -14   4   9         23.74        -42.42        53.87 o                         
 -13   4   9       1250.58       1385.77        53.79 o                         
 -12   4   9       4833.74       4982.63        83.26 o                         
 -11   4   9        540.03        496.66        40.17 o                         
 -10   4   9         30.87         71.39        36.02 o                         
  -9   4   9       4712.50       4751.97        74.49 o                         
  -8   4   9       1584.88       1740.42        50.58 o                         
  -7   4   9         13.80        -24.75        24.75 o                         
  -6   4   9         48.79          8.54        24.23 o                         
  -5   4   9       6165.86       6249.55        83.35 o                         
  -4   4   9       2314.50       2186.53        58.38 o                         
  -3   4   9         28.13         -2.28        28.03 o                         
  -2   4   9        999.57        935.69        45.05 o                         
  -1   4   9       8293.96       8043.08       117.41 o                         
   0   4   9          6.10         11.21        32.84 o                         
   1   4   9        842.32        959.82        53.89 o                         
   2   4   9          9.25         48.46        43.14 o                         
   3   4   9        194.18        200.35        40.45 o                         
   4   4   9        847.59        950.20        50.41 o                         
   5   4   9       1546.33       1592.37        67.49 o                         
   6   4   9        326.28        325.72        56.15 o                         
   7   4   9         16.33         27.91        55.06 o                         
   8   4   9       1969.94       1744.97        87.00 o                         
   9   4   9        213.17        197.84        66.49 o                         
 -10   5   9        336.18        369.03        41.67 o                         
  -9   5   9        617.53        678.63        40.97 o                         
  -8   5   9         63.51         81.26        33.86 o                         
  -7   5   9          1.28          4.52        32.51 o                         
  -6   5   9       1756.11       1886.11        62.91 o                         
  -5   5   9         22.35          5.39        36.95 o                         
  -4   5   9       1345.93       1238.40        64.00 o                         
  -3   5   9        302.18        213.78        43.33 o                         
  -2   5   9       5494.26       5516.63        89.07 o                         
  -1   5   9       2332.42       2289.96        72.03 o                         
   0   5   9         52.13        -27.20        39.65 o                         
   1   5   9       1623.58       1758.41        82.57 o                         
   2   5   9       3044.66       3075.87       118.72 o                         
   3   5   9        290.18        218.86        55.86 o                         
   4   5   9         28.43         80.91        55.78 o                         
   5   5   9       1676.70       1826.95        86.58 o                         
 -19   0  10         35.23        -74.48        74.48 o                         
 -18   0  10       6695.93       6890.86       201.64 o                         
 -17   0  10       3846.25       4016.02       122.36 o                         
 -16   0  10          2.23        -64.51        64.51 o                         
 -15   0  10       1470.61       1514.10        68.89 o                         
 -14   0  10       8564.88       8902.35       157.39 o                         
 -13   0  10       2892.71       2819.30       113.96 o                         
 -12   0  10       1207.02       1196.56        50.13 o                         
 -11   0  10       2756.44       2635.80       110.92 o                         
 -10   0  10      10507.58       9957.65       189.35 o                         
  -9   0  10         41.21         96.83        28.10 o                         
  -8   0  10       3911.69       3815.66        85.29 o                         
  -7   0  10       1547.64       1504.98        53.38 o                         
  -6   0  10       7038.66       7039.21       133.10 o                         
  -5   0  10       9103.31       9353.80       170.29 o                         
  -4   0  10      10548.98      10715.26       191.88 o                         
  -3   0  10        636.03        683.58        28.27 o                         
  -2   0  10        198.10        341.25        31.96 o                         
  -1   0  10      18890.47      18336.92       277.06 o                         
   0   0  10       1825.23       1498.56        41.60 o                         
   1   0  10       3513.54       3726.19        84.95 o                         
   2   0  10       2166.73       2204.30        53.73 o                         
   3   0  10      29989.25      29824.55       449.00 o                         
   4   0  10       8477.99       8850.92       150.22 o                         
   5   0  10          0.03          6.14        28.40 o                         
   6   0  10       6473.84       6504.07       145.01 o                         
   7   0  10       6684.25       6498.87       162.68 o                         
   8   0  10        789.94        809.63        97.21 o                         
   9   0  10         76.34         86.36        45.76 o                         
  10   0  10       1854.22       1721.70        94.56 o                         
  11   0  10       2520.85       2556.28       156.66 o                         
  12   0  10        930.61        764.00        65.06 o                         
  13   0  10         12.15        -39.47        74.34 o                         
 -19   1  10        293.99        330.16        59.02 o                         
 -18   1  10        570.34        568.80        52.50 o                         
 -17   1  10        382.87        476.07        46.68 o                         
 -16   1  10         14.75          8.15        33.81 o                         
 -15   1  10       4632.54       4668.25        74.63 o                         
 -14   1  10        970.37       1060.41        40.05 o                         
 -13   1  10          7.20         -1.56        24.02 o                         
 -12   1  10       1885.66       1857.40        41.86 o                         
 -11   1  10      12334.06      12293.45       139.48 o                         
 -10   1  10       2577.52       2495.49        46.80 o                         
  -9   1  10          5.37          1.37        21.41 o                         
  -8   1  10       8506.76       8293.74       112.70 o                         
  -7   1  10      24262.72      23923.96       294.46 o                         
  -6   1  10        480.27        456.16        22.04 o                         
  -5   1  10       3635.70       4200.28        62.62 o                         
  -4   1  10      16424.44      16058.61       184.48 o                         
  -3   1  10       4699.08       4143.99        52.27 o                         
  -2   1  10          3.87         15.52        13.18 o                         
  -1   1  10        141.51         72.06        15.16 o                         
   0   1  10      19992.97      20603.14       254.73 o                         
   1   1  10       2814.49       2798.08        44.86 o                         
   2   1  10        903.79        901.42        31.42 o                         
   3   1  10       1559.74       1710.30        48.04 o                         
   4   1  10       5857.54       5828.36        76.75 o                         
   5   1  10         24.60          0.96        22.76 o                         
   6   1  10       2339.22       2315.13        48.66 o                         
   7   1  10         51.02         33.68        24.74 o                         
   8   1  10         11.88        -25.92        25.92 o                         
   9   1  10       3459.50       3407.46        79.23 o                         
  10   1  10       1074.84       1179.87        59.39 o                         
  11   1  10         87.90        106.01        36.82 o                         
  12   1  10          0.61        -48.08        48.08 o                         
  13   1  10       1324.80       1462.98        84.93 o                         
 -18   2  10       2689.47       2608.15        81.93 o                         
 -17   2  10       1688.15       1681.29        66.11 o                         
 -16   2  10         15.78         33.20        40.98 o                         
 -15   2  10       1397.69       1273.09        66.10 o                         
 -14   2  10       2413.78       2477.89        55.06 o                         
 -13   2  10       2588.66       2570.69        54.09 o                         
 -12   2  10       1152.95       1169.76        37.78 o                         
 -11   2  10       1333.06       1307.85        38.44 o                         
 -10   2  10       4866.37       4688.02        71.57 o                         
  -9   2  10          3.55         20.02        28.96 o                         
  -8   2  10       2085.08       1940.75        42.56 o                         
  -7   2  10       1408.17       1277.48        35.27 o                         
  -6   2  10        525.41        544.00        24.67 o                         
  -5   2  10       2234.47       2121.68        40.44 o                         
  -4   2  10       3582.12       3473.20        52.61 o                         
  -3   2  10       1017.80       1167.41        27.77 o                         
  -2   2  10        753.52        955.25        26.79 o                         
  -1   2  10       5235.63       4967.00        59.06 o                         
   0   2  10       7448.23       7203.44        84.84 o                         
   1   2  10        753.25        709.30        26.54 o                         
   2   2  10        855.68        877.57        40.06 o                         
   3   2  10       6680.76       6703.69        99.99 o                         
   4   2  10       2894.13       2857.89        48.93 o                         
   5   2  10          0.81         21.67        22.40 o                         
   6   2  10       9666.04       9491.06       124.45 o                         
   7   2  10       2615.41       2548.47        52.75 o                         
   8   2  10        315.12        301.03        29.02 o                         
   9   2  10        108.39        136.66        31.04 o                         
  10   2  10        818.70        823.59        44.58 o                         
  11   2  10        896.31        971.63        51.38 o                         
  12   2  10          1.27          1.50        46.92 o                         
 -16   3  10          0.57         68.45        51.77 o                         
 -15   3  10       1535.41       1546.15        58.98 o                         
 -14   3  10        435.16        502.85        37.55 o                         
 -13   3  10          2.81        -33.77        33.77 o                         
 -12   3  10       1441.16       1424.91        51.26 o                         
 -11   3  10       2765.98       2765.37        63.66 o                         
 -10   3  10        273.64        267.22        31.78 o                         
  -9   3  10          1.49        -26.45        26.45 o                         
  -8   3  10       2055.68       2019.69        50.29 o                         
  -7   3  10       6140.69       5971.99        78.44 o                         
  -6   3  10          5.55        -19.21        19.21 o                         
  -5   3  10         69.30         34.03        18.99 o                         
  -4   3  10       4338.05       4172.29        58.48 o                         
  -3   3  10       3709.05       3589.40        47.90 o                         
  -2   3  10        114.80        176.14        23.66 o                         
  -1   3  10        205.63        242.42        22.62 o                         
   0   3  10       3335.60       3279.88        65.42 o                         
   1   3  10        193.64        226.44        42.63 o                         
   2   3  10         16.71          8.72        32.44 o                         
   3   3  10        385.93        429.05        38.38 o                         
   4   3  10       1238.58       1320.17        54.97 o                         
   5   3  10          0.20        -26.87        40.88 o                         
   6   3  10       1873.16       1741.29        67.59 o                         
   7   3  10          4.52          7.45        26.85 o                         
   8   3  10        219.05        166.89        41.60 o                         
   9   3  10        268.03        249.79        38.99 o                         
  10   3  10        684.40        566.19        70.17 o                         
  11   3  10        110.20         76.65        46.09 o                         
 -14   4  10        312.26        296.97        55.48 o                         
 -13   4  10         26.60         -2.74        43.24 o                         
 -12   4  10          7.68          7.49        40.99 o                         
 -11   4  10          9.61         33.15        33.09 o                         
 -10   4  10         20.18         24.46        30.26 o                         
  -9   4  10        170.35        191.82        30.87 o                         
  -8   4  10         11.72         12.40        28.26 o                         
  -7   4  10         53.16         74.24        26.36 o                         
  -6   4  10        465.14        510.65        33.39 o                         
  -5   4  10        263.98        299.78        25.31 o                         
  -4   4  10        826.02        863.69        37.36 o                         
  -3   4  10         87.24         91.11        27.29 o                         
  -2   4  10          2.29         27.44        26.65 o                         
  -1   4  10        169.11        196.58        26.85 o                         
   0   4  10         27.02        -15.01        37.89 o                         
   1   4  10        269.42        346.23        45.77 o                         
   2   4  10        777.95        873.34        56.30 o                         
   3   4  10        489.59        421.22        43.96 o                         
   4   4  10         32.34         11.84        40.99 o                         
   5   4  10          0.71         34.11        50.82 o                         
   6   4  10         40.07         46.41        55.40 o                         
   7   4  10        688.23        624.83        64.49 o                         
   8   4  10        268.83        267.71        65.73 o                         
 -10   5  10          3.14        -32.70        42.39 o                         
  -9   5  10         26.07         81.91        39.90 o                         
  -8   5  10          2.71         51.29        34.47 o                         
  -7   5  10         27.23         -7.02        32.05 o                         
  -6   5  10          0.21         34.64        36.43 o                         
  -5   5  10         10.09         -6.44        40.78 o                         
  -4   5  10         80.03          9.78        36.83 o                         
  -3   5  10        218.30        250.50        38.77 o                         
  -2   5  10          8.73        -20.89        35.32 o                         
  -1   5  10          1.45         38.49        41.83 o                         
   0   5  10         24.57         90.29        44.09 o                         
   1   5  10         14.18         40.77        50.54 o                         
   2   5  10          0.00        -51.93        51.93 o                         
   3   5  10        113.75        135.60        57.00 o                         
   4   5  10         36.04         38.20        58.98 o                         
 -19   1  11        162.94         67.60        92.83 o                         
 -18   1  11         22.07        213.21        49.69 o                         
 -17   1  11        372.92        501.89        44.79 o                         
 -16   1  11        373.80        497.50        39.00 o                         
 -15   1  11        187.59        189.29        30.76 o                         
 -14   1  11        122.05         75.32        27.91 o                         
 -13   1  11        343.90        396.91        25.63 o                         
 -12   1  11        869.96        806.29        45.34 o                         
 -11   1  11          7.00         41.60        22.73 o                         
 -10   1  11         22.41         -2.23        23.76 o                         
  -9   1  11       1793.32       1799.13        44.83 o                         
  -8   1  11         53.16         11.21        22.57 o                         
  -7   1  11         20.70        -10.51        18.75 o                         
  -6   1  11        196.57        199.23        19.63 o                         
  -5   1  11          9.88         13.76        16.24 o                         
  -4   1  11         19.57        -10.99        15.06 o                         
  -3   1  11        338.06        350.16        19.37 o                         
  -2   1  11       1465.67       1646.09        33.88 o                         
  -1   1  11         51.44         20.15        15.87 o                         
   0   1  11        519.56        583.80        30.15 o                         
   1   1  11        781.33        845.10        50.41 o                         
   2   1  11         97.14        109.46        28.37 o                         
   3   1  11         13.81          8.73        29.54 o                         
   4   1  11        215.15        207.09        22.67 o                         
   5   1  11        248.68        269.68        24.78 o                         
   6   1  11          0.73          2.49        25.85 o                         
   7   1  11       2542.47       2626.85        63.68 o                         
   8   1  11        286.86        290.11        41.96 o                         
   9   1  11         70.01        129.40        31.97 o                         
  10   1  11        218.89        256.50        36.04 o                         
  11   1  11        196.49        169.64        41.84 o                         
  12   1  11        240.98        276.21        58.12 o                         
 -18   2  11        152.11         51.37        48.49 o                         
 -17   2  11        111.78        133.34        44.57 o                         
 -16   2  11          4.56        -10.16        59.44 o                         
 -15   2  11        800.35        747.93        39.44 o                         
 -14   2  11        518.71        508.45        31.73 o                         
 -13   2  11       1750.93       1734.92        46.96 o                         
 -12   2  11        434.33        468.24        32.07 o                         
 -11   2  11        146.39        118.28        26.64 o                         
 -10   2  11       1979.08       1930.00        46.26 o                         
  -9   2  11       1462.89       1382.35        43.89 o                         
  -8   2  11         22.64         -8.52        20.29 o                         
  -7   2  11        175.22        182.39        20.88 o                         
  -6   2  11       7823.34       7678.30        98.17 o                         
  -5   2  11        478.14        516.08        26.90 o                         
  -4   2  11         57.05         66.19        18.60 o                         
  -3   2  11       2041.44       1912.06        35.51 o                         
  -2   2  11       5779.95       5726.92        71.53 o                         
  -1   2  11        366.07        398.73        20.38 o                         
   0   2  11        314.37        358.10        20.41 o                         
   1   2  11       3746.92       3670.11        61.76 o                         
   2   2  11       2857.95       2830.49        50.28 o                         
   3   2  11        184.59        200.88        36.54 o                         
   4   2  11        545.08        601.86        38.92 o                         
   5   2  11        138.76        162.12        22.48 o                         
   6   2  11         94.60        101.11        24.37 o                         
   7   2  11        672.12        679.75        32.36 o                         
   8   2  11          0.85         -6.33        28.55 o                         
   9   2  11        665.00        642.60        45.84 o                         
  10   2  11         61.61         30.51        36.73 o                         
  11   2  11        342.69        383.27        45.21 o                         
  12   2  11          0.23        -56.06        56.06 o                         
 -16   3  11       2997.72       2934.16        94.15 o                         
 -15   3  11        634.55        723.16        55.76 o                         
 -14   3  11        258.05        261.02        42.26 o                         
 -13   3  11       2869.64       2890.84        61.78 o                         
 -12   3  11       2028.09       1914.43        58.79 o                         
 -11   3  11          1.94         -1.58        31.34 o                         
 -10   3  11        338.65        287.44        34.77 o                         
  -9   3  11       3483.65       3364.06        64.37 o                         
  -8   3  11        251.28        274.13        28.95 o                         
  -7   3  11         12.02         34.11        26.31 o                         
  -6   3  11         42.42          4.67        24.23 o                         
  -5   3  11       2264.43       2091.38        41.47 o                         
  -4   3  11        125.33        121.36        19.95 o                         
  -3   3  11       2850.29       2794.28        48.14 o                         
  -2   3  11        421.55        469.04        31.05 o                         
  -1   3  11       2224.21       2114.72        51.45 o                         
   0   3  11       2702.12       2612.24        51.65 o                         
   1   3  11         45.82          8.05        31.72 o                         
   2   3  11        248.75        225.12        42.57 o                         
   3   3  11        878.11        971.85        46.38 o                         
   4   3  11       3661.52       3640.35        84.47 o                         
   5   3  11       1245.06       1366.91        60.22 o                         
   6   3  11         11.19         36.80        41.58 o                         
   7   3  11        578.59        615.74        61.64 o                         
   8   3  11       1966.99       2085.58        66.16 o                         
   9   3  11        174.01        196.39        40.85 o                         
  10   3  11         21.37        -25.63        45.40 o                         
 -14   4  11        719.86        724.38        71.28 o                         
 -13   4  11       1096.15       1235.20        68.39 o                         
 -12   4  11        138.57        135.96        56.01 o                         
 -11   4  11         20.05         -9.32        38.04 o                         
 -10   4  11       3103.83       3271.09        71.79 o                         
  -9   4  11       1176.82       1215.27        44.65 o                         
  -8   4  11        201.84        192.08        29.50 o                         
  -7   4  11        461.69        507.24        34.97 o                         
  -6   4  11       5738.98       5850.44        89.26 o                         
  -5   4  11        402.34        457.03        31.17 o                         
  -4   4  11         29.24        -18.53        28.07 o                         
  -3   4  11       2088.23       2177.02        56.23 o                         
  -2   4  11       3564.83       3533.89        64.35 o                         
  -1   4  11        142.26        191.87        34.53 o                         
   0   4  11        310.90        287.86        53.20 o                         
   1   4  11       3652.54       3628.56        81.41 o                         
   2   4  11       2654.90       2634.65        94.36 o                         
   3   4  11         22.71         12.54        46.86 o                         
   4   4  11        239.38        185.50        52.86 o                         
   5   4  11        837.23        919.93        95.83 o                         
   6   4  11        151.58         93.55        79.41 o                         
   7   4  11        496.87        500.20        91.53 o                         
   8   4  11          6.22        -23.57        65.66 o                         
 -10   5  11        111.89        160.65        47.24 o                         
  -9   5  11       1960.61       2063.28        74.50 o                         
  -8   5  11        383.48        493.12        73.92 o                         
  -7   5  11        435.76        539.44        43.35 o                         
  -6   5  11          4.95         -2.93        39.11 o                         
  -5   5  11        661.82        720.23        42.92 o                         
  -4   5  11          0.98        -47.21        47.21 o                         
  -3   5  11        191.99        233.30        51.47 o                         
  -2   5  11         50.75         32.16        45.97 o                         
  -1   5  11        324.94        403.27        63.09 o                         
   0   5  11       1032.99       1179.79        64.59 o                         
   1   5  11        619.97        657.00        66.18 o                         
   2   5  11         19.60         45.07        69.71 o                         
   3   5  11         25.42          9.54        67.08 o                         
 -19   0  12       3987.10       4335.75       167.33 o                         
 -18   0  12       1468.62       1368.92       157.48 o                         
 -17   0  12         97.30        266.36        76.30 o                         
 -16   0  12       1348.58       1398.92        86.82 o                         
 -15   0  12      10377.86      10463.75       213.62 o                         
 -14   0  12       2274.24       2210.89       146.16 o                         
 -13   0  12         14.18         33.07        40.01 o                         
 -12   0  12       8435.96       8221.60       167.91 o                         
 -11   0  12      17190.54      16684.30       303.95 o                         
 -10   0  12        586.79        611.18        65.24 o                         
  -9   0  12         77.58         85.49        29.02 o                         
  -8   0  12       8942.70       8585.99       163.87 o                         
  -7   0  12      15582.82      15431.99       275.25 o                         
  -6   0  12       1079.69        936.85        43.07 o                         
  -5   0  12        506.11        555.68        33.31 o                         
  -4   0  12      14146.29      13143.75       234.75 o                         
  -3   0  12       1902.92       2077.96        48.27 o                         
  -2   0  12       4351.66       4275.71        78.40 o                         
  -1   0  12       3570.80       3854.00        74.39 o                         
   0   0  12       5644.86       5688.34       101.49 o                         
   1   0  12       1058.65       1114.34        52.05 o                         
   2   0  12       2341.30       2249.89        59.22 o                         
   3   0  12         33.18         45.95        27.72 o                         
   4   0  12        185.12        220.28        53.56 o                         
   5   0  12       3414.57       3485.11        83.81 o                         
   6   0  12       3148.76       3021.42        92.07 o                         
   7   0  12          0.02        -30.36        37.66 o                         
   8   0  12         27.28         84.81        45.55 o                         
   9   0  12       6016.03       5715.95       169.28 o                         
  10   0  12       4490.83       4372.11       129.76 o                         
  11   0  12       1284.65       1172.52       116.26 o                         
  12   0  12         18.17        100.13        77.80 o                         
 -19   1  12         91.45        118.98        73.91 o                         
 -18   1  12       2660.91       2903.28        87.61 o                         
 -17   1  12        461.16        543.92        42.17 o                         
 -16   1  12        523.52        583.86        56.73 o                         
 -15   1  12       1323.04       1291.00        45.15 o                         
 -14   1  12       2104.40       2039.55        71.22 o                         
 -13   1  12        127.01        209.38        28.33 o                         
 -12   1  12       3842.00       3751.29        64.65 o                         
 -11   1  12        450.92        462.19        34.62 o                         
 -10   1  12        453.98        405.50        28.62 o                         
  -9   1  12       5953.39       5799.04        87.10 o                         
  -8   1  12       9445.41       9485.34       127.52 o                         
  -7   1  12        645.32        608.74        27.78 o                         
  -6   1  12        899.62        812.56        31.45 o                         
  -5   1  12      18391.79      17988.81       207.08 o                         
  -4   1  12       6105.89       6261.93        80.53 o                         
  -3   1  12         22.73         24.04        16.60 o                         
  -2   1  12       6496.19       6292.93        82.07 o                         
  -1   1  12      16992.43      16540.56       192.97 o                         
   0   1  12       3435.50       3445.25        57.59 o                         
   1   1  12        116.43        129.38        25.76 o                         
   2   1  12       3603.62       3480.64        68.06 o                         
   3   1  12       6860.60       6833.06       103.94 o                         
   4   1  12         15.12         23.33        23.14 o                         
   5   1  12          0.03        -10.21        24.40 o                         
   6   1  12       9557.89       9684.37       122.08 o                         
   7   1  12       2383.94       2431.22        73.14 o                         
   8   1  12         44.72         24.68        30.30 o                         
   9   1  12        145.68        124.25        38.47 o                         
  10   1  12        508.58        540.15        47.40 o                         
  11   1  12         22.42        -30.42        48.25 o                         
  12   1  12       1345.39       1184.42        63.18 o                         
 -18   2  12        959.45        925.25        98.19 o                         
 -17   2  12         22.15        -22.55        64.10 o                         
 -16   2  12       1738.12       1734.55        62.08 o                         
 -15   2  12       3003.26       3066.05        62.42 o                         
 -14   2  12        847.81        828.73        44.61 o                         
 -13   2  12        102.89        116.38        31.19 o                         
 -12   2  12       3753.47       3806.60        67.88 o                         
 -11   2  12       9218.75       8951.48       118.02 o                         
 -10   2  12        700.08        642.68        44.86 o                         
  -9   2  12          1.95        -21.82        21.82 o                         
  -8   2  12       7270.11       7003.29        93.64 o                         
  -7   2  12       4182.35       4126.57        63.44 o                         
  -6   2  12        873.58        916.32        35.30 o                         
  -5   2  12        397.06        397.23        23.73 o                         
  -4   2  12       4851.61       4765.66        62.85 o                         
  -3   2  12        444.55        462.36        21.80 o                         
  -2   2  12        783.65        744.33        27.48 o                         
  -1   2  12         16.38         18.46        17.87 o                         
   0   2  12       1348.00       1401.57        34.44 o                         
   1   2  12       1247.34       1136.95        35.78 o                         
   2   2  12       3330.12       3355.18        57.30 o                         
   3   2  12         11.96        -26.03        26.03 o                         
   4   2  12       1765.10       1661.18        48.97 o                         
   5   2  12       1029.19       1133.96        43.74 o                         
   6   2  12       2248.49       2252.19        51.92 o                         
   7   2  12         56.51         49.77        28.47 o                         
   8   2  12       1101.54        998.37        46.92 o                         
   9   2  12       2322.06       2361.90        66.60 o                         
  10   2  12        876.60        830.27        56.38 o                         
  11   2  12         16.14         42.70        46.84 o                         
 -16   3  12        305.63        330.60        56.70 o                         
 -15   3  12         66.93          3.14        65.28 o                         
 -14   3  12        980.31       1058.10        55.45 o                         
 -13   3  12         17.59         15.29        35.56 o                         
 -12   3  12       1278.52       1291.09        50.13 o                         
 -11   3  12         98.63        108.10        32.05 o                         
 -10   3  12        148.62        166.59        30.37 o                         
  -9   3  12        848.70        944.05        40.86 o                         
  -8   3  12       2586.42       2625.67        55.86 o                         
  -7   3  12          6.02         -6.81        26.71 o                         
  -6   3  12         65.97         41.66        27.14 o                         
  -5   3  12       3838.48       3565.93        59.34 o                         
  -4   3  12       1359.56       1449.95        46.95 o                         
  -3   3  12         34.60          0.84        19.08 o                         
  -2   3  12        645.41        623.71        33.20 o                         
  -1   3  12       3595.44       3561.37        61.81 o                         
   0   3  12       1460.50       1349.45        47.15 o                         
   1   3  12        271.91        232.63        31.31 o                         
   2   3  12       1386.54       1441.21        94.55 o                         
   3   3  12       1497.29       1560.13        62.43 o                         
   4   3  12        502.11        502.97        46.06 o                         
   5   3  12          4.13          1.90        41.80 o                         
   6   3  12        372.84        412.55        57.58 o                         
   7   3  12        500.90        489.16        61.16 o                         
   8   3  12         95.30        126.49        59.72 o                         
   9   3  12          0.47        -66.18        66.18 o                         
 -14   4  12         47.73        -60.54        60.54 o                         
 -13   4  12        188.21        167.84        49.03 o                         
 -12   4  12        482.07        445.26        53.71 o                         
 -11   4  12        361.95        297.85        40.70 o                         
 -10   4  12          2.12        -35.82        35.82 o                         
  -9   4  12        276.05        263.29        36.55 o                         
  -8   4  12        338.14        389.49        37.02 o                         
  -7   4  12          8.89         57.21        34.24 o                         
  -6   4  12          3.64        -13.14        25.20 o                         
  -5   4  12          0.87        -28.76        28.76 o                         
  -4   4  12        215.58        225.77        30.74 o                         
  -3   4  12          9.42         42.05        28.51 o                         
  -2   4  12        439.35        411.22        36.57 o                         
  -1   4  12         98.62        101.80        26.95 o                         
   0   4  12        414.76        364.86        46.06 o                         
   1   4  12        213.51        210.13        42.03 o                         
   2   4  12        107.49        146.04        51.16 o                         
   3   4  12        192.75        147.93        57.01 o                         
   4   4  12          1.00         81.48        53.76 o                         
   5   4  12        276.31        311.73        59.08 o                         
   6   4  12         11.52        -59.09        59.09 o                         
   7   4  12          9.69         63.03        65.30 o                         
  -9   5  12        145.99        135.95        52.79 o                         
  -8   5  12        117.07        158.18        53.02 o                         
  -7   5  12         83.08        110.89        50.50 o                         
  -6   5  12          1.14         -4.29        46.78 o                         
  -5   5  12          5.82         21.30        40.07 o                         
  -4   5  12         23.08        -35.08        42.16 o                         
  -3   5  12         18.67        -13.04        72.95 o                         
  -2   5  12          1.25        -49.17        49.17 o                         
  -1   5  12         57.09         92.33        61.63 o                         
   0   5  12          4.41         83.04        52.62 o                         
   1   5  12         13.20          4.50        53.98 o                         
   2   5  12          3.00        -11.63        57.44 o                         
 -18   1  13         27.40         24.42        55.95 o                         
 -17   1  13        135.93         60.80        45.47 o                         
 -16   1  13        199.24        158.68        47.36 o                         
 -15   1  13        294.36        263.40        33.86 o                         
 -14   1  13        540.48        584.96        34.00 o                         
 -13   1  13        301.44        278.46        40.04 o                         
 -12   1  13          4.97        -11.16        28.98 o                         
 -11   1  13        589.38        703.17        42.53 o                         
 -10   1  13       2637.16       2506.71        55.51 o                         
  -9   1  13        262.08        311.78        28.73 o                         
  -8   1  13        197.46        258.76        24.32 o                         
  -7   1  13       1652.45       1694.95        42.21 o                         
  -6   1  13        456.38        472.78        25.66 o                         
  -5   1  13         37.50         25.75        18.00 o                         
  -4   1  13         21.93         27.13        17.15 o                         
  -3   1  13       2158.77       2130.55        41.18 o                         
  -2   1  13        642.48        704.47        30.82 o                         
  -1   1  13        321.24        372.10        22.79 o                         
   0   1  13        338.96        339.99        24.33 o                         
   1   1  13        318.11        366.11        28.07 o                         
   2   1  13        112.76        122.59        23.94 o                         
   3   1  13        666.77        749.73        44.87 o                         
   4   1  13         20.92        -19.31        25.36 o                         
   5   1  13       1554.39       1625.37        46.99 o                         
   6   1  13         37.60        124.40        38.08 o                         
   7   1  13        916.21        926.01        60.24 o                         
   8   1  13         43.61         34.54        31.81 o                         
   9   1  13         40.58         42.60        38.43 o                         
  10   1  13         61.24        104.87        67.16 o                         
  11   1  13          1.99         -5.11        45.87 o                         
 -18   2  13         35.27         64.61        70.51 o                         
 -17   2  13       1043.91       1132.52       127.91 o                         
 -16   2  13        899.05        846.85        97.22 o                         
 -15   2  13         17.55          0.66        36.47 o                         
 -14   2  13          1.26        -31.46        31.46 o                         
 -13   2  13       4561.98       4380.08        78.56 o                         
 -12   2  13        355.07        380.05        29.55 o                         
 -11   2  13       1287.46       1246.72        41.98 o                         
 -10   2  13          8.49        -23.59        23.59 o                         
  -9   2  13         63.10         42.31        35.66 o                         
  -8   2  13        136.78        170.04        23.28 o                         
  -7   2  13       1655.63       1611.75        41.86 o                         
  -6   2  13         13.43        -20.90        20.90 o                         
  -5   2  13        400.29        476.59        35.66 o                         
  -4   2  13       2721.39       2740.28        46.71 o                         
  -3   2  13       1918.32       1864.52        38.66 o                         
  -2   2  13          1.60         18.42        19.34 o                         
  -1   2  13         18.48         19.84        19.69 o                         
   0   2  13       3479.37       3502.96        58.83 o                         
   1   2  13       1026.79       1021.25        36.74 o                         
   2   2  13         30.36         27.11        23.46 o                         
   3   2  13       1561.34       1421.42        65.66 o                         
   4   2  13       2219.49       2131.11        56.04 o                         
   5   2  13        352.37        367.32        34.00 o                         
   6   2  13         14.12         -0.06        27.14 o                         
   7   2  13        130.15        143.98        32.02 o                         
   8   2  13        807.75        819.14        45.30 o                         
   9   2  13         37.21        -35.95        36.84 o                         
  10   2  13          7.54         57.02        70.96 o                         
 -16   3  13        559.01        351.57       111.69 o                         
 -15   3  13          2.11        108.64        49.71 o                         
 -14   3  13       5293.86       5244.60       101.31 o                         
 -13   3  13       1740.46       1725.52        65.74 o                         
 -12   3  13          6.80          4.79        47.32 o                         
 -11   3  13       1589.16       1553.65        54.38 o                         
 -10   3  13       7008.59       6806.83        99.58 o                         
  -9   3  13         69.20         30.34        29.67 o                         
  -8   3  13        129.69        113.75        28.88 o                         
  -7   3  13       2783.63       2800.04        57.75 o                         
  -6   3  13       4534.80       4428.15        71.76 o                         
  -5   3  13          8.83          0.53        21.06 o                         
  -4   3  13          2.19         -8.88        20.64 o                         
  -3   3  13       2681.69       2576.72        46.85 o                         
  -2   3  13       3802.12       3670.81        63.99 o                         
  -1   3  13       2021.14       1976.59        51.47 o                         
   0   3  13        173.42         81.82        25.29 o                         
   1   3  13       3075.69       2938.56        80.68 o                         
   2   3  13          0.62         76.40        52.00 o                         
   3   3  13        971.41       1127.58        54.54 o                         
   4   3  13          2.55        -40.09        40.09 o                         
   5   3  13        182.54        220.08        56.60 o                         
   6   3  13        376.28        381.35        39.88 o                         
   7   3  13       1310.94       1116.62        70.37 o                         
   8   3  13         41.92        -45.26        63.69 o                         
   9   3  13         36.50         55.80        69.79 o                         
 -13   4  13       2680.31       2540.63        97.71 o                         
 -12   4  13         36.46         21.60        44.51 o                         
 -11   4  13        823.43        849.30        50.93 o                         
 -10   4  13        167.42        151.30        38.81 o                         
  -9   4  13        726.54        770.57        58.56 o                         
  -8   4  13        860.78        899.62        42.08 o                         
  -7   4  13       2533.26       2556.55        62.22 o                         
  -6   4  13          8.21        -25.67        25.67 o                         
  -5   4  13        353.26        352.22        32.98 o                         
  -4   4  13       2748.88       2702.56        63.77 o                         
  -3   4  13       1990.72       2070.78        54.89 o                         
  -2   4  13         57.54          2.79        29.41 o                         
  -1   4  13        163.71        175.33        28.32 o                         
   0   4  13       4592.61       4571.46       103.61 o                         
   1   4  13        605.75        591.07        54.39 o                         
   2   4  13          0.03         55.83        52.00 o                         
   3   4  13        520.58        592.11        58.94 o                         
   4   4  13       3097.17       2999.60        99.59 o                         
   5   4  13        413.81        330.95        64.51 o                         
   6   4  13         10.31         42.91        60.43 o                         
  -8   5  13          6.93        -52.74        52.74 o                         
  -7   5  13       1070.41       1040.24        61.61 o                         
  -6   5  13       2793.04       2933.93        90.62 o                         
  -5   5  13          5.06        -45.55        45.55 o                         
  -4   5  13          6.63        102.55        50.69 o                         
  -3   5  13        937.38       1002.05        69.85 o                         
  -2   5  13        827.71        918.80        72.68 o                         
  -1   5  13        170.70        250.10        56.49 o                         
   0   5  13          5.05        -29.99        56.22 o                         
 -18   0  14        337.82        414.31       175.28 o                         
 -17   0  14       1926.71       2042.84       163.20 o                         
 -16   0  14       3482.71       3599.33       133.50 o                         
 -15   0  14        186.33        242.82        53.86 o                         
 -14   0  14        150.49        154.81        47.74 o                         
 -13   0  14       5154.71       4909.74       117.83 o                         
 -12   0  14       3923.32       3901.44       100.24 o                         
 -11   0  14          3.77        -33.60        40.12 o                         
 -10   0  14       2291.69       2247.04       140.28 o                         
  -9   0  14      13474.17      12976.16       240.12 o                         
  -8   0  14       6544.78       6289.03       128.16 o                         
  -7   0  14        141.78        156.75        29.66 o                         
  -6   0  14      12330.62      12210.70       223.86 o                         
  -5   0  14      19945.72      19734.87       299.44 o                         
  -4   0  14        441.76        444.87        35.34 o                         
  -3   0  14         96.56        101.20        28.46 o                         
  -2   0  14       3597.27       3485.03        72.93 o                         
  -1   0  14       9414.20       9791.18       161.07 o                         
   0   0  14         73.23         84.96        28.28 o                         
   1   0  14         42.91         32.62        45.46 o                         
   2   0  14       6708.42       6754.99       145.00 o                         
   3   0  14        594.66        710.97        76.55 o                         
   4   0  14       2016.28       2072.15        96.44 o                         
   5   0  14         81.85         64.73        40.31 o                         
   6   0  14        604.68        693.57        55.85 o                         
   7   0  14         72.69         95.48        45.60 o                         
   8   0  14        342.90        281.53        78.61 o                         
   9   0  14        491.67        524.13        64.57 o                         
  10   0  14        149.28         98.95        88.53 o                         
  11   0  14       1303.11       1367.38       102.44 o                         
 -18   1  14        175.54        283.59        80.47 o                         
 -17   1  14          1.35        -47.08        47.08 o                         
 -16   1  14       4961.94       4821.39       115.68 o                         
 -15   1  14       3091.48       3256.19        88.33 o                         
 -14   1  14          3.03        -10.61        31.66 o                         
 -13   1  14          1.08        -21.66        32.41 o                         
 -12   1  14       6834.87       6611.40       103.89 o                         
 -11   1  14       3014.76       2807.35        70.92 o                         
 -10   1  14        471.60        494.32        35.97 o                         
  -9   1  14        798.93        741.08        35.65 o                         
  -8   1  14       7251.73       7235.49       103.61 o                         
  -7   1  14        127.52        118.68        22.73 o                         
  -6   1  14       9451.89       9376.17       126.31 o                         
  -5   1  14          3.90          5.56        25.54 o                         
  -4   1  14       1507.20       1522.71        37.61 o                         
  -3   1  14       4992.19       5153.37        72.61 o                         
  -2   1  14       7001.51       6814.16        90.22 o                         
  -1   1  14          0.04         -9.09        20.85 o                         
   0   1  14          3.67         12.45        21.89 o                         
   1   1  14       9132.94       9217.48       139.94 o                         
   2   1  14       5365.26       5407.54        94.87 o                         
   3   1  14          1.76        -21.10        40.89 o                         
   4   1  14         17.35        -30.87        30.87 o                         
   5   1  14       8506.10       8502.94       111.39 o                         
   6   1  14        352.62        420.69        34.90 o                         
   7   1  14         14.55         35.32        45.37 o                         
   8   1  14       1017.81       1036.23        46.28 o                         
   9   1  14       2368.42       2405.83        73.98 o                         
  10   1  14        498.88        422.62        47.91 o                         
 -17   2  14        747.93        791.06        72.84 o                         
 -16   2  14       2762.80       2712.37       101.18 o                         
 -15   2  14        125.46        201.53        52.74 o                         
 -14   2  14        273.81        183.09        44.43 o                         
 -13   2  14       1601.49       1614.85        63.63 o                         
 -12   2  14       1166.10       1249.16        51.58 o                         
 -11   2  14        121.85         96.64        43.59 o                         
 -10   2  14       1756.63       1742.65        55.86 o                         
  -9   2  14       8198.93       8190.83       108.48 o                         
  -8   2  14       6782.81       6676.20        92.11 o                         
  -7   2  14        502.87        535.00        27.88 o                         
  -6   2  14       5835.96       6010.87        90.52 o                         
  -5   2  14       8262.64       8114.22       114.06 o                         
  -4   2  14        465.22        501.29        25.75 o                         
  -3   2  14          0.53         -0.56        22.09 o                         
  -2   2  14       3990.83       3822.61        88.29 o                         
  -1   2  14       3195.95       3169.81        53.43 o                         
   0   2  14          7.53         17.01        24.11 o                         
   1   2  14         64.63         51.64        34.08 o                         
   2   2  14       2320.03       2196.91        54.80 o                         
   3   2  14        146.57        129.84        33.54 o                         
   4   2  14        507.45        474.54        31.11 o                         
   5   2  14        413.42        387.39        37.47 o                         
   6   2  14       2266.01       2189.05        66.22 o                         
   7   2  14         10.07        -38.54        38.54 o                         
   8   2  14        706.16        705.03        44.24 o                         
   9   2  14         28.19        -36.04        44.75 o                         
 -16   3  14        752.52        825.26        77.39 o                         
 -15   3  14        209.53        359.80        73.22 o                         
 -14   3  14          5.70         16.22        42.04 o                         
 -13   3  14          0.50        -38.31        38.31 o                         
 -12   3  14       2148.09       2075.19        76.42 o                         
 -11   3  14        595.34        691.12        39.44 o                         
 -10   3  14        332.88        371.50        34.08 o                         
  -9   3  14         43.12          7.26        30.12 o                         
  -8   3  14        544.37        550.78        34.02 o                         
  -7   3  14         39.92         81.84        29.39 o                         
  -6   3  14        910.92        978.79        42.67 o                         
  -5   3  14         85.69         41.20        25.57 o                         
  -4   3  14          9.87         19.44        22.72 o                         
  -3   3  14       1366.19       1359.57        39.31 o                         
  -2   3  14       1081.12       1128.30        45.91 o                         
  -1   3  14        107.62        117.08        27.43 o                         
   0   3  14         28.89         26.79        27.21 o                         
   1   3  14       1508.49       1577.59        51.47 o                         
   2   3  14       1151.76       1183.34        73.29 o                         
   3   3  14         41.74         62.39        49.36 o                         
   4   3  14        182.74        197.24        54.46 o                         
   5   3  14       1374.27       1287.61        72.42 o                         
   6   3  14         37.82         24.35        58.47 o                         
   7   3  14          0.30        -58.06        87.47 o                         
   8   3  14         54.49         23.84        68.36 o                         
 -13   4  14       1175.21       1269.88        62.17 o                         
 -12   4  14        293.50        311.11        47.46 o                         
 -11   4  14         82.39         74.96        42.78 o                         
 -10   4  14         37.87         -5.20        41.65 o                         
  -9   4  14        809.73        842.08        47.57 o                         
  -8   4  14        233.45        248.43        38.05 o                         
  -7   4  14        134.60        126.85        35.07 o                         
  -6   4  14        328.38        367.50        44.70 o                         
  -5   4  14        513.41        594.39        50.56 o                         
  -4   4  14         69.49         87.25        34.95 o                         
  -3   4  14         17.38         18.91        32.00 o                         
  -2   4  14         40.07         49.75        31.41 o                         
  -1   4  14        946.32        856.11        63.05 o                         
   0   4  14        154.94        123.89        56.79 o                         
   1   4  14          6.32         20.60        58.06 o                         
   2   4  14        132.83        132.14        53.75 o                         
   3   4  14        117.57        129.31        55.29 o                         
   4   4  14         97.21         13.39        56.68 o                         
   5   4  14         68.28         92.18        64.64 o                         
  -6   5  14         32.82         35.05        50.72 o                         
  -5   5  14         38.94         18.02        46.99 o                         
  -4   5  14         20.34         -6.99        79.57 o                         
  -3   5  14         12.00        -48.87        71.90 o                         
  -2   5  14         30.20        114.38        64.01 o                         
 -18   1  15         42.62        -73.87        73.87 o                         
 -17   1  15        311.42        270.33        84.52 o                         
 -16   1  15         74.21        195.80       163.16 o                         
 -15   1  15        507.59        394.40        57.26 o                         
 -14   1  15         11.03          2.15        41.86 o                         
 -13   1  15         82.68        136.33        53.06 o                         
 -12   1  15         62.84         30.32        36.35 o                         
 -11   1  15         18.18         34.40        34.51 o                         
 -10   1  15         27.32        -13.82        32.07 o                         
  -9   1  15        116.50         79.82        28.54 o                         
  -8   1  15       1641.34       1738.80        47.46 o                         
  -7   1  15       2732.00       2714.74        56.05 o                         
  -6   1  15        459.40        511.04        24.11 o                         
  -5   1  15         16.89         21.67        21.93 o                         
  -4   1  15        894.29        953.56        33.49 o                         
  -3   1  15        820.83        917.54        35.05 o                         
  -2   1  15          0.39         52.87        22.53 o                         
  -1   1  15        605.73        641.17        29.86 o                         
   0   1  15        582.91        620.48        31.13 o                         
   1   1  15          2.52        -23.79        28.35 o                         
   2   1  15          5.40        -19.29        49.04 o                         
   3   1  15        509.55        466.87        80.20 o                         
   4   1  15         56.42         43.04        33.98 o                         
   5   1  15        132.91        132.92        34.18 o                         
   6   1  15        127.60         95.92        32.18 o                         
   7   1  15        303.71        304.68        36.56 o                         
   8   1  15          7.08        -39.00        39.00 o                         
   9   1  15        263.67        203.73        45.64 o                         
 -17   2  15        447.32        444.54       136.14 o                         
 -16   2  15          9.92         60.97        75.28 o                         
 -15   2  15        265.40        209.71        67.60 o                         
 -14   2  15        729.41        735.96        53.15 o                         
 -13   2  15        677.61        633.98        45.38 o                         
 -12   2  15        110.70         89.15        36.05 o                         
 -11   2  15       2708.10       2719.55        70.42 o                         
 -10   2  15       2205.24       2272.34        61.60 o                         
  -9   2  15        292.51        242.73        35.88 o                         
  -8   2  15        305.18        316.74        26.91 o                         
  -7   2  15       1144.01       1208.27        41.13 o                         
  -6   2  15        457.03        519.33        30.12 o                         
  -5   2  15        130.22        129.37        25.30 o                         
  -4   2  15        167.20        238.78        23.49 o                         
  -3   2  15        296.30        322.24        24.64 o                         
  -2   2  15        134.84        164.90        23.84 o                         
  -1   2  15       1085.84       1138.38        39.92 o                         
   0   2  15        384.08        364.37        27.71 o                         
   1   2  15          2.00         22.71        25.57 o                         
   2   2  15        728.43        757.00        38.67 o                         
   3   2  15        811.29        887.01        58.15 o                         
   4   2  15          8.25        -29.34        29.34 o                         
   5   2  15        199.07        221.77        41.71 o                         
   6   2  15       1237.36       1185.69        58.60 o                         
   7   2  15        123.44        171.66        47.40 o                         
   8   2  15          2.91         37.23        54.94 o                         
 -15   3  15        178.69        192.15        98.88 o                         
 -14   3  15          0.22        -64.13        64.13 o                         
 -13   3  15       1372.79       1375.42        67.22 o                         
 -12   3  15       2020.13       2025.79        64.66 o                         
 -11   3  15       1509.39       1599.61        54.10 o                         
 -10   3  15         45.81         50.12        32.14 o                         
  -9   3  15         25.57         28.20        30.80 o                         
  -8   3  15       3192.12       3280.96        94.02 o                         
  -7   3  15       2741.47       2685.37        60.19 o                         
  -6   3  15        109.40         97.63        30.12 o                         
  -5   3  15        781.90        872.94        42.85 o                         
  -4   3  15       4300.60       4260.82        65.21 o                         
  -3   3  15        620.23        683.13        32.19 o                         
  -2   3  15         22.86         26.74        28.22 o                         
  -1   3  15        369.37        467.39        32.75 o                         
   0   3  15       4952.44       4842.38        81.44 o                         
   1   3  15          3.45         90.28        29.43 o                         
   2   3  15         12.68         40.20        58.17 o                         
   3   3  15       1649.26       1461.74        74.78 o                         
   4   3  15        734.51        865.03        65.22 o                         
   5   3  15         37.37        -18.67        59.11 o                         
   6   3  15          9.89        -15.52        60.32 o                         
   7   3  15         48.87        146.89        68.75 o                         
 -12   4  15         23.18         11.40        46.11 o                         
 -11   4  15       1758.10       1930.25        72.49 o                         
 -10   4  15       2776.84       2863.00        78.80 o                         
  -9   4  15          4.44        -36.28        40.44 o                         
  -8   4  15        129.65        132.72        40.13 o                         
  -7   4  15       1141.18       1190.23        64.31 o                         
  -6   4  15        198.70        242.64        35.53 o                         
  -5   4  15        605.63        638.57        54.34 o                         
  -4   4  15          6.14          7.25        33.85 o                         
  -3   4  15        644.89        778.70        43.47 o                         
  -2   4  15          5.10        -27.25        44.59 o                         
  -1   4  15       2986.45       3016.10       100.35 o                         
   0   4  15        170.51        205.39        78.61 o                         
   1   4  15         27.51         52.05        51.71 o                         
   2   4  15        639.42        741.22        64.23 o                         
   3   4  15        543.53        525.39        65.04 o                         
   4   4  15         72.24          2.60        61.11 o                         
 -18   0  16         10.12        -70.46        70.46 o                         
 -17   0  16         37.33        -64.63        64.63 o                         
 -16   0  16       2061.23       1985.30       102.63 o                         
 -15   0  16         30.45         56.98        63.93 o                         
 -14   0  16        861.08        963.90        62.21 o                         
 -13   0  16        200.79        151.41        44.10 o                         
 -12   0  16       2031.56       1817.33        81.42 o                         
 -11   0  16       1714.25       1722.18        68.63 o                         
 -10   0  16       7762.13       7374.86       152.69 o                         
  -9   0  16        161.59        111.52        34.97 o                         
  -8   0  16       2998.79       2597.02        77.01 o                         
  -7   0  16       1843.33       1668.15        65.84 o                         
  -6   0  16       6948.25       6831.66       117.50 o                         
  -5   0  16       1320.86       1274.93        58.34 o                         
  -4   0  16       2275.75       2280.45        72.85 o                         
  -3   0  16      18399.75      18629.01       334.50 o                         
  -2   0  16       3022.80       2854.71        71.32 o                         
  -1   0  16        156.21        164.16        33.91 o                         
   0   0  16        859.46        858.50        46.47 o                         
   1   0  16       8970.18       9117.26       160.44 o                         
   2   0  16       2331.71       2423.79        75.63 o                         
   3   0  16        296.88        318.03        79.15 o                         
   4   0  16        697.89        648.27       181.37 o                         
   5   0  16       5630.98       5732.20       125.61 o                         
   6   0  16        496.67        419.41        91.00 o                         
   7   0  16        230.68        153.63        56.75 o                         
   8   0  16         95.81         96.07        93.21 o                         
   9   0  16        633.51        660.49        98.48 o                         
 -18   1  16         16.68          1.86        99.97 o                         
 -17   1  16       4291.04       4234.22       305.16 o                         
 -16   1  16       4279.53       3940.95       127.37 o                         
 -15   1  16         38.08          6.24        58.52 o                         
 -14   1  16       2483.01       2300.87        86.68 o                         
 -13   1  16       8135.63       8171.21       139.15 o                         
 -12   1  16       1234.42       1244.53        54.87 o                         
 -11   1  16        383.89        336.62        38.95 o                         
 -10   1  16       1396.11       1319.84        56.86 o                         
  -9   1  16       9079.88       8798.71       139.70 o                         
  -8   1  16       2149.59       2085.20        52.29 o                         
  -7   1  16        430.99        442.66        29.39 o                         
  -6   1  16       9035.15       8970.88       113.61 o                         
  -5   1  16       5436.55       5419.81        77.77 o                         
  -4   1  16         25.95         65.10        23.60 o                         
  -3   1  16         45.67         45.53        32.46 o                         
  -2   1  16       1311.31       1233.59        49.05 o                         
  -1   1  16        362.61        401.76        29.35 o                         
   0   1  16       5261.21       5164.79        79.77 o                         
   1   1  16        547.79        581.36        35.84 o                         
   2   1  16        473.33        544.82        36.55 o                         
   3   1  16        158.63        142.74        46.84 o                         
   4   1  16       1874.74       2028.48        65.32 o                         
   5   1  16        696.57        604.47        43.61 o                         
   6   1  16        174.07        145.36        35.95 o                         
   7   1  16       1262.75       1228.69        56.75 o                         
   8   1  16       1390.42       1426.89        62.33 o                         
   9   1  16         12.39         23.18        45.78 o                         
 -17   2  16         53.50         88.23        77.70 o                         
 -16   2  16       2220.54       2210.64       115.00 o                         
 -15   2  16         39.28         22.12        67.59 o                         
 -14   2  16       1662.12       1579.72        70.85 o                         
 -13   2  16        519.12        467.79        47.29 o                         
 -12   2  16        713.66        744.35        48.97 o                         
 -11   2  16        244.72        321.25        53.30 o                         
 -10   2  16       1041.34       1132.27        46.80 o                         
  -9   2  16         62.49         50.46        32.30 o                         
  -8   2  16        200.42        239.03        28.49 o                         
  -7   2  16       1908.38       1989.03        64.15 o                         
  -6   2  16       5781.36       5845.68        85.64 o                         
  -5   2  16         34.00         55.14        26.89 o                         
  -4   2  16        181.87        170.80        25.00 o                         
  -3   2  16       7815.42       7708.07       136.62 o                         
  -2   2  16       4727.50       4819.95        71.56 o                         
  -1   2  16        185.76        156.82        26.51 o                         
   0   2  16        681.10        685.51        34.36 o                         
   1   2  16       2650.78       2736.14        71.16 o                         
   2   2  16        640.32        584.37        36.87 o                         
   3   2  16          3.33        -37.98        41.36 o                         
   4   2  16        294.61        304.71        36.70 o                         
   5   2  16       1924.97       1932.80        61.41 o                         
   6   2  16         10.74        -29.38        44.55 o                         
   7   2  16         27.65          7.06        53.42 o                         
   8   2  16        139.97        138.77        92.76 o                         
 -15   3  16         13.75        -62.55        62.55 o                         
 -14   3  16        554.32        608.95        66.76 o                         
 -13   3  16       1074.62       1243.45        66.74 o                         
 -12   3  16        823.37        810.34        56.20 o                         
 -11   3  16         10.53         -6.31        53.06 o                         
 -10   3  16        926.99        983.73        61.32 o                         
  -9   3  16        872.50        968.57        49.49 o                         
  -8   3  16         10.91         47.63        33.71 o                         
  -7   3  16          7.48        -30.91        30.91 o                         
  -6   3  16       2246.83       2119.00        57.13 o                         
  -5   3  16        992.48       1127.09        45.15 o                         
  -4   3  16         47.54         69.31        27.06 o                         
  -3   3  16        190.67        157.79        27.61 o                         
  -2   3  16        310.53        298.49        28.15 o                         
  -1   3  16          2.24         17.73        30.92 o                         
   0   3  16        411.43        383.96        38.91 o                         
   1   3  16        103.12        148.96        50.63 o                         
   2   3  16         36.42        128.51        61.31 o                         
   3   3  16        119.98        128.48        53.92 o                         
   4   3  16       1000.43       1021.50        70.54 o                         
   5   3  16         38.92         21.52        59.29 o                         
   6   3  16          1.16        -10.39        81.67 o                         
 -11   4  16        273.02        293.35        46.84 o                         
 -10   4  16        205.82        161.29        44.08 o                         
  -9   4  16         11.76         59.19        49.16 o                         
  -8   4  16         70.22          6.71        39.96 o                         
  -7   4  16        475.13        506.68        46.35 o                         
  -6   4  16        419.56        470.11        50.00 o                         
  -5   4  16         47.74         92.17        44.95 o                         
  -4   4  16         78.16         75.92        53.22 o                         
  -3   4  16        130.18        266.87        38.37 o                         
  -2   4  16        555.26        499.40        52.76 o                         
  -1   4  16         79.53        181.25        68.09 o                         
   0   4  16         78.41          7.85        60.64 o                         
   1   4  16        803.92        605.59        60.53 o                         
   2   4  16         31.70         31.71        59.69 o                         
 -17   1  17         33.49         50.89        72.86 o                         
 -16   1  17          0.11         39.91        65.00 o                         
 -15   1  17        591.33        597.13        68.47 o                         
 -14   1  17        520.18        471.75        55.61 o                         
 -13   1  17        313.59        346.13        46.67 o                         
 -12   1  17        211.78        167.22        40.76 o                         
 -11   1  17        596.74        648.14        44.75 o                         
 -10   1  17        286.55        379.85        38.19 o                         
  -9   1  17         14.54        -17.25        33.04 o                         
  -8   1  17        353.83        353.31        29.61 o                         
  -7   1  17         21.81         67.20        28.69 o                         
  -6   1  17        174.11        149.44        23.29 o                         
  -5   1  17        438.82        470.81        27.31 o                         
  -4   1  17        230.03        242.47        26.20 o                         
  -3   1  17        313.90        369.67        28.33 o                         
  -2   1  17        468.58        520.24        31.34 o                         
  -1   1  17       2405.15       2372.00        56.55 o                         
   0   1  17          2.06         20.38        29.24 o                         
   1   1  17          8.13        -14.03        30.02 o                         
   2   1  17        143.70        121.14        32.43 o                         
   3   1  17         37.79         31.50        47.68 o                         
   4   1  17        124.89         88.04        39.94 o                         
   5   1  17         78.35        105.45        46.00 o                         
   6   1  17         89.30         76.44        64.21 o                         
   7   1  17        156.31        147.67        56.11 o                         
   8   1  17         42.87         38.83        58.14 o                         
 -16   2  17        826.09        849.22        81.91 o                         
 -15   2  17        671.03        554.69        78.48 o                         
 -14   2  17         28.16         -3.77        84.61 o                         
 -13   2  17          1.51          3.62        44.14 o                         
 -12   2  17       2726.25       2744.23        79.15 o                         
 -11   2  17       2128.32       2017.29        75.17 o                         
 -10   2  17         66.10         12.35        34.73 o                         
  -9   2  17        632.12        689.90        53.60 o                         
  -8   2  17       2489.82       2558.08        55.41 o                         
  -7   2  17        153.80        143.90        28.80 o                         
  -6   2  17          1.67         34.90        30.61 o                         
  -5   2  17       1584.09       1560.67        60.78 o                         
  -4   2  17       2069.55       1990.86        47.86 o                         
  -3   2  17         20.07         11.24        26.17 o                         
  -2   2  17        348.53        349.47        29.37 o                         
  -1   2  17       1758.19       1806.38        52.23 o                         
   0   2  17       1063.62       1100.82        44.98 o                         
   1   2  17        234.55        269.88        31.26 o                         
   2   2  17        166.34        183.13        50.67 o                         
   3   2  17        315.65        255.63        48.00 o                         
   4   2  17         15.87          6.75        36.58 o                         
   5   2  17        536.35        620.30        52.64 o                         
   6   2  17          5.44        -41.97        41.97 o                         
 -14   3  17       2181.35       2133.40        91.90 o                         
 -13   3  17         58.09         67.97        62.31 o                         
 -12   3  17        107.25          7.45        52.28 o                         
 -11   3  17       1586.63       1522.40        67.92 o                         
 -10   3  17        131.01        180.31        36.71 o                         
  -9   3  17       2080.64       2069.25        62.86 o                         
  -8   3  17          2.40        -31.10        34.74 o                         
  -7   3  17        532.50        580.54        43.78 o                         
  -6   3  17        190.43        219.20        37.27 o                         
  -5   3  17       2268.44       2248.70        66.14 o                         
  -4   3  17         81.51          9.89        31.32 o                         
  -3   3  17          8.70         23.10        29.35 o                         
  -2   3  17        742.23        813.93        38.65 o                         
  -1   3  17       2789.61       2645.82        68.34 o                         
   0   3  17          9.97          0.69        38.67 o                         
   1   3  17         94.89        114.68        50.57 o                         
   2   3  17       2129.49       2016.29       108.56 o                         
   3   3  17       1336.42       1311.86        72.88 o                         
   4   3  17          1.72        -39.25        78.02 o                         
 -10   4  17          1.78         98.44        58.10 o                         
  -9   4  17        691.42        798.24        50.71 o                         
  -8   4  17       3546.48       3541.39        93.41 o                         
  -7   4  17        810.99        865.12        56.16 o                         
  -6   4  17        171.86        141.14        53.92 o                         
  -5   4  17        697.91        843.58        57.04 o                         
  -4   4  17       1854.75       2025.98        74.54 o                         
  -3   4  17        150.65        116.47        41.99 o                         
  -2   4  17         92.91         25.61        48.52 o                         
  -1   4  17        793.18        904.55       103.15 o                         
   0   4  17       1196.37       1122.78        98.74 o                         
 -17   0  18       7212.52       6973.43       329.09 o                         
 -16   0  18        205.07        402.38       149.40 o                         
 -15   0  18          2.11        -45.60        78.40 o                         
 -14   0  18       3255.84       3011.72       106.16 o                         
 -13   0  18       6539.33       6292.57       220.58 o                         
 -12   0  18         83.67         73.54        45.00 o                         
 -11   0  18        230.49        319.81        41.68 o                         
 -10   0  18       2015.92       1981.34        88.29 o                         
  -9   0  18        392.32        354.73        42.49 o                         
  -8   0  18       5056.45       5021.34       118.06 o                         
  -7   0  18        175.15        199.72        40.58 o                         
  -6   0  18       7547.54       7374.61       129.33 o                         
  -5   0  18         90.21         81.61        40.70 o                         
  -4   0  18       6497.22       6148.63       135.97 o                         
  -3   0  18        264.54        192.20        44.57 o                         
  -2   0  18        695.99        698.36        48.61 o                         
  -1   0  18       1513.47       1528.89        67.09 o                         
   0   0  18       5124.40       5334.79       114.79 o                         
   1   0  18        551.14        552.80        54.14 o                         
   2   0  18        413.25        415.19        48.72 o                         
   3   0  18       3327.27       3384.05       269.64 o                         
   4   0  18       5378.93       5441.50       151.35 o                         
   5   0  18        656.29        622.53        84.57 o                         
   6   0  18          6.17         15.27        80.92 o                         
   7   0  18       2921.57       2768.45       152.75 o                         
 -17   1  18         60.90         81.39        83.60 o                         
 -16   1  18        736.19        626.77        71.78 o                         
 -15   1  18       1252.59       1326.95        86.93 o                         
 -14   1  18       4447.35       4296.14       118.53 o                         
 -13   1  18        254.32        398.20        90.38 o                         
 -12   1  18         44.43         70.94        41.78 o                         
 -11   1  18       6649.83       6385.93       116.86 o                         
 -10   1  18       4184.39       4255.71        91.28 o                         
  -9   1  18        381.00        366.08        40.04 o                         
  -8   1  18         49.86         38.24        29.86 o                         
  -7   1  18       8227.64       8224.15       119.59 o                         
  -6   1  18       2051.00       2027.06        54.40 o                         
  -5   1  18        620.41        608.09        42.74 o                         
  -4   1  18       1979.85       2048.09        54.45 o                         
  -3   1  18       9206.57       9300.54       122.38 o                         
  -2   1  18       1895.46       1941.88        51.97 o                         
  -1   1  18         21.17         65.76        29.89 o                         
   0   1  18       1091.96       1169.88        48.25 o                         
   1   1  18       2973.12       2896.12        81.74 o                         
   2   1  18        311.27        308.70        35.61 o                         
   3   1  18        211.76        233.58        69.35 o                         
   4   1  18        249.09        299.78        48.32 o                         
   5   1  18        312.04        356.51        47.35 o                         
   6   1  18       1184.24       1115.79        67.93 o                         
 -16   2  18        422.96        487.16        88.61 o                         
 -15   2  18          3.72         22.43        72.84 o                         
 -14   2  18       2563.06       2297.89       100.96 o                         
 -13   2  18       2256.63       2340.70       118.68 o                         
 -12   2  18         56.04        108.06        44.27 o                         
 -11   2  18        444.83        367.43        45.09 o                         
 -10   2  18       1926.97       1925.56        92.77 o                         
  -9   2  18        301.27        306.64        41.83 o                         
  -8   2  18        348.78        375.59        40.54 o                         
  -7   2  18       1278.78       1156.71        46.30 o                         
  -6   2  18       1136.65       1311.53        57.49 o                         
  -5   2  18          1.05        -25.46        25.46 o                         
  -4   2  18       1351.53       1481.31        45.18 o                         
  -3   2  18         15.16         38.63        28.61 o                         
  -2   2  18        741.63        800.10        46.80 o                         
  -1   2  18       1750.23       1665.79        51.35 o                         
   0   2  18       4890.40       4895.95        79.36 o                         
   1   2  18        355.03        363.62        36.34 o                         
   2   2  18         26.24        -14.06        44.65 o                         
   3   2  18       1037.71       1173.59        94.21 o                         
   4   2  18       1323.72       1348.90        58.39 o                         
   5   2  18         14.10        -41.58        41.58 o                         
 -13   3  18         28.10         18.39        55.03 o                         
 -12   3  18         53.79        -17.55        50.78 o                         
 -11   3  18       2218.44       2179.37        83.29 o                         
 -10   3  18       1691.51       1676.67        76.85 o                         
  -9   3  18          0.56         57.70        37.75 o                         
  -8   3  18         15.11         -1.96        39.19 o                         
  -7   3  18       1944.70       2254.59        74.93 o                         
  -6   3  18        552.62        581.66        47.04 o                         
  -5   3  18          5.30         21.54        36.94 o                         
  -4   3  18        487.90        475.49        37.49 o                         
  -3   3  18       1598.25       1719.10        72.29 o                         
  -2   3  18        134.95         99.06        43.28 o                         
  -1   3  18         56.27        119.14        34.54 o                         
   0   3  18        612.14        635.21        43.19 o                         
   1   3  18        923.53        917.93        74.48 o                         
   2   3  18         22.79         29.66       102.48 o                         
   3   3  18        332.49        276.86        63.47 o                         
  -8   4  18        118.36        189.83        50.86 o                         
  -7   4  18         89.40        121.90        50.64 o                         
  -6   4  18         38.45        122.45        59.18 o                         
  -5   4  18          0.70         61.92        46.58 o                         
  -4   4  18         70.88         90.15        45.66 o                         
  -3   4  18         54.25         75.35        70.23 o                         
  -2   4  18        231.68        146.99        62.64 o                         
 -16   1  19        205.26        207.70        70.04 o                         
 -15   1  19        255.45        144.46        79.83 o                         
 -14   1  19          0.37        -58.03        58.03 o                         
 -13   1  19        126.69        143.03        51.93 o                         
 -12   1  19        372.71        372.61        49.85 o                         
 -11   1  19         14.43         67.70        42.15 o                         
 -10   1  19         22.03         40.36        39.27 o                         
  -9   1  19       1330.75       1244.51        53.48 o                         
  -8   1  19        211.11        223.82        35.10 o                         
  -7   1  19         78.62         93.66        28.74 o                         
  -6   1  19        290.35        332.48        34.05 o                         
  -5   1  19         18.70         74.96        27.94 o                         
  -4   1  19          1.99         14.43        41.66 o                         
  -3   1  19         17.85         33.04        29.26 o                         
  -2   1  19          5.02         23.09        31.83 o                         
  -1   1  19        267.86        255.42        38.03 o                         
   0   1  19        272.56        297.71        38.60 o                         
   1   1  19        307.90        313.28        36.40 o                         
   2   1  19         21.44         84.84        36.80 o                         
   3   1  19        116.48        157.69        55.36 o                         
   4   1  19        282.00        338.44        49.15 o                         
   5   1  19         33.30          7.09        56.58 o                         
 -15   2  19        248.64        229.15        74.85 o                         
 -14   2  19         28.85          6.50        80.21 o                         
 -13   2  19        954.74       1027.60        70.35 o                         
 -12   2  19          4.84        -64.79        64.79 o                         
 -11   2  19        139.49        192.19        45.73 o                         
 -10   2  19        697.11        676.22        48.51 o                         
  -9   2  19       1878.01       1770.01        67.47 o                         
  -8   2  19          0.57        -38.45        38.45 o                         
  -7   2  19          6.12         33.60        31.01 o                         
  -6   2  19       2503.97       2448.46        60.08 o                         
  -5   2  19       1920.98       1901.51        51.27 o                         
  -4   2  19         13.28        -24.99        29.49 o                         
  -3   2  19         26.83         35.68        31.70 o                         
  -2   2  19        499.05        616.72        38.35 o                         
  -1   2  19        309.11        390.98        38.47 o                         
   0   2  19        124.72        186.37        35.80 o                         
   1   2  19        821.67        814.98        42.85 o                         
   2   2  19       1394.89       1382.76        71.29 o                         
   3   2  19         30.45          4.16        41.25 o                         
   4   2  19         59.72         10.35        42.79 o                         
 -12   3  19       2317.10       2315.82        89.46 o                         
 -11   3  19        428.60        467.20        55.64 o                         
 -10   3  19          7.32         73.51        49.62 o                         
  -9   3  19       1302.06       1244.88        63.60 o                         
  -8   3  19       1440.60       1549.44        75.30 o                         
  -7   3  19        281.81        332.31        44.28 o                         
  -6   3  19          2.90         65.12        39.24 o                         
  -5   3  19        502.84        563.33        43.98 o                         
  -4   3  19         80.71        137.75        39.70 o                         
  -3   3  19        732.13        746.43        47.53 o                         
  -2   3  19        348.58        300.75        41.89 o                         
  -1   3  19        218.43        239.39        41.68 o                         
   0   3  19          7.16         14.03        38.87 o                         
   1   3  19        237.95        161.97       113.81 o                         
   2   3  19         77.68        114.01        63.40 o                         
 -16   0  20         15.77         16.15       134.60 o                         
 -15   0  20       6865.27       7233.14       327.74 o                         
 -14   0  20       4012.11       4305.33       250.35 o                         
 -13   0  20         67.03       -123.16       123.16 o                         
 -12   0  20        749.10        666.35        73.35 o                         
 -11   0  20       6316.55       6120.56       143.30 o                         
 -10   0  20       3114.45       2984.88       112.18 o                         
  -9   0  20          5.84        -27.04        69.13 o                         
  -8   0  20         23.70        -43.66        43.66 o                         
  -7   0  20       9433.51       9460.67       161.58 o                         
  -6   0  20         18.39         27.58        34.60 o                         
  -5   0  20        188.86        235.66        55.75 o                         
  -4   0  20       1002.27       1046.31        58.75 o                         
  -3   0  20       1615.31       1760.58        85.86 o                         
  -2   0  20        446.82        498.78        55.92 o                         
  -1   0  20        671.65        583.76        55.20 o                         
   0   0  20        983.41       1002.70        58.72 o                         
   1   0  20        528.05        520.62        54.34 o                         
   2   0  20       1130.33       1166.24        75.38 o                         
   3   0  20        497.37        402.19        76.43 o                         
   4   0  20        370.92        386.47        75.87 o                         
 -15   1  20         90.18        -21.22        61.36 o                         
 -14   1  20        520.12        691.11       105.14 o                         
 -13   1  20        301.07        182.43        64.23 o                         
 -12   1  20       2199.12       2053.56       142.49 o                         
 -11   1  20        426.47        501.61        52.84 o                         
 -10   1  20        563.73        635.90        53.68 o                         
  -9   1  20        828.29        849.31        50.56 o                         
  -8   1  20       3600.52       3598.11        74.53 o                         
  -7   1  20       1656.60       1539.39        49.85 o                         
  -6   1  20         95.61         82.39        31.53 o                         
  -5   1  20       1706.78       1697.86        50.91 o                         
  -4   1  20       4222.83       4200.61        74.34 o                         
  -3   1  20         11.87         -3.23        31.30 o                         
  -2   1  20        190.62        235.24        34.36 o                         
  -1   1  20       3293.82       3297.23        67.31 o                         
   0   1  20       1860.27       1957.21        68.52 o                         
   1   1  20        115.31         83.70        37.82 o                         
   2   1  20        137.39         55.44        42.71 o                         
   3   1  20       2144.68       2297.52       154.19 o                         
   4   1  20       1246.26       1217.64        59.93 o                         
 -14   2  20       2000.75       1889.11       111.42 o                         
 -13   2  20         13.20         19.23        91.02 o                         
 -12   2  20        556.45        542.40        63.28 o                         
 -11   2  20       3560.45       3690.97       107.58 o                         
 -10   2  20        823.62        850.98        52.24 o                         
  -9   2  20          2.01         96.77        42.97 o                         
  -8   2  20        480.68        477.06        45.83 o                         
  -7   2  20       2917.62       3045.94        80.34 o                         
  -6   2  20         20.25          9.37        36.78 o                         
  -5   2  20        536.38        596.07        41.41 o                         
  -4   2  20        156.46        148.04        43.84 o                         
  -3   2  20        661.02        733.82        43.21 o                         
  -2   2  20         19.91         35.95        35.30 o                         
  -1   2  20        230.22        303.27        38.88 o                         
   0   2  20        650.08        675.01        44.22 o                         
   1   2  20          3.30         11.36        38.11 o                         
   2   2  20       1126.70       1066.77        65.20 o                         
   3   2  20        271.59        284.04        47.94 o                         
 -11   3  20        186.28        216.45        55.17 o                         
 -10   3  20          4.08         16.95        50.62 o                         
  -9   3  20        161.79        151.44        50.48 o                         
  -8   3  20       1463.18       1490.69        67.66 o                         
  -7   3  20        292.02        249.88        66.84 o                         
  -6   3  20        124.69        149.91        41.62 o                         
  -5   3  20        814.36        897.32        49.84 o                         
  -4   3  20       1089.97       1144.37        94.25 o                         
  -3   3  20        102.68         19.69        46.16 o                         
  -2   3  20         69.02         40.72        41.51 o                         
  -1   3  20        358.99        478.84        47.12 o                         
   0   3  20        743.00        695.80        76.39 o                         
 -14   1  21         39.61        -60.95        60.95 o                         
 -13   1  21        403.57        377.68        63.37 o                         
 -12   1  21          0.17         33.24        70.49 o                         
 -11   1  21          0.60         38.40        50.11 o                         
 -10   1  21        943.50        989.01        80.90 o                         
  -9   1  21        144.67        190.68        49.64 o                         
  -8   1  21         20.35        -19.27        45.89 o                         
  -7   1  21        275.85        265.77        40.18 o                         
  -6   1  21        389.59        403.72        37.02 o                         
  -5   1  21        172.96        188.02        32.78 o                         
  -4   1  21         58.89        123.59        32.83 o                         
  -3   1  21         66.67         18.32        33.98 o                         
  -2   1  21        186.87        238.96        41.30 o                         
  -1   1  21         55.32         31.72        37.40 o                         
   0   1  21        206.73        264.92        40.60 o                         
   1   1  21         25.77        -14.67        39.25 o                         
   2   1  21         46.34          0.70        54.53 o                         
   3   1  21        128.54         56.08        68.22 o                         
 -13   2  21        253.49        321.39       113.33 o                         
 -12   2  21        781.78        768.84        69.84 o                         
 -11   2  21         71.39        165.20        66.91 o                         
 -10   2  21        487.60        493.94        59.45 o                         
  -9   2  21        334.12        373.79        49.08 o                         
  -8   2  21        144.13        180.76        45.92 o                         
  -7   2  21        615.48        697.36        51.30 o                         
  -6   2  21        122.64         96.78        37.09 o                         
  -5   2  21         80.68         78.36        37.79 o                         
  -4   2  21        207.77        319.77        51.39 o                         
  -3   2  21       1150.61       1238.21        50.33 o                         
  -2   2  21        716.43        660.41        47.82 o                         
  -1   2  21        336.31        318.71        46.20 o                         
   0   2  21        401.20        309.10        64.22 o                         
   1   2  21        514.48        592.39        59.94 o                         
  -9   3  21       1501.20       1528.09        88.41 o                         
  -8   3  21          0.01         30.98        52.27 o                         
  -7   3  21         35.86         52.94        49.62 o                         
  -6   3  21       2270.49       2406.28        78.43 o                         
  -5   3  21        391.71        395.15        51.47 o                         
  -4   3  21         10.82        -52.47        52.47 o                         
  -3   3  21        541.98        529.60        69.31 o                         
 -14   0  22        404.99        321.01       144.02 o                         
 -13   0  22       1313.97       1314.20       166.90 o                         
 -12   0  22       7180.56       7114.02       315.63 o                         
 -11   0  22        331.37        354.59       128.54 o                         
 -10   0  22        115.26        116.17        75.35 o                         
  -9   0  22       1659.25       1460.28        92.50 o                         
  -8   0  22       6206.29       6033.40       147.25 o                         
  -7   0  22        379.64        470.83       123.49 o                         
  -6   0  22         59.79         82.15        43.06 o                         
  -5   0  22       5045.42       5060.82       112.21 o                         
  -4   0  22       2252.49       2318.44        84.33 o                         
  -3   0  22        166.44         99.58        56.89 o                         
  -2   0  22        235.11        292.26        63.87 o                         
  -1   0  22       2318.91       2438.20       112.40 o                         
   0   0  22        292.58        449.28        99.81 o                         
   1   0  22        206.78        308.90        80.41 o                         
 -13   1  22         53.61        -35.45        62.65 o                         
 -12   1  22        960.64        989.46       109.36 o                         
 -11   1  22       3400.64       3373.56       177.27 o                         
 -10   1  22        131.13         40.03        52.31 o                         
  -9   1  22        633.96        599.06        58.30 o                         
  -8   1  22        321.64        296.40        53.19 o                         
  -7   1  22       1129.54       1278.49        62.31 o                         
  -6   1  22       1965.27       1909.33        73.37 o                         
  -5   1  22       1001.19        974.96        48.98 o                         
  -4   1  22        316.73        360.38        38.98 o                         
  -3   1  22         10.89         31.18        38.29 o                         
  -2   1  22       3033.14       3016.19        75.81 o                         
  -1   1  22        402.00        361.89        42.73 o                         
   0   1  22        157.88        182.52        42.09 o                         
   1   1  22        421.34        419.91        45.75 o                         
 -11   2  22        166.06        153.89        61.35 o                         
 -10   2  22          1.91         27.83        67.80 o                         
  -9   2  22       2154.43       2302.76       194.45 o                         
  -8   2  22       2537.92       2615.80        84.07 o                         
  -7   2  22         98.09         93.68        49.79 o                         
  -6   2  22         20.24        -39.17        53.47 o                         
  -5   2  22       2463.86       2489.30        73.24 o                         
  -4   2  22        970.26       1090.54        53.27 o                         
  -3   2  22         91.33         67.37        39.84 o                         
  -2   2  22          3.90         59.48        40.42 o                         
  -1   2  22       1084.81       1147.35        56.61 o                         
 -12   1  23         66.93         19.59        64.02 o                         
 -11   1  23         87.60         84.63        84.43 o                         
 -10   1  23        131.82        168.23        87.40 o                         
  -9   1  23        142.39        101.99        58.05 o                         
  -8   1  23        583.01        598.54        61.94 o                         
  -7   1  23        347.65        433.95        57.94 o                         
  -6   1  23          0.73        -31.89        45.13 o                         
  -5   1  23          2.56        -43.01        43.01 o                         
  -4   1  23        317.37        341.30        46.95 o                         
  -3   1  23        101.59         36.30        49.42 o                         
  -2   1  23         16.00         20.76        41.50 o                         
  -1   1  23         24.16         17.49        64.80 o                         
  -8   2  23          3.18         15.10        56.37 o                         
  -7   2  23        176.95         87.70        51.13 o                         
  -6   2  23        241.51        268.97        50.74 o                         
  -5   2  23        122.40        158.67        47.43 o                         
 -10   0  24       2499.56       2240.15       209.97 o                         
  -9   0  24         88.98        286.02       133.25 o                         
  -8   0  24        130.76         75.40       233.52 o                         
  -7   0  24          6.83         71.49        88.50 o                         
  -6   0  24       3430.11       3622.31       167.20 o                         
  -5   0  24        906.71        779.48        92.01 o                         
  -4   0  24         28.69         26.60        90.66 o                         
  -8   1  24       1555.92       1635.49        96.24 o                         
  -7   1  24        306.44        249.73        66.33 o                         
  -6   1  24        232.19        335.01        60.59 o                         
  -5   1  24       1906.90       2115.95       131.87 o                         
                                                                                
