# Supplementary material for: A structural study of 2,4-di­methyl­aniline derivatives
Source: Acta Crystallogr E Crystallogr Commun. 2018 Aug 21;74(Pt 9):1276–80. doi: 10.1107/S2056989018011404 (PMC6127724; doi:10.1107/S2056989018011404)
Supplement: Supplementary file 3 [file e-74-01276-2sup3.hkl]

data_2                                                                 
_shelx_title ' jsr019_0m_a.res in P2(1)'                                        
_shelx_refln_list_code          4                                               
_shelx_F_calc_maximum      112.65                                               
_exptl_crystal_F_000       320.00                                               
_reflns_d_resolution_high  0.8002                                               
                                                                                
loop_                                                                           
 _space_group_symop_operation_xyz                                               
 'x, y, z'                                                                      
 '-x, y+1/2, -z'                                                                
                                                                                
_cell_length_a     7.6563                                                       
_cell_length_b    13.2685                                                       
_cell_length_c     8.3688                                                       
_cell_angle_alpha  90.000                                                       
_cell_angle_beta   96.968                                                       
_cell_angle_gamma  90.000                                                       
                                                                                
_shelx_F_squared_multiplier     1.000                                           
                                                                                
loop_                                                                           
 _refln_index_h                                                                 
 _refln_index_k                                                                 
 _refln_index_l                                                                 
 _refln_F_squared_calc                                                          
 _refln_F_squared_meas                                                          
 _refln_F_squared_sigma                                                         
 _refln_observed_status                                                         
   0 -16   0         10.97          9.21         5.77 o                         
   1 -16   0          2.29          3.18         2.44 o                         
   2 -16   0          6.48          6.86         2.23 o                         
   1 -15   0          2.27          1.42         1.95 o                         
   2 -15   0         66.26         71.54         3.09 o                         
   3 -15   0          5.51          2.95         2.17 o                         
   4 -15   0          3.53          2.17         2.45 o                         
   0 -14   0         23.97         25.08         2.44 o                         
   1 -14   0         30.91         31.05         4.42 o                         
   2 -14   0         52.72         49.09         6.92 o                         
   3 -14   0         37.46         39.13         2.41 o                         
   4 -14   0         24.97         25.30         2.37 o                         
   5 -14   0         37.45         34.03         2.93 o                         
   1 -13   0         33.67         33.05         1.79 o                         
   2 -13   0         74.81         76.61         6.28 o                         
   3 -13   0          1.54          3.32         2.10 o                         
   4 -13   0         34.99         29.36         2.30 o                         
   5 -13   0         31.53         30.40         2.37 o                         
   0 -12   0         48.64         53.63         2.81 o                         
   1 -12   0        164.24        153.55         4.00 o                         
   2 -12   0          5.09          6.03         4.65 o                         
   3 -12   0         36.19         36.75         7.23 o                         
   4 -12   0         67.91         60.97         3.74 o                         
   5 -12   0         40.06         37.70         3.22 o                         
   6 -12   0         33.36         37.32         2.89 o                         
   1 -11   0        138.00        134.79         5.03 o                         
   2 -11   0         58.97         52.99         1.85 o                         
   3 -11   0         61.46         55.39         5.61 o                         
   4 -11   0         19.71         18.99         2.10 o                         
   5 -11   0          4.54          3.72         4.27 o                         
   6 -11   0          5.52          8.95         2.24 o                         
   7 -11   0          1.61         -2.91         2.96 o                         
   0 -10   0        142.69        149.93         3.65 o                         
   1 -10   0        321.17        323.89         4.52 o                         
   2 -10   0         58.83         59.53         2.77 o                         
   3 -10   0         41.02         44.93         2.78 o                         
   4 -10   0        113.86        105.07         3.91 o                         
   5 -10   0         18.83         19.24         1.48 o                         
   6 -10   0          4.02          5.95         1.97 o                         
   7 -10   0         15.05         23.12         2.64 o                         
   1  -9   0         40.94         47.89         3.54 o                         
   2  -9   0        135.80        132.51         2.04 o                         
   3  -9   0        163.70        146.45        10.96 o                         
   4  -9   0         84.41         84.86         2.77 o                         
   5  -9   0         20.44         21.78         3.62 o                         
   6  -9   0         22.72         26.58         9.79 o                         
   7  -9   0         37.11         44.50         2.73 o                         
   0  -8   0       1048.70       1016.86        13.20 o                         
   1  -8   0         81.13         85.75         2.84 o                         
   2  -8   0         61.78         54.31         1.85 o                         
   3  -8   0        167.19        185.35         3.59 o                         
   4  -8   0          0.65         -0.47         1.02 o                         
   5  -8   0         23.89         24.15         2.16 o                         
   6  -8   0         31.16         35.07         3.03 o                         
   7  -8   0         12.59         18.86         8.54 o                         
   8  -8   0         29.23         33.80         3.55 o                         
   1  -7   0        245.00        262.46         5.41 o                         
   2  -7   0        116.49        114.17         1.87 o                         
   3  -7   0         82.60         81.17         1.59 o                         
   4  -7   0         49.19         43.41         4.42 o                         
   5  -7   0         20.51         19.30         1.58 o                         
   6  -7   0         77.36         74.49         2.67 o                         
   7  -7   0         32.43         32.79         3.19 o                         
   8  -7   0          3.21          1.61         2.13 o                         
   0  -6   0        287.00        294.71         8.45 o                         
   1  -6   0         13.12         12.98         2.42 o                         
   2  -6   0       1385.97       1421.83         9.96 o                         
   3  -6   0        119.56        129.82         2.97 o                         
   4  -6   0          6.17          6.88         3.06 o                         
   5  -6   0         15.83         15.88         1.67 o                         
   6  -6   0         44.85         43.32         5.29 o                         
   7  -6   0         64.07         63.87        10.64 o                         
   8  -6   0         21.47         26.83         2.48 o                         
   1  -5   0        294.54        316.67         3.09 o                         
   2  -5   0        504.18        551.29         5.43 o                         
   3  -5   0         92.37        101.46         2.55 o                         
   4  -5   0         32.79         34.46         1.36 o                         
   5  -5   0         33.57         33.03         3.20 o                         
   6  -5   0         44.93         44.94         2.44 o                         
   7  -5   0         30.88         29.91         2.25 o                         
   8  -5   0         34.82         36.81         2.62 o                         
   9  -5   0        126.28        141.20         4.80 o                         
   0  -4   0        252.12        282.56         3.90 o                         
   1  -4   0       1261.36       1216.74         8.23 o                         
   2  -4   0         46.26         46.27         2.48 o                         
   3  -4   0        374.02        369.11         6.99 o                         
   4  -4   0         19.36         27.16         1.71 o                         
   5  -4   0         20.38         16.69         1.17 o                         
   6  -4   0          0.30         -1.31         1.31 o                         
   7  -4   0        126.35        120.35         3.58 o                         
   8  -4   0         90.43         90.96         4.20 o                         
   9  -4   0         11.15         12.25         2.50 o                         
   1  -3   0      12690.25      11845.93       158.06 o                         
   2  -3   0        177.68        179.27         2.65 o                         
   3  -3   0         14.35         11.33         1.46 o                         
   4  -3   0          2.98          3.46         0.99 o                         
   5  -3   0          8.39          8.81         1.19 o                         
   6  -3   0          6.71          4.70         2.51 o                         
   7  -3   0         43.77         40.79         2.96 o                         
   8  -3   0        129.99        122.54         4.15 o                         
   9  -3   0         40.72         38.69         4.19 o                         
   0  -2   0       1488.73       1305.07        55.12 o                         
   1  -2   0       3579.65       3373.27        38.32 o                         
   2  -2   0       2326.80       2215.44        18.50 o                         
   3  -2   0         11.80         13.25         0.84 o                         
   4  -2   0         24.60         26.17         1.17 o                         
   5  -2   0         12.56         12.90         1.54 o                         
   6  -2   0          1.66          0.53         2.46 o                         
   7  -2   0         46.77         45.04         2.87 o                         
   8  -2   0         50.92         52.36         3.86 o                         
   9  -2   0         61.63         64.52         3.88 o                         
   1  -1   0         37.34         37.02         1.28 o                         
   2  -1   0        294.05        289.80         2.60 o                         
   3  -1   0        420.89        429.15         3.93 o                         
   4  -1   0         32.12         33.17         1.38 o                         
   5  -1   0          5.15          4.30         1.92 o                         
   6  -1   0         13.81         11.00         1.67 o                         
   7  -1   0        131.75        132.34         3.36 o                         
   8  -1   0         55.05         56.90         3.32 o                         
   9  -1   0          5.24          5.82         2.55 o                         
   2   0   0        141.49        132.18         1.73 o                         
   3   0   0         40.78         37.25         1.41 o                         
   4   0   0         49.75         59.46         1.64 o                         
   5   0   0          4.26          6.04         1.21 o                         
   6   0   0         20.12         17.65         3.25 o                         
   7   0   0         38.93         40.93         2.59 o                         
   8   0   0         30.33         32.36         2.68 o                         
   9   0   0         29.28         37.33         3.38 o                         
   1   1   0         37.42         42.72         6.14 o                         
   2   1   0        294.06        288.21         3.43 o                         
   3   1   0        420.92        430.31         5.06 o                         
   4   1   0         32.12         32.12         2.60 o                         
   5   1   0          5.14          4.03         1.10 o                         
   6   1   0         13.81         12.91         1.84 o                         
   7   1   0        131.69        132.55         3.41 o                         
   8   1   0         55.10         58.59         3.58 o                         
   9   1   0          5.26          5.11         2.68 o                         
   1   2   0       3579.77       3275.06        75.95 o                         
   2   2   0       2326.88       2202.10        23.74 o                         
   3   2   0         11.84         12.94         1.13 o                         
   4   2   0         24.63         26.15         1.55 o                         
   5   2   0         12.59         12.68         1.50 o                         
   6   2   0          1.66          0.69         1.55 o                         
   7   2   0         46.84         44.17         2.43 o                         
   8   2   0         50.88         54.33         3.08 o                         
   9   2   0         61.59         61.95         4.31 o                         
   1   3   0      12690.04      12275.68       225.38 o                         
   2   3   0        177.68        178.73         3.52 o                         
   3   3   0         14.36         13.00         1.88 o                         
   4   3   0          2.98          2.63         2.96 o                         
   5   3   0          8.38          9.39         1.41 o                         
   6   3   0          6.71          3.76         2.33 o                         
   7   3   0         43.74         44.89         2.62 o                         
   8   3   0        130.06        128.19         4.39 o                         
   9   3   0         40.72         40.95         8.66 o                         
   0   4   0        252.07        278.40         6.38 o                         
   1   4   0       1260.94       1196.67        13.49 o                         
   2   4   0         46.28         46.41         1.50 o                         
   3   4   0        373.95        369.79         7.88 o                         
   4   4   0         19.36         28.25         2.86 o                         
   5   4   0         20.36         15.74         1.82 o                         
   6   4   0          0.31         -1.47         1.63 o                         
   7   4   0        126.31        121.79         3.75 o                         
   8   4   0         90.40         96.77         5.03 o                         
   9   4   0         11.15         12.00         3.65 o                         
   1   5   0        294.60        316.14         9.74 o                         
   2   5   0        504.29        543.66         7.62 o                         
   3   5   0         92.36        100.83         3.40 o                         
   4   5   0         32.77         34.99         5.53 o                         
   5   5   0         33.56         31.29         3.01 o                         
   6   5   0         45.00         42.64         3.21 o                         
   7   5   0         30.91         28.54         2.68 o                         
   8   5   0         34.83         32.38         4.07 o                         
   9   5   0        126.30        133.89         6.57 o                         
   0   6   0        287.01        292.49        13.75 o                         
   1   6   0         13.10         12.94         5.71 o                         
   2   6   0       1385.85       1428.44        17.42 o                         
   3   6   0        119.65        130.60         8.82 o                         
   4   6   0          6.15          7.86         2.59 o                         
   5   6   0         15.82         16.71         1.71 o                         
   6   6   0         44.88         37.61         3.21 o                         
   7   6   0         64.07         76.94         4.33 o                         
   8   6   0         21.50         23.20         2.75 o                         
   1   7   0        245.01        252.20        11.06 o                         
   2   7   0        116.44        114.76         3.46 o                         
   3   7   0         82.66         86.26        13.20 o                         
   4   7   0         49.20         47.42         5.52 o                         
   5   7   0         20.55         19.90         2.24 o                         
   6   7   0         77.31         75.76         3.42 o                         
   7   7   0         32.47         29.76         3.15 o                         
   8   7   0          3.20          1.97         2.37 o                         
   0   8   0       1048.48        958.44        21.91 o                         
   1   8   0         81.12         86.08        14.10 o                         
   2   8   0         61.84         55.30         7.83 o                         
   3   8   0        167.16        182.29         6.38 o                         
   4   8   0          0.65          5.26         9.75 o                         
   5   8   0         23.92         20.98         2.39 o                         
   6   8   0         31.17         30.21         3.74 o                         
   7   8   0         12.58         19.89         3.56 o                         
   8   8   0         29.21         33.62         3.74 o                         
   1   9   0         40.98         49.66         8.89 o                         
   2   9   0        135.84        135.22         3.68 o                         
   3   9   0        163.66        151.82         4.12 o                         
   4   9   0         84.43         80.75         3.79 o                         
   5   9   0         20.41         20.99         2.36 o                         
   6   9   0         22.73         22.59         3.44 o                         
   7   9   0         37.15         42.60         5.40 o                         
   0  10   0        142.65        153.91        42.53 o                         
   1  10   0        321.12        323.29        14.99 o                         
   2  10   0         58.83         59.09         7.66 o                         
   3  10   0         41.06         41.53         2.93 o                         
   4  10   0        113.99        110.46         3.98 o                         
   5  10   0         18.85         18.89         2.36 o                         
   6  10   0          4.01          9.33         3.07 o                         
   7  10   0         15.06         22.59         3.81 o                         
   1  11   0        137.98        132.48        10.33 o                         
   2  11   0         59.04         51.93        10.76 o                         
   3  11   0         61.41         56.09        30.70 o                         
   4  11   0         19.71         20.55         2.27 o                         
   5  11   0          4.56          4.35         7.54 o                         
   6  11   0          5.52          8.72         3.19 o                         
   7  11   0          1.60          3.19         3.44 o                         
   0  12   0         48.69         45.95        36.59 o                         
   1  12   0        164.18        150.84         6.08 o                         
   2  12   0          5.08          4.70         4.29 o                         
   3  12   0         36.16         36.29         3.24 o                         
   4  12   0         67.91         73.51        24.75 o                         
   5  12   0         40.09         42.72         4.79 o                         
   6  12   0         33.36         44.93         5.77 o                         
   1  13   0         33.67         28.14        28.09 o                         
   2  13   0         74.82         66.95         3.76 o                         
   3  13   0          1.55          2.97         3.06 o                         
   4  13   0         35.01         32.18         3.06 o                         
   5  13   0         31.52         28.85         3.56 o                         
   0  14   0         23.96         13.26         3.68 o                         
   1  14   0         30.95         25.25        15.14 o                         
   2  14   0         52.70         49.44        26.93 o                         
   3  14   0         37.49         42.48         6.20 o                         
   4  14   0         24.97         20.38         3.44 o                         
   1  15   0          2.26         -2.70         2.70 o                         
   2  15   0         66.19         59.25         9.14 o                         
   3  15   0          5.51          2.46         3.31 o                         
   0  16   0         10.99         -3.81         3.81 o                         
   1  16   0          2.29         -2.59         2.59 o                         
   2  16   0          6.48          9.08         5.77 o                         
  -2 -16   1         27.69         29.20         2.55 o                         
  -1 -16   1          3.30          2.09         2.16 o                         
   0 -16   1          3.95          3.63         2.06 o                         
   1 -16   1          0.38         -1.60         2.37 o                         
   2 -16   1         50.09         52.21         5.18 o                         
  -4 -15   1          4.52          5.80         2.33 o                         
  -3 -15   1         12.09         15.78         2.31 o                         
  -2 -15   1        106.90        106.71         3.37 o                         
  -1 -15   1         12.06         14.39         2.08 o                         
   0 -15   1          3.42          2.94         1.90 o                         
   1 -15   1          1.17          2.66         1.82 o                         
   2 -15   1         19.48         17.70         2.59 o                         
   3 -15   1         28.39         29.49         2.92 o                         
  -5 -14   1         39.77         42.07         2.91 o                         
  -4 -14   1         40.24         42.59         2.62 o                         
  -3 -14   1          2.07          2.73         2.46 o                         
  -2 -14   1         26.28         25.99         2.17 o                         
  -1 -14   1         23.18         25.44         4.73 o                         
   0 -14   1          6.15          5.61         1.82 o                         
   1 -14   1          8.66          6.27         1.94 o                         
   2 -14   1         12.17         10.87         5.12 o                         
   3 -14   1         26.72         30.15         2.65 o                         
   4 -14   1         26.95         25.95         2.62 o                         
  -5 -13   1          6.27          8.72         2.06 o                         
  -4 -13   1         18.86         20.38         2.02 o                         
  -3 -13   1         31.42         30.38         2.17 o                         
  -2 -13   1         69.49         64.79         3.87 o                         
  -1 -13   1         63.89         62.69         4.82 o                         
   0 -13   1          5.58          4.23         3.23 o                         
   1 -13   1         11.95         10.97         8.10 o                         
   2 -13   1         69.85         62.03         3.59 o                         
   3 -13   1         35.86         38.05         5.67 o                         
   4 -13   1         61.77         56.38         3.16 o                         
   5 -13   1         59.42         58.23         3.98 o                         
  -6 -12   1         16.28         18.75         2.36 o                         
  -5 -12   1         13.35         11.39         1.95 o                         
  -4 -12   1         23.24         22.20         2.40 o                         
  -3 -12   1         38.68         41.92         2.31 o                         
  -2 -12   1         12.68         14.27         4.78 o                         
  -1 -12   1         66.53         60.09         2.39 o                         
   0 -12   1         10.03         13.32         4.13 o                         
   1 -12   1         81.98         81.65         2.57 o                         
   2 -12   1         41.86         40.15         2.06 o                         
   3 -12   1          3.28          4.99         6.74 o                         
   4 -12   1         23.20         23.21         2.54 o                         
   5 -12   1        143.62        120.20         3.67 o                         
   6 -12   1         11.82         12.42         2.55 o                         
  -7 -11   1         11.65         10.74         2.23 o                         
  -6 -11   1          5.79          7.90         1.84 o                         
  -5 -11   1          8.05          8.84         3.31 o                         
  -4 -11   1         93.24         91.01         3.02 o                         
  -3 -11   1         53.15         53.89         7.58 o                         
  -2 -11   1         11.02         13.14         2.38 o                         
  -1 -11   1         49.20         46.08         3.53 o                         
   0 -11   1        103.09        101.91         4.22 o                         
   1 -11   1         42.22         39.13         9.50 o                         
   2 -11   1         61.97         56.31         4.63 o                         
   3 -11   1        112.54        107.53        11.83 o                         
   4 -11   1          8.01          8.33         9.10 o                         
   5 -11   1         97.41        100.25         3.38 o                         
   6 -11   1          2.78          3.47         2.09 o                         
  -7 -10   1         43.28         50.99         2.80 o                         
  -6 -10   1         17.02         21.17         6.18 o                         
  -5 -10   1          3.34          3.04         3.66 o                         
  -4 -10   1         53.53         52.37         3.12 o                         
  -3 -10   1         15.29         13.17         5.66 o                         
  -2 -10   1         50.03         46.83         5.36 o                         
  -1 -10   1         35.49         34.56         6.55 o                         
   0 -10   1         50.37         50.26         3.98 o                         
   1 -10   1        240.75        256.70        11.61 o                         
   2 -10   1          9.92         11.34         1.20 o                         
   3 -10   1        158.61        164.97         3.61 o                         
   4 -10   1        368.03        337.25         4.34 o                         
   5 -10   1         26.25         25.09         4.16 o                         
   6 -10   1          1.45          1.94         1.72 o                         
   7 -10   1          9.22          9.99         2.73 o                         
  -8  -9   1         26.48         32.79         3.61 o                         
  -7  -9   1          3.14          5.03         1.82 o                         
  -6  -9   1          7.76         10.23         6.07 o                         
  -5  -9   1         32.18         33.47         3.00 o                         
  -4  -9   1          9.27         11.03         2.24 o                         
  -3  -9   1         56.82         53.25         2.85 o                         
  -2  -9   1         16.02         19.17         1.72 o                         
  -1  -9   1         29.16         28.59         2.66 o                         
   0  -9   1         14.62         20.04         2.88 o                         
   1  -9   1        278.28        284.44         3.10 o                         
   2  -9   1        190.13        210.06         3.67 o                         
   3  -9   1         25.25         28.32         3.54 o                         
   4  -9   1        305.43        303.80         9.02 o                         
   5  -9   1         34.28         35.27         3.73 o                         
   6  -9   1          2.85          2.87         5.85 o                         
   7  -9   1          6.50          6.01         2.19 o                         
  -8  -8   1          9.68         16.88         2.77 o                         
  -7  -8   1         79.06         79.45         2.49 o                         
  -6  -8   1         25.18         24.42         1.88 o                         
  -5  -8   1        137.62        138.27         2.37 o                         
  -4  -8   1         70.67         72.05         2.80 o                         
  -3  -8   1         26.16         23.03         1.40 o                         
  -2  -8   1          9.02          7.28         2.01 o                         
  -1  -8   1         35.64         31.46         6.18 o                         
   0  -8   1         35.70         30.91         3.10 o                         
   1  -8   1         14.91         24.18         3.61 o                         
   2  -8   1        294.04        268.32         6.80 o                         
   3  -8   1         79.30         77.56         1.95 o                         
   4  -8   1         41.30         45.27         5.01 o                         
   5  -8   1         33.69         30.92         2.07 o                         
   6  -8   1         74.73         68.22         3.00 o                         
   7  -8   1         10.45         13.18         2.75 o                         
   8  -8   1          3.45          1.86         2.55 o                         
  -8  -7   1         66.20         73.97         3.40 o                         
  -7  -7   1        197.65        197.55         3.64 o                         
  -6  -7   1          2.45          1.71         2.50 o                         
  -5  -7   1        185.97        186.96         4.48 o                         
  -4  -7   1         40.99         39.83         1.98 o                         
  -3  -7   1          6.01          6.14         0.97 o                         
  -2  -7   1         74.58         71.13         3.52 o                         
  -1  -7   1         19.50         23.38         2.36 o                         
   0  -7   1        406.87        412.32         5.51 o                         
   1  -7   1        319.20        338.67         6.09 o                         
   2  -7   1        980.25       1011.89         7.68 o                         
   3  -7   1        646.40        635.58         5.96 o                         
   4  -7   1          8.91         10.79         4.63 o                         
   5  -7   1         66.15         63.64         4.85 o                         
   6  -7   1         89.41         77.36         2.85 o                         
   7  -7   1          5.99          7.25         2.87 o                         
   8  -7   1          4.89          7.31         2.47 o                         
  -8  -6   1         25.74         26.46         3.02 o                         
  -7  -6   1         75.01         75.79         2.62 o                         
  -6  -6   1        221.48        214.31         9.91 o                         
  -5  -6   1        169.54        155.25         2.61 o                         
  -4  -6   1         17.13         17.72         1.65 o                         
  -3  -6   1         23.39         30.46         1.60 o                         
  -2  -6   1         17.44         24.64         2.36 o                         
  -1  -6   1        229.72        222.42         2.30 o                         
   0  -6   1        249.03        248.07         2.42 o                         
   1  -6   1        321.64        389.01         3.41 o                         
   2  -6   1        474.20        531.84         7.61 o                         
   3  -6   1        401.65        388.51         7.49 o                         
   4  -6   1         46.52         47.57         1.71 o                         
   5  -6   1         26.69         24.84         2.68 o                         
   6  -6   1          2.41          2.72         1.60 o                         
   7  -6   1          2.24          1.78         2.82 o                         
   8  -6   1         27.67         32.54         2.74 o                         
  -9  -5   1        118.54        122.98         4.19 o                         
  -8  -5   1         99.67        106.52         3.60 o                         
  -7  -5   1          4.28          3.41         1.51 o                         
  -6  -5   1        308.99        314.92         4.11 o                         
  -5  -5   1        115.65        108.43         2.26 o                         
  -4  -5   1         14.53         15.02         1.67 o                         
  -3  -5   1          7.86          7.38         1.87 o                         
  -2  -5   1         51.91         54.03         1.32 o                         
  -1  -5   1        240.58        230.64         2.89 o                         
   0  -5   1        155.85        149.85         1.66 o                         
   1  -5   1        737.53        731.83         6.86 o                         
   2  -5   1       1252.15       1324.30        10.19 o                         
   3  -5   1        108.62        130.83         2.99 o                         
   4  -5   1         51.11         49.29         1.62 o                         
   5  -5   1         38.94         38.74         7.92 o                         
   6  -5   1         70.97         61.43         2.36 o                         
   7  -5   1          5.86          4.69         7.75 o                         
   8  -5   1          2.22          2.10         2.12 o                         
  -9  -4   1         76.66         82.13         3.65 o                         
  -8  -4   1         97.91        105.59         3.36 o                         
  -7  -4   1         13.80         13.46         1.62 o                         
  -6  -4   1        728.40        708.10         6.85 o                         
  -5  -4   1         45.41         42.29         1.55 o                         
  -4  -4   1         15.83         19.80         1.61 o                         
  -3  -4   1          5.39          6.10         0.72 o                         
  -2  -4   1         53.18         55.63         2.10 o                         
  -1  -4   1        373.42        380.90         3.55 o                         
   0  -4   1        514.10        508.88         4.19 o                         
   1  -4   1       4455.82       4035.32        36.04 o                         
   2  -4   1        542.93        561.34         6.25 o                         
   3  -4   1        188.49        188.34         2.79 o                         
   4  -4   1          4.68          8.87         1.30 o                         
   5  -4   1         45.51         45.67         3.66 o                         
   6  -4   1         15.60         17.40         4.00 o                         
   7  -4   1          7.38          8.31         4.41 o                         
   8  -4   1         37.68         42.25         3.17 o                         
   9  -4   1          0.26          0.71         2.51 o                         
  -9  -3   1         62.75         66.94         4.04 o                         
  -8  -3   1         23.73         24.03         2.60 o                         
  -7  -3   1        203.92        200.20         6.42 o                         
  -6  -3   1        285.90        288.08         4.68 o                         
  -5  -3   1          1.82          1.81         1.00 o                         
  -4  -3   1         27.39         29.02         1.24 o                         
  -3  -3   1         13.17         14.77         1.24 o                         
  -2  -3   1         57.71         64.47         1.68 o                         
  -1  -3   1        227.18        231.21         3.82 o                         
   0  -3   1       3170.50       2942.37        32.58 o                         
   1  -3   1        984.25        925.59         7.02 o                         
   2  -3   1       1332.54       1336.35         9.76 o                         
   3  -3   1        815.19        888.61         7.90 o                         
   4  -3   1         25.00         23.45         3.89 o                         
   5  -3   1        140.76        161.47         3.00 o                         
   6  -3   1          1.40         -0.59         2.55 o                         
   7  -3   1         40.26         38.30         3.09 o                         
   8  -3   1          5.93          3.38         2.31 o                         
   9  -3   1         22.61         19.60         3.51 o                         
  -9  -2   1         20.82         29.26         2.94 o                         
  -8  -2   1        278.44        287.89         5.78 o                         
  -7  -2   1        372.26        345.42         6.14 o                         
  -6  -2   1          6.84          5.71         1.19 o                         
  -5  -2   1          6.26          5.75         0.94 o                         
  -4  -2   1         16.44         16.80         1.89 o                         
  -3  -2   1         59.82         56.17         1.83 o                         
  -2  -2   1        138.57        121.18         2.83 o                         
  -1  -2   1        278.24        269.10         3.39 o                         
   0  -2   1       2193.55       1937.54        27.64 o                         
   1  -2   1        823.67        806.96         5.97 o                         
   2  -2   1         37.36         37.81         2.18 o                         
   3  -2   1       1556.26       1564.51        12.87 o                         
   4  -2   1        189.06        193.27         4.83 o                         
   5  -2   1         15.78         16.32         3.90 o                         
   6  -2   1          3.22          1.72         3.98 o                         
   7  -2   1         50.32         45.45         4.11 o                         
   8  -2   1         29.47         30.08         2.91 o                         
   9  -2   1          1.79          1.53         4.12 o                         
  -9  -1   1         65.51         70.15         6.03 o                         
  -8  -1   1        114.49        118.22         3.56 o                         
  -7  -1   1        508.39        510.94         6.54 o                         
  -6  -1   1         32.22         30.89         1.97 o                         
  -5  -1   1         15.72         16.90         1.25 o                         
  -4  -1   1          1.85          0.56         0.80 o                         
  -3  -1   1         86.83         86.35         1.58 o                         
  -2  -1   1        318.17        298.17         2.87 o                         
  -1  -1   1          8.86          6.54         1.30 o                         
   0  -1   1       2920.18       2795.66        61.37 o                         
   1  -1   1       5055.27       4477.33        99.38 o                         
   2  -1   1       1392.22       1342.78        10.83 o                         
   3  -1   1       1107.43       1112.58         9.59 o                         
   4  -1   1        470.14        442.92         4.91 o                         
   5  -1   1          4.02          2.88         1.40 o                         
   6  -1   1          0.64         -0.82         1.27 o                         
   7  -1   1         30.87         23.99         5.69 o                         
   8  -1   1          1.62          2.52         2.33 o                         
   9  -1   1          2.62         -0.57         2.57 o                         
  -9   0   1        159.77        160.00         4.85 o                         
  -8   0   1         28.76         28.44         2.29 o                         
  -7   0   1        182.90        181.28         3.71 o                         
  -6   0   1         30.05         31.60         2.70 o                         
  -5   0   1         34.64         33.22         1.61 o                         
  -4   0   1         11.51         10.43         1.49 o                         
  -3   0   1          4.64          3.94         0.70 o                         
  -2   0   1        110.88        110.92         1.55 o                         
  -1   0   1          2.29          4.67         3.07 o                         
   1   0   1       1617.42       1462.89        17.10 o                         
   2   0   1        110.84        109.35         1.71 o                         
   3   0   1        139.30        139.30         2.20 o                         
   4   0   1       1046.48       1171.82        10.37 o                         
   5   0   1          0.00         -1.13         1.19 o                         
   6   0   1         71.65         70.94         2.59 o                         
   7   0   1          0.11         -1.52         1.52 o                         
   8   0   1         86.69         84.81         3.84 o                         
   9   0   1          2.90          2.84         2.62 o                         
  -9   1   1         65.50         69.99         3.92 o                         
  -8   1   1        114.36        115.74         3.77 o                         
  -7   1   1        508.27        510.50         7.65 o                         
  -6   1   1         32.20         30.10         2.12 o                         
  -5   1   1         15.77         17.53         3.40 o                         
  -4   1   1          1.85          2.12         1.26 o                         
  -3   1   1         86.73         86.14         2.10 o                         
  -2   1   1        318.15        300.37         2.62 o                         
  -1   1   1          8.86          6.53         1.90 o                         
   0   1   1       2919.87       2630.22       113.18 o                         
   1   1   1       5054.89       4433.72       152.52 o                         
   2   1   1       1392.08       1330.99        10.82 o                         
   3   1   1       1107.37       1117.65         9.64 o                         
   4   1   1        470.16        441.73         4.93 o                         
   5   1   1          4.02          5.99         1.17 o                         
   6   1   1          0.64          0.75         1.39 o                         
   7   1   1         30.87         24.28         2.08 o                         
   8   1   1          1.63          0.22         2.00 o                         
   9   1   1          2.63          0.70         3.60 o                         
  -9   2   1         20.81         27.07         3.09 o                         
  -8   2   1        278.55        274.85         5.07 o                         
  -7   2   1        372.35        364.15         6.21 o                         
  -6   2   1          6.85          8.48         1.62 o                         
  -5   2   1          6.24          5.25         1.32 o                         
  -4   2   1         16.42         15.46         1.28 o                         
  -3   2   1         59.91         57.24         1.31 o                         
  -2   2   1        138.59        122.63         1.93 o                         
  -1   2   1        278.36        262.14         3.42 o                         
   0   2   1       2193.78       1963.40        26.32 o                         
   1   2   1        823.72        793.57         7.10 o                         
   2   2   1         37.29         37.75         1.18 o                         
   3   2   1       1556.25       1546.06        20.60 o                         
   4   2   1        189.03        193.66         4.34 o                         
   5   2   1         15.78         13.65         1.49 o                         
   6   2   1          3.22          2.98         1.44 o                         
   7   2   1         50.32         50.33         2.69 o                         
   8   2   1         29.45         26.19         2.76 o                         
   9   2   1          1.79          2.55         2.82 o                         
  -9   3   1         62.77         68.68         5.33 o                         
  -8   3   1         23.70         26.10         2.57 o                         
  -7   3   1        203.88        203.06         5.55 o                         
  -6   3   1        285.79        284.83         9.82 o                         
  -5   3   1          1.82          2.25         1.78 o                         
  -4   3   1         27.39         28.93         2.65 o                         
  -3   3   1         13.21         12.40         2.81 o                         
  -2   3   1         57.62         64.92         1.82 o                         
  -1   3   1        227.08        223.91         3.42 o                         
   0   3   1       3170.37       2867.47        39.16 o                         
   1   3   1        984.57        923.23        13.73 o                         
   2   3   1       1332.44       1304.30        19.04 o                         
   3   3   1        815.16        870.43         9.33 o                         
   4   3   1         25.04         24.15         2.83 o                         
   5   3   1        140.78        156.42         3.08 o                         
   6   3   1          1.40          0.35         1.35 o                         
   7   3   1         40.25         34.18         2.32 o                         
   8   3   1          5.94          3.04         2.98 o                         
   9   3   1         22.63         27.47         4.16 o                         
  -9   4   1         76.64         84.32         5.47 o                         
  -8   4   1         97.92         95.57         6.26 o                         
  -7   4   1         13.81         13.29         1.94 o                         
  -6   4   1        728.53        709.91         9.44 o                         
  -5   4   1         45.45         43.53         2.17 o                         
  -4   4   1         15.82         16.27         4.09 o                         
  -3   4   1          5.38          6.03         2.23 o                         
  -2   4   1         53.24         58.11         5.22 o                         
  -1   4   1        373.91        377.29         9.75 o                         
   0   4   1        514.05        495.17         8.38 o                         
   1   4   1       4455.72       4046.26        85.16 o                         
   2   4   1        543.01        559.65         7.66 o                         
   3   4   1        188.59        187.57         4.11 o                         
   4   4   1          4.69          7.79         3.70 o                         
   5   4   1         45.50         43.69         2.54 o                         
   6   4   1         15.59         14.23         1.89 o                         
   7   4   1          7.39          8.36         1.98 o                         
   8   4   1         37.67         40.07         3.90 o                         
   9   4   1          0.26         -3.39         3.39 o                         
  -9   5   1        118.50        125.22         6.25 o                         
  -8   5   1         99.64         97.72         4.68 o                         
  -7   5   1          4.26          8.44         2.18 o                         
  -6   5   1        308.85        311.01         5.54 o                         
  -5   5   1        115.75        106.35         2.95 o                         
  -4   5   1         14.53         12.97         6.86 o                         
  -3   5   1          7.85          7.69         4.38 o                         
  -2   5   1         52.01         53.97         2.58 o                         
  -1   5   1        240.39        233.09        10.30 o                         
   0   5   1        155.91        147.03         8.74 o                         
   1   5   1        737.50        719.48         9.18 o                         
   2   5   1       1251.93       1334.15        15.48 o                         
   3   5   1        108.72        132.28         6.79 o                         
   4   5   1         51.13         54.03         3.38 o                         
   5   5   1         38.99         40.64         4.30 o                         
   6   5   1         70.98         66.79         3.04 o                         
   7   5   1          5.86          4.48         1.95 o                         
   8   5   1          2.23          3.46         2.95 o                         
  -8   6   1         25.74         27.14         3.23 o                         
  -7   6   1         74.95         75.83         3.99 o                         
  -6   6   1        221.53        216.90         4.59 o                         
  -5   6   1        169.45        161.97         4.45 o                         
  -4   6   1         17.13         18.86         2.45 o                         
  -3   6   1         23.35         33.56         6.36 o                         
  -2   6   1         17.48         27.03         4.36 o                         
  -1   6   1        229.79        225.61         4.75 o                         
   0   6   1        248.90        242.09         4.44 o                         
   1   6   1        321.60        381.91        10.59 o                         
   2   6   1        474.11        514.16         9.07 o                         
   3   6   1        401.45        393.33        23.58 o                         
   4   6   1         46.53         50.78         2.60 o                         
   5   6   1         26.70         22.42         1.96 o                         
   6   6   1          2.40          0.98         1.73 o                         
   7   6   1          2.25         -2.33         2.33 o                         
   8   6   1         27.66         27.39         5.89 o                         
  -8   7   1         66.20         74.02         6.75 o                         
  -7   7   1        197.72        203.77         7.86 o                         
  -6   7   1          2.45          0.24         1.97 o                         
  -5   7   1        185.95        194.10         4.85 o                         
  -4   7   1         41.02         38.40         4.16 o                         
  -3   7   1          6.02          5.75         8.65 o                         
  -2   7   1         74.66         72.56         2.51 o                         
  -1   7   1         19.47         22.08         3.33 o                         
   0   7   1        406.93        413.75         9.46 o                         
   1   7   1        319.21        335.82        13.99 o                         
   2   7   1        980.40       1037.37        13.10 o                         
   3   7   1        646.46        642.47        11.15 o                         
   4   7   1          8.90         11.38         1.97 o                         
   5   7   1         66.14         60.30         3.43 o                         
   6   7   1         89.41         80.65         3.37 o                         
   7   7   1          5.99          5.91         2.27 o                         
   8   7   1          4.89          4.84         3.07 o                         
  -8   8   1          9.67         11.42         3.93 o                         
  -7   8   1         79.01         75.12         5.65 o                         
  -6   8   1         25.20         26.10         2.71 o                         
  -5   8   1        137.62        139.63        16.13 o                         
  -4   8   1         70.71         72.57         5.44 o                         
  -3   8   1         26.13         25.16         3.68 o                         
  -2   8   1          9.03          6.72        11.96 o                         
  -1   8   1         35.65         34.36         8.17 o                         
   0   8   1         35.78         34.56         6.15 o                         
   1   8   1         14.90         23.76         8.01 o                         
   2   8   1        293.82        261.80         5.19 o                         
   3   8   1         79.27         75.37         9.11 o                         
   4   8   1         41.31         38.92         2.99 o                         
   5   8   1         33.68         28.12         3.50 o                         
   6   8   1         74.79         74.18         4.82 o                         
   7   8   1         10.46          9.46         2.42 o                         
   8   8   1          3.46         -0.44         4.42 o                         
  -8   9   1         26.43         20.01         4.17 o                         
  -7   9   1          3.14          6.38         3.07 o                         
  -6   9   1          7.75          9.70         2.58 o                         
  -5   9   1         32.15         31.00        20.33 o                         
  -4   9   1          9.30         15.58        20.75 o                         
  -3   9   1         56.90         56.54         2.63 o                         
  -2   9   1         16.01         18.66         6.45 o                         
  -1   9   1         29.18         29.40         5.19 o                         
   0   9   1         14.65         15.24         2.91 o                         
   1   9   1        278.17        284.69         5.38 o                         
   2   9   1        190.08        209.90        16.60 o                         
   3   9   1         25.27         23.36         6.93 o                         
   4   9   1        305.44        300.98         6.46 o                         
   5   9   1         34.28         31.75         2.77 o                         
   6   9   1          2.85          4.36         2.70 o                         
   7   9   1          6.50          8.32         3.09 o                         
  -7  10   1         43.28         39.78         5.28 o                         
  -6  10   1         17.03         15.96         2.95 o                         
  -5  10   1          3.33          6.22         2.00 o                         
  -4  10   1         53.47         48.14         2.83 o                         
  -3  10   1         15.31         12.53        10.53 o                         
  -2  10   1         49.98         48.55         2.74 o                         
  -1  10   1         35.49         34.03         6.56 o                         
   0  10   1         50.38         53.85         8.87 o                         
   1  10   1        240.85        247.23        11.93 o                         
   2  10   1          9.89          9.96         4.20 o                         
   3  10   1        158.58        167.36        16.63 o                         
   4  10   1        367.84        343.60         7.22 o                         
   5  10   1         26.25         26.68         2.80 o                         
   6  10   1          1.45          7.23         2.56 o                         
   7  10   1          9.23          8.52         5.09 o                         
  -6  11   1          5.78          8.59         2.70 o                         
  -5  11   1          8.06         12.30        17.86 o                         
  -4  11   1         93.23         97.95         5.09 o                         
  -3  11   1         53.21         46.27         5.73 o                         
  -2  11   1         11.04         13.09         7.10 o                         
  -1  11   1         49.21         50.49        11.74 o                         
   0  11   1        103.04        108.93        14.19 o                         
   1  11   1         42.23         43.58         9.43 o                         
   2  11   1         61.95         56.98         5.18 o                         
   3  11   1        112.54        105.28        15.03 o                         
   4  11   1          8.02         11.05         2.36 o                         
   5  11   1         97.44         97.70         4.95 o                         
   6  11   1          2.77          8.75         2.85 o                         
  -5  12   1         13.32         12.89         2.70 o                         
  -4  12   1         23.26         27.99         4.97 o                         
  -3  12   1         38.71         47.30        10.47 o                         
  -2  12   1         12.65         13.88         7.49 o                         
  -1  12   1         66.61         59.44        21.68 o                         
   0  12   1         10.01          9.02         3.85 o                         
   1  12   1         82.01         85.39         5.52 o                         
   2  12   1         41.86         44.06         9.32 o                         
   3  12   1          3.25          3.00         8.84 o                         
   4  12   1         23.18         26.98         2.91 o                         
   5  12   1        143.62        126.16         4.85 o                         
   6  12   1         11.83         17.65         3.86 o                         
  -4  13   1         18.87         14.73         2.58 o                         
  -3  13   1         31.42         36.78        25.91 o                         
  -2  13   1         69.56         64.66         3.74 o                         
  -1  13   1         63.83         59.39        22.02 o                         
   0  13   1          5.59         -3.93        28.74 o                         
   1  13   1         11.95         14.53        15.90 o                         
   2  13   1         69.84         59.05         3.77 o                         
   3  13   1         35.83         42.42         5.83 o                         
   4  13   1         61.75         66.33         4.71 o                         
   5  13   1         59.42         63.22        10.25 o                         
  -3  14   1          2.07         -0.47         2.06 o                         
  -2  14   1         26.29         27.87         3.01 o                         
  -1  14   1         23.19         18.93        16.43 o                         
   0  14   1          6.15          1.09        22.05 o                         
   1  14   1          8.67          6.05         2.44 o                         
   2  14   1         12.18         11.84         9.39 o                         
   3  14   1         26.68         38.98        11.60 o                         
   4  14   1         26.94         21.20         2.90 o                         
  -2  15   1        106.91        111.58         9.45 o                         
  -1  15   1         12.04          1.47         4.54 o                         
   0  15   1          3.42         -3.68         3.68 o                         
   1  15   1          1.16         -2.03         2.43 o                         
   2  15   1         19.51         11.79         3.93 o                         
   3  15   1         28.38         30.96         2.73 o                         
   1  16   1          0.37         -2.78         2.78 o                         
   2  16   1         50.07         49.88         4.30 o                         
  -1 -16   2          0.39          1.95         2.15 o                         
   0 -16   2         15.27         17.50         2.34 o                         
   1 -16   2          1.44          0.28         2.58 o                         
  -3 -15   2         15.72         21.49         2.75 o                         
  -2 -15   2         21.09         18.96         2.72 o                         
  -1 -15   2        156.88        158.15         3.68 o                         
   0 -15   2         25.17         25.37         2.28 o                         
   1 -15   2         20.75         19.45         2.22 o                         
   2 -15   2         29.83         29.47         4.02 o                         
   3 -15   2          6.00          5.79         2.47 o                         
  -4 -14   2         40.56         48.41         2.74 o                         
  -3 -14   2         61.64         60.84         3.55 o                         
  -2 -14   2         80.73         82.06         3.20 o                         
  -1 -14   2        134.33        138.23         3.34 o                         
   0 -14   2          0.91          2.06         2.27 o                         
   1 -14   2         10.64         11.35         1.91 o                         
   2 -14   2         22.92         19.83         2.84 o                         
   3 -14   2         43.54         46.58         3.02 o                         
   4 -14   2         40.45         39.27         4.59 o                         
  -5 -13   2         29.89         34.56         2.44 o                         
  -4 -13   2         15.85         19.04         2.05 o                         
  -3 -13   2         53.99         57.09         2.54 o                         
  -2 -13   2         57.02         56.51         2.70 o                         
  -1 -13   2         19.53        -57.09        66.04 o                         
   0 -13   2         15.95         14.08         4.07 o                         
   1 -13   2         45.04         48.08         4.80 o                         
   2 -13   2         41.68         46.42         7.06 o                         
   3 -13   2          2.07          5.28         1.78 o                         
   4 -13   2         38.10         39.45         2.53 o                         
   5 -13   2         12.88         16.73         2.66 o                         
  -6 -12   2         22.36         22.83         2.27 o                         
  -5 -12   2         17.57         19.84         1.98 o                         
  -4 -12   2        193.08        198.04         7.59 o                         
  -3 -12   2        143.77        144.90         3.25 o                         
  -2 -12   2         64.18         65.44         5.97 o                         
  -1 -12   2          2.59          0.41         2.48 o                         
   0 -12   2         18.05         22.52         1.87 o                         
   1 -12   2         42.09         42.33         3.91 o                         
   2 -12   2         13.48         17.56         6.54 o                         
   3 -12   2         19.70         24.80         1.94 o                         
   4 -12   2         55.21         52.79         2.70 o                         
   5 -12   2          9.85         14.54         2.01 o                         
   6 -12   2         13.71         14.80         2.69 o                         
  -7 -11   2         43.71         43.40         2.99 o                         
  -6 -11   2         48.55         48.28         2.68 o                         
  -5 -11   2         24.38         27.93         2.54 o                         
  -4 -11   2         94.30         98.65         3.88 o                         
  -3 -11   2         43.37         52.53         6.52 o                         
  -2 -11   2         78.44         73.43         2.56 o                         
  -1 -11   2          7.20          6.95         1.45 o                         
   0 -11   2         48.98         45.65         9.09 o                         
   1 -11   2         12.43         14.04         3.55 o                         
   2 -11   2         24.99         26.49         1.86 o                         
   3 -11   2         13.47         13.07         2.80 o                         
   4 -11   2         38.28         36.41         8.23 o                         
   5 -11   2        254.59        227.41         4.06 o                         
   6 -11   2          4.20          8.59         2.63 o                         
  -7 -10   2         24.98         24.85         2.38 o                         
  -6 -10   2         15.13         19.84         4.20 o                         
  -5 -10   2         35.42         33.78         3.01 o                         
  -4 -10   2         38.81         38.63         2.01 o                         
  -3 -10   2        193.16        181.17         4.59 o                         
  -2 -10   2         35.88         36.27         2.75 o                         
  -1 -10   2         32.12         29.57         2.76 o                         
   0 -10   2          3.73          7.27         4.30 o                         
   1 -10   2         19.70         21.67         4.62 o                         
   2 -10   2         24.85         22.27         2.71 o                         
   3 -10   2         44.39         43.37         4.81 o                         
   4 -10   2         12.64         10.99         1.74 o                         
   5 -10   2        138.47        130.45         3.62 o                         
   6 -10   2          0.46         -1.17         2.34 o                         
   7 -10   2          0.19         -2.89         2.89 o                         
  -7  -9   2         57.24         57.25         3.31 o                         
  -6  -9   2          1.09          2.14         4.93 o                         
  -5  -9   2        234.08        232.36         3.66 o                         
  -4  -9   2        204.99        199.80         3.38 o                         
  -3  -9   2        101.15        102.75         1.93 o                         
  -2  -9   2         39.00         36.32         3.09 o                         
  -1  -9   2         13.07         13.23         6.08 o                         
   0  -9   2         48.92         48.31         4.19 o                         
   1  -9   2         16.23         15.94         3.43 o                         
   2  -9   2          5.11          6.75         1.40 o                         
   3  -9   2        122.00        114.28         2.61 o                         
   4  -9   2        203.85        183.60         5.05 o                         
   5  -9   2         31.20         28.49         9.08 o                         
   6  -9   2         21.98         22.31         2.34 o                         
   7  -9   2          2.76          1.21         2.21 o                         
  -8  -8   2         20.35         20.35         2.33 o                         
  -7  -8   2         72.53         74.01         2.83 o                         
  -6  -8   2          1.68         -0.24         1.70 o                         
  -5  -8   2         82.97         80.50         7.41 o                         
  -4  -8   2        184.89        195.21         3.07 o                         
  -3  -8   2         89.88         89.15         3.86 o                         
  -2  -8   2         60.59         57.91         3.99 o                         
  -1  -8   2          1.20         -0.67         3.30 o                         
   0  -8   2         70.97         66.32         4.01 o                         
   1  -8   2         95.31        113.95         4.51 o                         
   2  -8   2        169.45        182.80         6.73 o                         
   3  -8   2        163.68        160.93         3.20 o                         
   4  -8   2        270.39        252.28         7.44 o                         
   5  -8   2         43.52         40.79         5.96 o                         
   6  -8   2        271.65        257.26         4.76 o                         
   7  -8   2         11.91         13.75         2.32 o                         
  -8  -7   2         11.91         12.54         2.13 o                         
  -7  -7   2         73.47         71.63         3.66 o                         
  -6  -7   2        152.85        140.77         2.99 o                         
  -5  -7   2         14.65         15.22         1.28 o                         
  -4  -7   2        160.22        153.13         3.93 o                         
  -3  -7   2         73.19         69.76         1.40 o                         
  -2  -7   2         34.17         29.96         3.71 o                         
  -1  -7   2        118.69        127.58         5.39 o                         
   0  -7   2          6.11          7.37         3.30 o                         
   1  -7   2        110.00        110.71         2.93 o                         
   2  -7   2        120.51        131.42         3.28 o                         
   3  -7   2         33.32         33.97         1.68 o                         
   4  -7   2        158.30        151.71         4.73 o                         
   5  -7   2         36.60         31.99         1.94 o                         
   6  -7   2         35.46         31.94         2.82 o                         
   7  -7   2         33.06         33.55         2.61 o                         
   8  -7   2         10.25          4.22         2.42 o                         
  -8  -6   2          7.70          8.17         1.90 o                         
  -7  -6   2         20.57         25.11         2.16 o                         
  -6  -6   2         21.18         22.85         1.43 o                         
  -5  -6   2        602.63        587.00         5.20 o                         
  -4  -6   2         27.37         27.75         1.42 o                         
  -3  -6   2          9.77          9.74         2.35 o                         
  -2  -6   2        275.03        283.05         3.11 o                         
  -1  -6   2        189.17        197.58         3.52 o                         
   0  -6   2        125.59        140.73         2.06 o                         
   1  -6   2        229.05        227.43         3.85 o                         
   2  -6   2        380.25        369.20         5.35 o                         
   3  -6   2        358.52        357.17         8.22 o                         
   4  -6   2        102.23        112.55         2.44 o                         
   5  -6   2        154.64        139.42         5.70 o                         
   6  -6   2         18.37         19.37         1.89 o                         
   7  -6   2         36.84         35.38         6.50 o                         
   8  -6   2          9.18          7.99         3.49 o                         
  -9  -5   2         14.68         17.76         2.60 o                         
  -8  -5   2          9.58         11.43         2.14 o                         
  -7  -5   2          0.80          0.98         1.39 o                         
  -6  -5   2        138.91        135.73         4.00 o                         
  -5  -5   2        547.30        526.38         5.82 o                         
  -4  -5   2         81.01         70.54         3.17 o                         
  -3  -5   2          6.72          7.06         0.85 o                         
  -2  -5   2        211.62        213.93         2.45 o                         
  -1  -5   2        114.63        119.20         2.57 o                         
   0  -5   2        164.63        161.35         3.68 o                         
   1  -5   2        380.19        392.65         3.83 o                         
   2  -5   2        614.52        609.33         5.76 o                         
   3  -5   2        290.98        293.75         6.36 o                         
   4  -5   2         28.78         25.61         2.35 o                         
   5  -5   2        167.99        165.38         4.75 o                         
   6  -5   2         34.10         35.79         6.21 o                         
   7  -5   2        106.31         98.91         3.24 o                         
   8  -5   2          4.91          5.14         2.27 o                         
  -9  -4   2         15.63         16.20         2.53 o                         
  -8  -4   2         10.49          9.91         1.81 o                         
  -7  -4   2         25.42         25.14         1.78 o                         
  -6  -4   2         83.57         78.93         3.61 o                         
  -5  -4   2         91.98         94.24         1.95 o                         
  -4  -4   2        247.12        232.14         4.08 o                         
  -3  -4   2        157.43        163.28         3.63 o                         
  -2  -4   2        131.84        145.38         1.54 o                         
  -1  -4   2        230.59        243.21         5.76 o                         
   0  -4   2        372.00        372.82         3.37 o                         
   1  -4   2        215.25        236.06         5.35 o                         
   2  -4   2        265.93        275.59         5.93 o                         
   3  -4   2        310.93        342.92         7.72 o                         
   4  -4   2        145.34        142.51         2.92 o                         
   5  -4   2         15.90         19.27         4.46 o                         
   6  -4   2         79.91         72.07         4.47 o                         
   7  -4   2         26.64         27.72         7.91 o                         
   8  -4   2          5.34          5.11         2.67 o                         
  -9  -3   2          8.08          8.05         2.75 o                         
  -8  -3   2         35.91         36.96         2.39 o                         
  -7  -3   2         30.00         32.89         2.27 o                         
  -6  -3   2       1051.06       1045.34        10.31 o                         
  -5  -3   2        206.27        216.15         3.70 o                         
  -4  -3   2        234.33        225.15         5.42 o                         
  -3  -3   2        469.31        520.83         4.52 o                         
  -2  -3   2          5.91          6.23         1.02 o                         
  -1  -3   2        555.70        560.93         5.12 o                         
   0  -3   2         36.68         38.87         2.12 o                         
   1  -3   2        288.38        301.35         5.46 o                         
   2  -3   2        267.28        259.67         3.03 o                         
   3  -3   2        379.72        409.44         4.60 o                         
   4  -3   2        286.64        307.75         5.78 o                         
   5  -3   2         56.00         58.78         6.02 o                         
   6  -3   2          5.77          5.33         1.93 o                         
   7  -3   2         16.80         11.65         3.34 o                         
   8  -3   2         29.71         29.10         2.90 o                         
  -9  -2   2         15.75         20.80         5.37 o                         
  -8  -2   2         32.81         34.72         2.78 o                         
  -7  -2   2         21.48         22.15         2.24 o                         
  -6  -2   2        358.49        339.56         5.78 o                         
  -5  -2   2         37.94         37.25         1.81 o                         
  -4  -2   2         71.27         72.07         1.84 o                         
  -3  -2   2        574.01        604.70         8.50 o                         
  -2  -2   2        105.25        106.51         2.12 o                         
  -1  -2   2        405.73        393.15         3.99 o                         
   0  -2   2        149.70        143.30         1.90 o                         
   1  -2   2        171.89        174.98         1.97 o                         
   2  -2   2         98.29         87.52         2.34 o                         
   3  -2   2         62.14         65.11         2.59 o                         
   4  -2   2        413.43        420.31         7.65 o                         
   5  -2   2        106.33        106.20         2.67 o                         
   6  -2   2         18.02         17.71         1.83 o                         
   7  -2   2         13.13         13.42         2.09 o                         
   8  -2   2         17.32         16.59         9.37 o                         
   9  -2   2          9.92         12.03         2.94 o                         
  -9  -1   2         21.93         21.31         2.73 o                         
  -8  -1   2         78.13         77.49         3.62 o                         
  -7  -1   2         22.28         23.43         2.27 o                         
  -6  -1   2        314.41        311.35         5.06 o                         
  -5  -1   2         22.31         22.70         1.65 o                         
  -4  -1   2        506.05        528.23         6.28 o                         
  -3  -1   2        363.54        393.10         3.69 o                         
  -2  -1   2        120.63        115.69         2.10 o                         
  -1  -1   2         84.30         83.82         2.52 o                         
   0  -1   2        530.69        523.28         5.28 o                         
   1  -1   2        336.96        343.21         5.12 o                         
   2  -1   2         32.10         34.54         1.86 o                         
   3  -1   2          1.12          2.83         1.60 o                         
   4  -1   2        329.97        354.67         6.32 o                         
   5  -1   2         39.41         42.48         2.09 o                         
   6  -1   2          2.18          3.75         2.59 o                         
   7  -1   2         41.77         33.36         2.40 o                         
   8  -1   2         26.28         27.28         5.51 o                         
   9  -1   2         30.48         37.16         3.70 o                         
  -9   0   2         13.11         16.62         2.56 o                         
  -8   0   2          4.77          5.46         2.58 o                         
  -7   0   2        942.10        953.66        11.52 o                         
  -6   0   2          0.54          0.24         1.45 o                         
  -5   0   2        737.69        767.87         8.86 o                         
  -4   0   2        221.92        240.47         3.17 o                         
  -3   0   2        100.68        100.72         1.62 o                         
  -2   0   2         54.83         59.01         3.53 o                         
  -1   0   2         45.58         34.44         1.85 o                         
   0   0   2        828.37        772.60         6.52 o                         
   1   0   2        832.78        781.26         9.74 o                         
   2   0   2          0.22         -0.57         0.86 o                         
   3   0   2          0.36         23.80        11.06 o                         
   4   0   2        433.30        502.93         5.64 o                         
   5   0   2         17.52         22.77         1.70 o                         
   6   0   2          6.43          2.90         1.47 o                         
   7   0   2         17.92         13.58         1.93 o                         
   8   0   2         21.62         16.75         2.55 o                         
   9   0   2          3.12          0.91         2.85 o                         
  -9   1   2         21.93         21.73         2.85 o                         
  -8   1   2         78.16         80.92         3.62 o                         
  -7   1   2         22.29         22.28         2.19 o                         
  -6   1   2        314.44        316.32         5.05 o                         
  -5   1   2         22.35         22.58         1.37 o                         
  -4   1   2        505.96        536.62         5.55 o                         
  -3   1   2        363.38        387.43         6.61 o                         
  -2   1   2        120.61        118.25         2.48 o                         
  -1   1   2         84.31         79.38         2.38 o                         
   0   1   2        530.76        516.84         7.71 o                         
   1   1   2        337.27        347.31         3.42 o                         
   2   1   2         32.15         33.69         2.20 o                         
   3   1   2          1.12          2.77         2.79 o                         
   4   1   2        329.91        352.73         4.43 o                         
   5   1   2         39.34         40.21         2.06 o                         
   6   1   2          2.18          4.73         1.45 o                         
   7   1   2         41.79         34.05         2.40 o                         
   8   1   2         26.27         27.89         3.00 o                         
   9   1   2         30.46         32.88         4.16 o                         
  -9   2   2         15.75         17.46         3.60 o                         
  -8   2   2         32.82         33.06         3.29 o                         
  -7   2   2         21.45         21.42         1.95 o                         
  -6   2   2        358.49        350.12         5.39 o                         
  -5   2   2         37.95         37.61         1.51 o                         
  -4   2   2         71.30         70.67         1.58 o                         
  -3   2   2        574.22        612.98         7.87 o                         
  -2   2   2        105.31        107.50         7.40 o                         
  -1   2   2        405.87        384.98        14.97 o                         
   0   2   2        149.85        146.12         4.19 o                         
   1   2   2        171.71        177.10         2.51 o                         
   2   2   2         98.29         88.52         2.04 o                         
   3   2   2         62.21         67.70         1.76 o                         
   4   2   2        413.30        416.93         5.00 o                         
   5   2   2        106.44        107.25         2.71 o                         
   6   2   2         18.02         20.56         2.00 o                         
   7   2   2         13.10         11.86         2.13 o                         
   8   2   2         17.32         18.71         2.62 o                         
   9   2   2          9.94          8.82         4.51 o                         
  -9   3   2          8.10          0.98         3.93 o                         
  -8   3   2         35.90         32.93         5.83 o                         
  -7   3   2         30.00         30.39         3.31 o                         
  -6   3   2       1051.06       1066.81        20.13 o                         
  -5   3   2        206.20        215.33         3.95 o                         
  -4   3   2        234.27        229.61         3.03 o                         
  -3   3   2        469.19        517.07        14.46 o                         
  -2   3   2          5.92          9.31         8.59 o                         
  -1   3   2        555.37        547.11        10.51 o                         
   0   3   2         36.63         37.52         3.28 o                         
   1   3   2        288.52        308.00         3.79 o                         
   2   3   2        267.22        264.70         5.17 o                         
   3   3   2        379.52        408.93         5.35 o                         
   4   3   2        286.65        310.17         4.25 o                         
   5   3   2         55.96         55.10         2.17 o                         
   6   3   2          5.76          2.69         2.16 o                         
   7   3   2         16.82         18.72         2.00 o                         
   8   3   2         29.70         35.08         3.76 o                         
  -9   4   2         15.64         17.19         4.91 o                         
  -8   4   2         10.46         10.65         3.38 o                         
  -7   4   2         25.42         24.91         2.33 o                         
  -6   4   2         83.60         77.75         3.00 o                         
  -5   4   2         92.00         93.62         4.48 o                         
  -4   4   2        247.13        240.61         4.57 o                         
  -3   4   2        157.45        167.87         3.53 o                         
  -2   4   2        131.97        140.33         9.34 o                         
  -1   4   2        230.73        207.11         8.35 o                         
   0   4   2        371.99        369.33         4.57 o                         
   1   4   2        215.15        232.55         8.92 o                         
   2   4   2        265.97        276.93         3.92 o                         
   3   4   2        311.02        345.49         6.75 o                         
   4   4   2        145.36        147.24         3.21 o                         
   5   4   2         15.89         14.88         2.27 o                         
   6   4   2         79.91         64.01         3.05 o                         
   7   4   2         26.66         32.86         3.35 o                         
   8   4   2          5.35          4.27         2.99 o                         
  -8   5   2          9.60          8.23         3.44 o                         
  -7   5   2          0.80         -2.49         4.17 o                         
  -6   5   2        138.91        140.23         4.54 o                         
  -5   5   2        547.22        543.91         8.94 o                         
  -4   5   2         81.04         70.20         9.00 o                         
  -3   5   2          6.73          7.03         4.16 o                         
  -2   5   2        211.52        206.82        12.13 o                         
  -1   5   2        114.48        109.91         8.81 o                         
   0   5   2        164.73        159.44         3.44 o                         
   1   5   2        380.36        398.75         6.38 o                         
   2   5   2        614.64        606.60         7.81 o                         
   3   5   2        290.97        304.28         9.88 o                         
   4   5   2         28.80         28.43         2.01 o                         
   5   5   2        167.97        167.68         3.89 o                         
   6   5   2         34.09         34.38         2.66 o                         
   7   5   2        106.25         88.56         3.95 o                         
   8   5   2          4.91          2.05         2.99 o                         
  -8   6   2          7.71         10.56         3.56 o                         
  -7   6   2         20.58         21.48         3.31 o                         
  -6   6   2         21.14         18.92         2.25 o                         
  -5   6   2        602.58        589.38        11.54 o                         
  -4   6   2         27.37         27.56         3.92 o                         
  -3   6   2          9.78          9.10         3.78 o                         
  -2   6   2        275.01        283.23         8.53 o                         
  -1   6   2        189.25        199.70         2.42 o                         
   0   6   2        125.55        137.99         2.91 o                         
   1   6   2        229.04        228.91         4.87 o                         
   2   6   2        380.08        371.13         4.96 o                         
   3   6   2        358.46        358.64         5.23 o                         
   4   6   2        102.14        110.14         3.16 o                         
   5   6   2        154.67        144.35         3.88 o                         
   6   6   2         18.40         20.39         2.27 o                         
   7   6   2         36.84         41.16         7.07 o                         
   8   6   2          9.20          6.50         3.21 o                         
  -8   7   2         11.92         16.70         3.56 o                         
  -7   7   2         73.47         61.02         5.28 o                         
  -6   7   2        152.82        145.47         4.60 o                         
  -5   7   2         14.68         10.61        11.91 o                         
  -4   7   2        160.18        148.89         8.22 o                         
  -3   7   2         73.21         72.37         2.50 o                         
  -2   7   2         34.15         28.49         9.58 o                         
  -1   7   2        118.80        128.77         2.91 o                         
   0   7   2          6.14          7.82         2.34 o                         
   1   7   2        109.94        111.50         5.06 o                         
   2   7   2        120.65        134.02         5.77 o                         
   3   7   2         33.32         36.17         6.13 o                         
   4   7   2        158.24        158.89         3.64 o                         
   5   7   2         36.55         34.26         2.54 o                         
   6   7   2         35.42         33.93         2.72 o                         
   7   7   2         33.10         30.36         2.98 o                         
   8   7   2         10.25          5.27         3.47 o                         
  -8   8   2         20.35         16.70         3.81 o                         
  -7   8   2         72.52         63.09         5.40 o                         
  -6   8   2          1.68          4.73         2.02 o                         
  -5   8   2         82.97         78.17        10.57 o                         
  -4   8   2        184.86        194.14         5.68 o                         
  -3   8   2         89.83         89.73         2.49 o                         
  -2   8   2         60.57         57.53        16.54 o                         
  -1   8   2          1.20         -0.25         4.59 o                         
   0   8   2         70.95         66.96         1.81 o                         
   1   8   2         95.39        112.80         6.31 o                         
   2   8   2        169.49        184.95         7.22 o                         
   3   8   2        163.75        163.16         4.51 o                         
   4   8   2        270.43        249.55         6.86 o                         
   5   8   2         43.56         40.60         3.08 o                         
   6   8   2        271.63        255.68         5.60 o                         
   7   8   2         11.90         13.89         2.75 o                         
  -7   9   2         57.24         54.63         5.16 o                         
  -6   9   2          1.09          4.18         5.71 o                         
  -5   9   2        234.07        236.02         8.56 o                         
  -4   9   2        204.99        205.06         5.80 o                         
  -3   9   2        101.18        102.50        22.22 o                         
  -2   9   2         39.03         37.50         4.73 o                         
  -1   9   2         13.07          9.93        10.51 o                         
   0   9   2         48.96         47.54         4.95 o                         
   1   9   2         16.21         15.55         3.68 o                         
   2   9   2          5.11          1.91        10.84 o                         
   3   9   2        121.95        121.43         3.40 o                         
   4   9   2        203.89        184.95         5.83 o                         
   5   9   2         31.14         28.25         2.43 o                         
   6   9   2         21.97         24.12         2.61 o                         
   7   9   2          2.77          0.33         4.05 o                         
  -6  10   2         15.12         18.16         2.82 o                         
  -5  10   2         35.41         31.84         2.63 o                         
  -4  10   2         38.87         39.92         2.78 o                         
  -3  10   2        193.09        182.42         3.62 o                         
  -2  10   2         35.90         35.83         1.57 o                         
  -1  10   2         32.12         29.39         7.10 o                         
   0  10   2          3.72          5.91         4.09 o                         
   1  10   2         19.75         16.85         6.27 o                         
   2  10   2         24.81         23.09         2.52 o                         
   3  10   2         44.42         38.68         2.69 o                         
   4  10   2         12.65          7.96         1.85 o                         
   5  10   2        138.46        139.96         4.41 o                         
   6  10   2          0.46          0.86         3.99 o                         
   7  10   2          0.19          4.67         4.67 o                         
  -5  11   2         24.38         21.56        16.45 o                         
  -4  11   2         94.27        100.73         3.22 o                         
  -3  11   2         43.36         48.41         3.26 o                         
  -2  11   2         78.53         79.82         9.96 o                         
  -1  11   2          7.17          6.96        21.82 o                         
   0  11   2         49.03         49.01         7.90 o                         
   1  11   2         12.41         15.52         2.95 o                         
   2  11   2         25.02         25.85         3.49 o                         
   3  11   2         13.49         19.77        22.92 o                         
   4  11   2         38.25         36.15         3.08 o                         
   5  11   2        254.52        226.37         6.48 o                         
   6  11   2          4.19          3.81         2.95 o                         
  -4  12   2        193.04        195.65        31.36 o                         
  -3  12   2        143.74        148.99         3.38 o                         
  -2  12   2         64.22         62.44         2.77 o                         
  -1  12   2          2.58         -1.38         8.66 o                         
   0  12   2         18.09         18.28         7.33 o                         
   1  12   2         42.09         38.05         7.00 o                         
   2  12   2         13.47         16.55         8.26 o                         
   3  12   2         19.69         22.43         5.39 o                         
   4  12   2         55.22         60.51         6.27 o                         
   5  12   2          9.86          9.65         3.02 o                         
   6  12   2         13.70         16.32         4.45 o                         
  -3  13   2         54.00         49.63        23.33 o                         
  -2  13   2         57.00         52.24        32.28 o                         
  -1  13   2         19.51        -22.71        57.70 o                         
   0  13   2         15.97         13.15         2.73 o                         
   1  13   2         45.05         47.06         3.87 o                         
   2  13   2         41.71         45.23         7.55 o                         
   3  13   2          2.06          2.37         2.01 o                         
   4  13   2         38.11         36.08         3.18 o                         
   5  13   2         12.88         15.35         3.41 o                         
  -2  14   2         80.70         71.44         8.72 o                         
  -1  14   2        134.38        124.85        24.10 o                         
   0  14   2          0.91         -1.69         3.36 o                         
   1  14   2         10.63          8.06         2.99 o                         
   2  14   2         22.90         18.81        65.43 o                         
   3  14   2         43.60         40.08         3.38 o                         
   4  14   2         40.41         36.77         3.99 o                         
  -1  15   2        156.95        157.25        10.56 o                         
   0  15   2         25.14         13.35         2.88 o                         
   1  15   2         20.78         14.65         2.14 o                         
   2  15   2         29.85         31.84         6.75 o                         
   3  15   2          5.99          9.80         2.49 o                         
   1  16   2          1.43         -2.21         5.89 o                         
  -3 -15   3          0.92          3.94         2.95 o                         
  -2 -15   3          5.84          3.33         3.04 o                         
  -1 -15   3        272.73        285.34         4.92 o                         
   0 -15   3         13.30         14.09         2.15 o                         
   1 -15   3          0.21         -2.29         2.29 o                         
   2 -15   3         14.15         22.04         2.37 o                         
  -4 -14   3         33.55         35.46         2.64 o                         
  -3 -14   3         16.86         18.31         2.06 o                         
  -2 -14   3         21.18         22.33         2.05 o                         
  -1 -14   3         18.55         21.98         2.05 o                         
   0 -14   3         19.85         15.62         2.68 o                         
   1 -14   3         82.77         77.71         3.00 o                         
   2 -14   3          1.76          3.34         2.14 o                         
   3 -14   3         30.55         31.19         2.82 o                         
  -5 -13   3         18.31         22.41         2.98 o                         
  -4 -13   3         34.26         34.27         2.25 o                         
  -3 -13   3        163.33        162.81         3.34 o                         
  -2 -13   3         83.58         86.34         6.85 o                         
  -1 -13   3         22.14         22.05         9.02 o                         
   0 -13   3         15.60         18.54         9.25 o                         
   1 -13   3        126.03        112.00         3.54 o                         
   2 -13   3         16.26         18.52         5.91 o                         
   3 -13   3         17.34         20.68         2.14 o                         
   4 -13   3         10.59         11.75         2.43 o                         
  -6 -12   3         10.88         11.34         2.69 o                         
  -5 -12   3          3.35          3.29         1.81 o                         
  -4 -12   3         45.49         44.32         2.25 o                         
  -3 -12   3         19.28         22.15         1.81 o                         
  -2 -12   3        203.57        205.24         7.80 o                         
  -1 -12   3         19.01         19.61         1.76 o                         
   0 -12   3        158.76        147.56         7.19 o                         
   1 -12   3         19.43         22.09         1.86 o                         
   2 -12   3          1.92         -1.53         5.34 o                         
   3 -12   3          6.39          8.28         6.99 o                         
   4 -12   3         33.91         30.55         2.22 o                         
   5 -12   3         34.29         36.65         2.64 o                         
  -6 -11   3         10.15         11.23         2.03 o                         
  -5 -11   3         30.25         31.57         2.08 o                         
  -4 -11   3        145.78        147.94         3.54 o                         
  -3 -11   3         54.04         54.99         4.64 o                         
  -2 -11   3        114.34        116.28         6.22 o                         
  -1 -11   3          6.72          6.02         1.97 o                         
   0 -11   3        184.25        182.77         3.22 o                         
   1 -11   3          1.98          3.09         3.69 o                         
   2 -11   3         76.03         80.72         8.89 o                         
   3 -11   3         32.23         31.90         2.24 o                         
   4 -11   3         23.39         25.48         2.11 o                         
   5 -11   3         17.78         20.98         2.20 o                         
   6 -11   3          6.04          3.91         2.51 o                         
  -7 -10   3         42.03         42.64         3.34 o                         
  -6 -10   3          3.06          4.78         1.70 o                         
  -5 -10   3          5.44         47.88        54.63 o                         
  -4 -10   3        225.26        220.23         6.66 o                         
  -3 -10   3        111.32        108.10         6.10 o                         
  -2 -10   3         29.09         31.98         2.37 o                         
  -1 -10   3         84.97         80.93         5.52 o                         
   0 -10   3        117.37        118.57        13.75 o                         
   1 -10   3         83.34         85.18         5.33 o                         
   2 -10   3         24.49         29.48         8.10 o                         
   3 -10   3          0.66          0.65         3.00 o                         
   4 -10   3         26.15         29.10         3.98 o                         
   5 -10   3         88.92         75.21         3.89 o                         
   6 -10   3          2.33          5.91         2.31 o                         
  -7  -9   3         14.99         23.91         2.10 o                         
  -6  -9   3          3.40          3.42         4.00 o                         
  -5  -9   3        132.70        128.62         3.05 o                         
  -4  -9   3        114.23        110.25         2.44 o                         
  -3  -9   3        289.04        303.62         4.79 o                         
  -2  -9   3        143.37        144.34         2.50 o                         
  -1  -9   3         73.99         69.40         9.35 o                         
   0  -9   3          4.32          3.25         4.34 o                         
   1  -9   3         47.41         46.24         2.32 o                         
   2  -9   3         27.70         28.30         6.42 o                         
   3  -9   3         12.92         11.07         1.78 o                         
   4  -9   3         31.97         30.57         2.18 o                         
   5  -9   3         40.35         45.03         8.40 o                         
   6  -9   3          6.90          7.92         2.21 o                         
   7  -9   3         11.92         14.35         2.65 o                         
  -8  -8   3          2.80          2.42         2.00 o                         
  -7  -8   3          7.99         12.65         1.58 o                         
  -6  -8   3          8.11         10.07         2.43 o                         
  -5  -8   3         93.97         86.03         3.01 o                         
  -4  -8   3         73.24         71.32         1.95 o                         
  -3  -8   3         21.18         19.85         3.37 o                         
  -2  -8   3         16.97         17.39         3.03 o                         
  -1  -8   3         97.65        101.80         2.29 o                         
   0  -8   3        137.82        151.80         5.10 o                         
   1  -8   3         83.97         84.59         3.29 o                         
   2  -8   3         41.81        -13.76        23.44 o                         
   3  -8   3         16.17         14.21         1.54 o                         
   4  -8   3         50.99         47.50         2.63 o                         
   5  -8   3         11.00         10.79         3.19 o                         
   6  -8   3          3.12          3.51         1.98 o                         
   7  -8   3         11.91         10.32         3.12 o                         
  -8  -7   3          7.10          8.95         1.98 o                         
  -7  -7   3         11.23         13.68         2.08 o                         
  -6  -7   3          9.84         11.76         1.44 o                         
  -5  -7   3        116.68        120.44         3.03 o                         
  -4  -7   3         72.50         64.90         2.48 o                         
  -3  -7   3         15.08         14.63         2.81 o                         
  -2  -7   3         89.91         92.74         2.14 o                         
  -1  -7   3        924.01        958.77         7.97 o                         
   0  -7   3          9.92          7.55         2.22 o                         
   1  -7   3         86.05         84.06         2.01 o                         
   2  -7   3        252.18        244.05         5.12 o                         
   3  -7   3        105.00        103.53         2.64 o                         
   4  -7   3         48.36         45.35         3.11 o                         
   5  -7   3        102.61         97.44         2.80 o                         
   6  -7   3         68.30         57.36         6.52 o                         
   7  -7   3         10.70          8.06         2.18 o                         
  -8  -6   3          0.63          1.36         1.62 o                         
  -7  -6   3         14.90         17.69         1.64 o                         
  -6  -6   3         48.77         46.25         2.00 o                         
  -5  -6   3        165.36        152.40         2.78 o                         
  -4  -6   3         21.02         24.65         2.23 o                         
  -3  -6   3          0.35          3.96        16.88 o                         
  -2  -6   3        405.88        418.67         4.79 o                         
  -1  -6   3         79.20         77.98         1.58 o                         
   0  -6   3         22.53         21.72         3.65 o                         
   1  -6   3         80.67         87.84         4.08 o                         
   2  -6   3         25.33         30.51         4.26 o                         
   3  -6   3         46.58         46.00         1.81 o                         
   4  -6   3         98.37         95.13         3.05 o                         
   5  -6   3         39.60         39.13         3.53 o                         
   6  -6   3         97.75         85.75         4.06 o                         
   7  -6   3         23.05         22.14         2.47 o                         
   8  -6   3          2.78          6.67         2.57 o                         
  -8  -5   3          3.00          5.71         1.59 o                         
  -7  -5   3         10.90         11.94         1.35 o                         
  -6  -5   3          1.76          4.06         1.18 o                         
  -5  -5   3          8.25          9.81         1.06 o                         
  -4  -5   3         27.34         30.57         2.22 o                         
  -3  -5   3          2.01          2.13         1.36 o                         
  -2  -5   3        278.23        293.22         5.33 o                         
  -1  -5   3        340.16        365.04         4.13 o                         
   0  -5   3        134.76        145.19         2.92 o                         
   1  -5   3        109.74        127.82         2.79 o                         
   2  -5   3        100.57        102.04         3.43 o                         
   3  -5   3        159.19        156.31         3.70 o                         
   4  -5   3         36.00         36.19         1.89 o                         
   5  -5   3         62.22         68.67         8.56 o                         
   6  -5   3         13.41         15.69         1.87 o                         
   7  -5   3         29.65         26.18         2.43 o                         
   8  -5   3          5.04         -0.25         2.62 o                         
  -9  -4   3          0.80          1.48         1.92 o                         
  -8  -4   3         14.49         14.80         1.89 o                         
  -7  -4   3         10.19         13.77         1.46 o                         
  -6  -4   3         30.51         35.96         1.69 o                         
  -5  -4   3         17.96         15.68         1.20 o                         
  -4  -4   3         10.84         11.93         0.82 o                         
  -3  -4   3         10.96         13.20         0.74 o                         
  -2  -4   3        711.28        741.69         7.69 o                         
  -1  -4   3         20.61         19.48         3.69 o                         
   0  -4   3       1229.13       1311.56         9.84 o                         
   1  -4   3        331.43        366.18         7.71 o                         
   2  -4   3        146.03        131.84         6.19 o                         
   3  -4   3         43.75         44.40         3.31 o                         
   4  -4   3        273.24        270.56         3.63 o                         
   5  -4   3        104.18         96.02         7.90 o                         
   6  -4   3          3.77          3.40         4.34 o                         
   7  -4   3         38.03         34.18        12.67 o                         
   8  -4   3         26.31         27.65         2.92 o                         
  -9  -3   3          0.56          3.44         1.88 o                         
  -8  -3   3         11.34         13.09         1.65 o                         
  -7  -3   3         12.28         13.92         1.55 o                         
  -6  -3   3         87.19         81.68         2.21 o                         
  -5  -3   3          0.44          0.97         0.86 o                         
  -4  -3   3        143.99        149.01         2.46 o                         
  -3  -3   3         35.03         37.71         2.68 o                         
  -2  -3   3        939.90       1064.27         8.07 o                         
  -1  -3   3        552.02        583.39         4.72 o                         
   0  -3   3        405.42        428.06         3.79 o                         
   1  -3   3        272.84        281.61         5.16 o                         
   2  -3   3         39.86         38.78         4.16 o                         
   3  -3   3         32.34         29.59         1.55 o                         
   4  -3   3         50.74         53.32         2.68 o                         
   5  -3   3        136.99        144.25         3.29 o                         
   6  -3   3          3.04          3.64         1.71 o                         
   7  -3   3         34.04         27.71         4.46 o                         
   8  -3   3         15.89         16.36         2.94 o                         
  -9  -2   3          1.30          3.03         2.41 o                         
  -8  -2   3         10.55         13.30         2.04 o                         
  -7  -2   3         27.12         29.40         2.03 o                         
  -6  -2   3         31.47         29.53         1.94 o                         
  -5  -2   3        277.00        291.73         5.17 o                         
  -4  -2   3        299.47        332.61         3.13 o                         
  -3  -2   3        495.00        519.73         7.33 o                         
  -2  -2   3         21.18         25.53         0.98 o                         
  -1  -2   3        181.72        177.31         5.53 o                         
   0  -2   3        163.37        173.51         2.64 o                         
   1  -2   3          8.90         11.10         1.65 o                         
   2  -2   3         61.51         60.37         1.63 o                         
   3  -2   3         54.84         44.43         1.69 o                         
   4  -2   3         36.92         43.20         1.88 o                         
   5  -2   3         72.35         64.94         2.86 o                         
   6  -2   3         26.08         26.45         2.11 o                         
   7  -2   3         11.11          6.47         2.22 o                         
   8  -2   3          0.38         -2.35         2.35 o                         
  -9  -1   3          1.73          3.14         3.08 o                         
  -8  -1   3          3.41          4.39         1.84 o                         
  -7  -1   3         35.98         38.24         2.31 o                         
  -6  -1   3        186.56        179.00         3.23 o                         
  -5  -1   3         44.34         46.39         1.75 o                         
  -4  -1   3          4.85          6.54         2.36 o                         
  -3  -1   3        467.68        490.10         6.53 o                         
  -2  -1   3        325.31        328.96         4.79 o                         
  -1  -1   3        291.98        297.72         4.97 o                         
   0  -1   3        277.74        287.03         4.62 o                         
   1  -1   3        192.62        182.91         4.16 o                         
   2  -1   3         65.21         59.13         2.61 o                         
   3  -1   3         59.63         59.20         1.75 o                         
   4  -1   3         57.54         59.19         2.20 o                         
   5  -1   3         71.74         67.54         2.80 o                         
   6  -1   3          4.12          3.04         1.63 o                         
   7  -1   3          1.25          5.82         2.22 o                         
   8  -1   3         56.01         55.03         3.64 o                         
  -9   0   3          0.79          2.80         2.91 o                         
  -8   0   3          0.17          0.07         1.74 o                         
  -7   0   3         62.16         62.05         3.07 o                         
  -6   0   3         26.77         28.81         1.76 o                         
  -5   0   3        216.70        211.64         3.18 o                         
  -4   0   3          7.31         11.60         1.53 o                         
  -3   0   3       3579.59       3749.91        44.63 o                         
  -2   0   3         29.96         30.29         2.49 o                         
  -1   0   3         73.57         68.96         1.52 o                         
   0   0   3         36.10         43.34         3.62 o                         
   1   0   3        534.44        562.65         6.35 o                         
   2   0   3          0.01          0.27         1.48 o                         
   3   0   3         57.35         64.98         2.68 o                         
   4   0   3         20.38         22.33         2.95 o                         
   5   0   3          1.97         -0.40         1.59 o                         
   6   0   3          3.36          0.65         1.57 o                         
   7   0   3          0.31         -0.98         3.30 o                         
   8   0   3         79.75         84.80         4.89 o                         
  -9   1   3          1.73         -1.16         3.10 o                         
  -8   1   3          3.40          4.06         2.11 o                         
  -7   1   3         36.00         33.02         2.18 o                         
  -6   1   3        186.56        174.03         3.24 o                         
  -5   1   3         44.29         49.03         1.78 o                         
  -4   1   3          4.86          6.06         1.05 o                         
  -3   1   3        467.74        481.41         7.02 o                         
  -2   1   3        325.27        327.88         7.87 o                         
  -1   1   3        291.97        304.38         4.76 o                         
   0   1   3        277.65        286.60         6.78 o                         
   1   1   3        192.65        187.52         6.79 o                         
   2   1   3         65.21         60.76         4.69 o                         
   3   1   3         59.62         56.48         5.25 o                         
   4   1   3         57.52         59.63         1.97 o                         
   5   1   3         71.76         63.65         3.08 o                         
   6   1   3          4.15          5.20         1.73 o                         
   7   1   3          1.25          0.58         1.95 o                         
   8   1   3         55.98         51.81         3.68 o                         
  -9   2   3          1.30          3.68         3.93 o                         
  -8   2   3         10.56         14.49         4.05 o                         
  -7   2   3         27.11         22.11         2.25 o                         
  -6   2   3         31.46         27.53         2.73 o                         
  -5   2   3        277.04        289.50         5.66 o                         
  -4   2   3        299.46        334.27         5.59 o                         
  -3   2   3        494.96        513.40        13.74 o                         
  -2   2   3         21.17         25.15         1.24 o                         
  -1   2   3        181.75        170.93         5.32 o                         
   0   2   3        163.27        175.96         4.66 o                         
   1   2   3          8.87         10.28         2.21 o                         
   2   2   3         61.50         57.68         1.90 o                         
   3   2   3         54.90         47.01         4.74 o                         
   4   2   3         36.95         40.92         1.86 o                         
   5   2   3         72.29         63.77         3.83 o                         
   6   2   3         26.06         27.53         2.10 o                         
   7   2   3         11.09          9.97         2.30 o                         
   8   2   3          0.38          5.09         2.69 o                         
  -8   3   3         11.32          5.89         3.44 o                         
  -7   3   3         12.29         16.08         4.42 o                         
  -6   3   3         87.21         86.79         3.50 o                         
  -5   3   3          0.43          0.16         1.35 o                         
  -4   3   3        143.96        143.09         3.77 o                         
  -3   3   3         35.04         38.14         6.70 o                         
  -2   3   3        939.88       1055.42        16.98 o                         
  -1   3   3        552.12        575.15         6.79 o                         
   0   3   3        405.41        433.86         4.90 o                         
   1   3   3        272.85        287.16         5.08 o                         
   2   3   3         39.86         39.42         3.35 o                         
   3   3   3         32.34         32.76         6.03 o                         
   4   3   3         50.76         55.92         4.50 o                         
   5   3   3        137.07        138.54         3.23 o                         
   6   3   3          3.05          2.13         1.64 o                         
   7   3   3         34.07         27.55         4.36 o                         
   8   3   3         15.91         18.46         3.67 o                         
  -7   4   3         10.18         10.44         4.67 o                         
  -6   4   3         30.50         35.23         4.91 o                         
  -5   4   3         17.98         17.11         3.75 o                         
  -4   4   3         10.79         11.06         4.89 o                         
  -3   4   3         10.95         12.18         2.64 o                         
  -2   4   3        711.19        748.29        16.30 o                         
  -1   4   3         20.59         18.64         1.27 o                         
   0   4   3       1229.18       1315.27        11.24 o                         
   1   4   3        331.46        367.07        10.27 o                         
   2   4   3        146.03        132.11         6.69 o                         
   3   4   3         43.78         43.74         2.47 o                         
   4   4   3        273.22        279.54         4.73 o                         
   5   4   3        104.12        100.96         3.29 o                         
   6   4   3          3.78          2.52         1.79 o                         
   7   4   3         38.00         31.60         3.47 o                         
   8   4   3         26.26         22.29         3.73 o                         
  -7   5   3         10.93          9.94         5.16 o                         
  -6   5   3          1.77          1.10         2.95 o                         
  -5   5   3          8.29         10.28         3.04 o                         
  -4   5   3         27.37         31.27         3.67 o                         
  -3   5   3          2.02          3.37         5.94 o                         
  -2   5   3        278.21        282.37         7.87 o                         
  -1   5   3        340.04        369.10         5.62 o                         
   0   5   3        134.80        143.43         7.53 o                         
   1   5   3        109.74        125.40         5.07 o                         
   2   5   3        100.57        102.71         6.50 o                         
   3   5   3        159.23        158.29         3.35 o                         
   4   5   3         35.99         36.32         2.28 o                         
   5   5   3         62.26         67.27         3.05 o                         
   6   5   3         13.40         16.04         3.06 o                         
   7   5   3         29.66         32.58         3.60 o                         
   8   5   3          5.05          5.80         3.51 o                         
  -6   6   3         48.80         49.35         5.77 o                         
  -5   6   3        165.31        147.77         7.02 o                         
  -4   6   3         20.97         21.20         3.28 o                         
  -3   6   3          0.35         36.46        21.48 o                         
  -2   6   3        405.86        411.34        23.08 o                         
  -1   6   3         79.21         78.98        10.59 o                         
   0   6   3         22.55         24.22         4.48 o                         
   1   6   3         80.68         87.95         2.19 o                         
   2   6   3         25.32         30.77         1.72 o                         
   3   6   3         46.57         52.83         2.64 o                         
   4   6   3         98.40         93.41         3.94 o                         
   5   6   3         39.62         41.37         2.79 o                         
   6   6   3         97.70         89.29         3.76 o                         
   7   6   3         23.02         19.62         3.33 o                         
   8   6   3          2.80          6.93         3.67 o                         
  -6   7   3          9.87          7.73         4.17 o                         
  -5   7   3        116.72        123.38         6.71 o                         
  -4   7   3         72.53         69.52         5.55 o                         
  -3   7   3         15.08         16.23        10.25 o                         
  -2   7   3         89.90         87.71        15.40 o                         
  -1   7   3        923.99        974.91        17.16 o                         
   0   7   3          9.92          7.97         6.24 o                         
   1   7   3         86.09         86.15         3.41 o                         
   2   7   3        252.20        243.17         5.77 o                         
   3   7   3        105.00        107.46         6.12 o                         
   4   7   3         48.35         46.52         3.37 o                         
   5   7   3        102.60        100.77         3.57 o                         
   6   7   3         68.35         64.88         3.73 o                         
   7   7   3         10.71          5.71         2.86 o                         
  -6   8   3          8.10        -11.42        66.16 o                         
  -5   8   3         93.94         90.44        35.11 o                         
  -4   8   3         73.24         69.51        16.70 o                         
  -3   8   3         21.12         19.60        15.16 o                         
  -2   8   3         16.97         16.44        24.85 o                         
  -1   8   3         97.75         99.93         5.32 o                         
   0   8   3        137.82        153.87         3.89 o                         
   1   8   3         83.88         86.01         3.38 o                         
   2   8   3         41.82          8.96        33.39 o                         
   3   8   3         16.23         14.94         1.99 o                         
   4   8   3         51.02         46.88         2.87 o                         
   5   8   3         11.02         10.25         2.01 o                         
   6   8   3          3.12          1.48         2.17 o                         
   7   8   3         11.89          9.23         3.68 o                         
  -6   9   3          3.39         31.06        47.76 o                         
  -5   9   3        132.75        124.80        11.48 o                         
  -4   9   3        114.23        102.91         6.77 o                         
  -3   9   3        289.05        296.57        35.91 o                         
  -2   9   3        143.27        157.18         7.34 o                         
  -1   9   3         74.01         72.46        19.03 o                         
   0   9   3          4.32          6.43         1.85 o                         
   1   9   3         47.39         51.38         5.31 o                         
   2   9   3         27.75         29.07         6.04 o                         
   3   9   3         12.93         11.79         2.29 o                         
   4   9   3         31.96         26.90         2.78 o                         
   5   9   3         40.32         38.76         2.95 o                         
   6   9   3          6.88          4.28         2.77 o                         
   7   9   3         11.89         10.01         3.68 o                         
  -6  10   3          3.07        -32.41        81.87 o                         
  -5  10   3          5.42         40.02        47.63 o                         
  -4  10   3        225.20        228.73        36.03 o                         
  -3  10   3        111.34        107.66         7.37 o                         
  -2  10   3         29.08         30.12         4.27 o                         
  -1  10   3         84.95         78.69         4.22 o                         
   0  10   3        117.35        120.05         7.64 o                         
   1  10   3         83.39         82.91        10.82 o                         
   2  10   3         24.48         24.63         1.90 o                         
   3  10   3          0.65         -1.88         1.88 o                         
   4  10   3         26.16         22.44         2.14 o                         
   5  10   3         88.98         78.27         4.82 o                         
   6  10   3          2.33          3.56         4.67 o                         
  -4  11   3        145.80        148.77         8.82 o                         
  -3  11   3         53.99         58.93         7.00 o                         
  -2  11   3        114.27        116.76         8.41 o                         
  -1  11   3          6.75          6.01        11.00 o                         
   0  11   3        184.23        183.40        13.65 o                         
   1  11   3          1.99          1.18        14.44 o                         
   2  11   3         76.02         83.45         6.30 o                         
   3  11   3         32.25         35.05         4.15 o                         
   4  11   3         23.38         19.12         2.42 o                         
   5  11   3         17.77          8.45         3.50 o                         
   6  11   3          6.03          1.47         4.79 o                         
  -3  12   3         19.30          6.79        49.90 o                         
  -2  12   3        203.56        208.06        20.32 o                         
  -1  12   3         19.00         18.75         6.45 o                         
   0  12   3        158.71        148.76         9.32 o                         
   1  12   3         19.45         22.58        11.87 o                         
   2  12   3          1.92          1.78         1.76 o                         
   3  12   3          6.39          5.57         2.39 o                         
   4  12   3         33.97         32.68         6.95 o                         
   5  12   3         34.27         26.03         4.91 o                         
  -2  13   3         83.58         86.54        56.22 o                         
  -1  13   3         22.10         20.56        18.73 o                         
   0  13   3         15.60         13.54         9.64 o                         
   1  13   3        126.11        127.02         9.16 o                         
   2  13   3         16.26         17.09         4.11 o                         
   3  13   3         17.32         17.83         3.03 o                         
   4  13   3         10.59         16.06         4.03 o                         
   0  14   3         19.86          1.73        63.04 o                         
   1  14   3         82.77         84.01         4.67 o                         
   2  14   3          1.76          5.28         4.91 o                         
   3  14   3         30.57         43.02        10.50 o                         
   2  15   3         14.16         16.09         2.60 o                         
  -2 -15   4          1.67          3.91         2.82 o                         
  -1 -15   4        101.94        100.46         3.34 o                         
   0 -15   4         27.06         24.49         2.37 o                         
   1 -15   4          1.21          0.68         2.27 o                         
  -4 -14   4         21.19         23.20         3.03 o                         
  -3 -14   4         11.62         11.91         2.73 o                         
  -2 -14   4          9.02         11.38         2.60 o                         
  -1 -14   4        130.49        129.07         4.18 o                         
   0 -14   4         78.73         69.69         4.14 o                         
   1 -14   4         46.51         49.86         2.71 o                         
   2 -14   4          8.01          8.43         2.20 o                         
   3 -14   4         26.14         33.47         2.66 o                         
  -5 -13   4         15.48         13.79         2.89 o                         
  -4 -13   4          9.42          8.57         3.19 o                         
  -3 -13   4         56.24         55.74         3.21 o                         
  -2 -13   4         29.24         34.81         2.81 o                         
  -1 -13   4         13.25         15.29         2.93 o                         
   0 -13   4         50.02        -60.28        87.28 o                         
   1 -13   4         34.16         37.38         2.42 o                         
   2 -13   4          5.81          2.68         1.83 o                         
   3 -13   4          7.88          9.70         2.16 o                         
   4 -13   4          0.21          0.13         2.26 o                         
  -5 -12   4         21.54         21.40         3.77 o                         
  -4 -12   4          9.15          5.59         2.29 o                         
  -3 -12   4         35.76         39.80         2.54 o                         
  -2 -12   4         94.88         95.72        10.12 o                         
  -1 -12   4         74.53         71.77         8.25 o                         
   0 -12   4         12.95         12.46         5.03 o                         
   1 -12   4         59.35         54.99         2.58 o                         
   2 -12   4         15.38         13.24        10.79 o                         
   3 -12   4          9.53          8.44         1.89 o                         
   4 -12   4          1.56          3.77         1.94 o                         
   5 -12   4         76.94         82.94         3.44 o                         
  -6 -11   4          0.43          2.23         2.44 o                         
  -5 -11   4         12.46         11.49         2.24 o                         
  -4 -11   4          2.91          2.24         2.11 o                         
  -3 -11   4          3.99          5.84         7.22 o                         
  -2 -11   4         94.06        103.63         2.85 o                         
  -1 -11   4         34.35         34.46         2.32 o                         
   0 -11   4        321.98        330.93         4.40 o                         
   1 -11   4        119.75        120.26         3.00 o                         
   2 -11   4         28.59         33.81         2.07 o                         
   3 -11   4         48.08         53.73         5.30 o                         
   4 -11   4          0.18         -1.19         1.76 o                         
   5 -11   4         17.40         20.64         2.65 o                         
  -7 -10   4         57.11         61.05         3.71 o                         
  -6 -10   4         39.26         36.82         3.68 o                         
  -5 -10   4         50.36         54.80         3.03 o                         
  -4 -10   4         90.32         85.69         8.07 o                         
  -3 -10   4         15.13         15.99         1.33 o                         
  -2 -10   4         73.98         74.12         2.31 o                         
  -1 -10   4         16.45         16.44         5.60 o                         
   0 -10   4         89.95         85.60         5.87 o                         
   1 -10   4        274.88        271.45         5.09 o                         
   2 -10   4         84.84         89.26         3.26 o                         
   3 -10   4          6.55          8.25         3.03 o                         
   4 -10   4         20.28         21.78         2.36 o                         
   5 -10   4          8.60          8.75         2.26 o                         
   6 -10   4          0.39          3.00         2.51 o                         
  -7  -9   4          6.36         14.45         2.58 o                         
  -6  -9   4          5.05          5.75         2.02 o                         
  -5  -9   4         49.36         51.22         5.44 o                         
  -4  -9   4         28.69         29.15         3.30 o                         
  -3  -9   4         72.00         76.77         3.43 o                         
  -2  -9   4          8.86          8.88         2.91 o                         
  -1  -9   4         45.45         46.15         1.81 o                         
   0  -9   4         53.28         50.19         3.61 o                         
   1  -9   4         12.37         13.87         3.59 o                         
   2  -9   4        244.43        236.83         3.64 o                         
   3  -9   4         13.91         13.68         2.03 o                         
   4  -9   4         57.41         49.42         6.55 o                         
   5  -9   4          1.86          1.26         1.81 o                         
   6  -9   4          6.94          6.17         2.34 o                         
  -7  -8   4          2.05         -1.17         1.60 o                         
  -6  -8   4         18.90         22.11         1.70 o                         
  -5  -8   4         25.34         24.31         2.59 o                         
  -4  -8   4         45.58         42.14         4.95 o                         
  -3  -8   4          4.25          3.52         3.01 o                         
  -2  -8   4        130.65        130.36         4.32 o                         
  -1  -8   4        380.45        377.24         4.17 o                         
   0  -8   4         30.71         34.83         4.76 o                         
   1  -8   4        196.94        193.68         4.75 o                         
   2  -8   4        468.03        478.53        13.16 o                         
   3  -8   4          6.47          5.53         2.02 o                         
   4  -8   4         34.26         35.93         2.18 o                         
   5  -8   4         11.61         10.37         4.01 o                         
   6  -8   4          4.26          4.76         2.16 o                         
   7  -8   4          3.19          2.77         2.64 o                         
  -8  -7   4         34.51         44.24         2.56 o                         
  -7  -7   4          0.25          1.12         1.80 o                         
  -6  -7   4         38.79         40.42         2.15 o                         
  -5  -7   4         93.06         85.40         2.23 o                         
  -4  -7   4         32.65         31.51         2.55 o                         
  -3  -7   4          0.27         -0.27         3.73 o                         
  -2  -7   4         35.47         35.49         3.79 o                         
  -1  -7   4        238.78        237.37         2.88 o                         
   0  -7   4        114.14        109.90         6.12 o                         
   1  -7   4        192.98        182.71         4.10 o                         
   2  -7   4        240.47        229.12         8.15 o                         
   3  -7   4        156.17        149.38        10.45 o                         
   4  -7   4        107.12         97.97         4.15 o                         
   5  -7   4         25.27         27.34         5.46 o                         
   6  -7   4         22.11         25.83         2.52 o                         
   7  -7   4          1.35         -0.32         2.36 o                         
  -8  -6   4         19.64         25.78         1.91 o                         
  -7  -6   4          3.68          5.22         1.31 o                         
  -6  -6   4          4.92          5.46         1.11 o                         
  -5  -6   4          0.65          2.55         1.35 o                         
  -4  -6   4         34.10         32.78         5.09 o                         
  -3  -6   4          6.34          4.65         1.74 o                         
  -2  -6   4        143.07        162.50         5.51 o                         
  -1  -6   4          2.24          1.55         3.59 o                         
   0  -6   4        107.62        121.28         2.70 o                         
   1  -6   4          1.60          3.22         3.24 o                         
   2  -6   4          5.96          7.24         5.53 o                         
   3  -6   4        499.94        498.00        12.02 o                         
   4  -6   4         48.19         46.87         2.51 o                         
   5  -6   4         18.44         19.48         1.90 o                         
   6  -6   4          5.34          5.40         2.09 o                         
   7  -6   4          0.02          0.32         2.40 o                         
  -8  -5   4         41.58         47.04         2.82 o                         
  -7  -5   4          1.05          2.78         1.53 o                         
  -6  -5   4         42.83         40.47         1.76 o                         
  -5  -5   4          7.19          6.51         1.71 o                         
  -4  -5   4         63.03         58.99         2.40 o                         
  -3  -5   4          8.11          9.75         3.08 o                         
  -2  -5   4        187.27        189.18         5.29 o                         
  -1  -5   4         88.36         85.51         1.56 o                         
   0  -5   4        261.08        261.17         3.43 o                         
   1  -5   4          2.80          1.06         3.07 o                         
   2  -5   4         38.38         35.01         2.46 o                         
   3  -5   4        613.07        599.40         8.20 o                         
   4  -5   4        117.18        106.16         5.16 o                         
   5  -5   4         17.77         18.79         5.05 o                         
   6  -5   4         22.38         21.65         2.22 o                         
   7  -5   4         14.26         18.40         4.02 o                         
  -8  -4   4         21.32         23.96         1.80 o                         
  -7  -4   4         31.55         34.34         1.81 o                         
  -6  -4   4         11.90         11.04         1.27 o                         
  -5  -4   4          1.95          1.63         2.93 o                         
  -4  -4   4         63.74         65.87         2.57 o                         
  -3  -4   4         62.98         56.06         3.47 o                         
  -2  -4   4        113.73        110.74         1.82 o                         
  -1  -4   4        340.97        386.33         4.34 o                         
   0  -4   4        140.86        137.89         2.16 o                         
   1  -4   4         26.02         22.13         5.23 o                         
   2  -4   4        532.99        547.79        12.13 o                         
   3  -4   4         18.57         20.12         1.34 o                         
   4  -4   4        187.10        190.55         3.25 o                         
   5  -4   4        195.14        181.40         4.88 o                         
   6  -4   4          3.18          2.45         3.22 o                         
   7  -4   4         14.31         13.33         2.25 o                         
   8  -4   4          0.20          1.25         2.80 o                         
  -9  -3   4          1.90          3.93         1.78 o                         
  -8  -3   4          3.47          3.70         1.54 o                         
  -7  -3   4         44.44         42.28         2.22 o                         
  -6  -3   4         19.14         22.11         1.46 o                         
  -5  -3   4          0.52          0.74         0.86 o                         
  -4  -3   4          2.72          3.65         2.22 o                         
  -3  -3   4        187.68        178.98         3.75 o                         
  -2  -3   4         40.96         38.59         2.00 o                         
  -1  -3   4        101.12        102.77         3.16 o                         
   0  -3   4        158.49        162.65         7.12 o                         
   1  -3   4        273.52        279.11         3.09 o                         
   2  -3   4        217.71        234.55         8.17 o                         
   3  -3   4        135.90        139.30         3.25 o                         
   4  -3   4         15.97         13.60         1.72 o                         
   5  -3   4          7.66          4.78         1.66 o                         
   6  -3   4         25.16         27.04         2.41 o                         
   7  -3   4          9.61          8.05         2.54 o                         
   8  -3   4          5.39          6.91         3.81 o                         
  -9  -2   4          1.26          1.65         2.11 o                         
  -8  -2   4          7.19         11.64         1.97 o                         
  -7  -2   4         65.64         64.71         2.65 o                         
  -6  -2   4         84.61         79.85         1.98 o                         
  -5  -2   4         21.52         21.32         1.31 o                         
  -4  -2   4         25.58         23.71         2.56 o                         
  -3  -2   4        309.42        309.32         5.09 o                         
  -2  -2   4         97.27        101.09         2.33 o                         
  -1  -2   4          0.67          0.49         2.92 o                         
   0  -2   4        520.39        571.64         7.19 o                         
   1  -2   4        106.01        111.52         5.09 o                         
   2  -2   4         35.37         41.98         3.34 o                         
   3  -2   4        406.01        374.33         6.95 o                         
   4  -2   4        354.82        333.50         4.78 o                         
   5  -2   4         86.90         81.36         2.85 o                         
   6  -2   4         14.32         13.64         2.03 o                         
   7  -2   4          6.00          7.08         2.31 o                         
   8  -2   4          1.26          0.90         2.91 o                         
  -9  -1   4          1.98          0.63         2.72 o                         
  -8  -1   4          6.85          7.80         2.13 o                         
  -7  -1   4         55.26         58.50         2.90 o                         
  -6  -1   4         37.82         33.71         2.19 o                         
  -5  -1   4          6.20          7.56         1.18 o                         
  -4  -1   4         45.74         43.67         1.58 o                         
  -3  -1   4        129.92        131.05         4.34 o                         
  -2  -1   4        645.36        691.11        12.89 o                         
  -1  -1   4         26.58         32.77         2.92 o                         
   0  -1   4         81.64         98.38         3.61 o                         
   1  -1   4        778.76        913.35         8.33 o                         
   2  -1   4        372.13        385.94         5.67 o                         
   3  -1   4         36.95         32.45         4.35 o                         
   4  -1   4         99.36         95.09         2.61 o                         
   5  -1   4          0.89          0.84         1.52 o                         
   6  -1   4         36.07         36.67         2.50 o                         
   7  -1   4          2.31          0.66         2.18 o                         
   8  -1   4         12.21          9.15         3.24 o                         
  -9   0   4          2.62          3.51         2.55 o                         
  -8   0   4          3.00          4.05         1.94 o                         
  -7   0   4         26.82         24.73         2.06 o                         
  -6   0   4         65.71         58.90         2.62 o                         
  -5   0   4         23.49         24.59         1.49 o                         
  -4   0   4         61.97         59.33         2.91 o                         
  -3   0   4         12.63         17.73         1.14 o                         
  -2   0   4        330.55        358.54         9.09 o                         
  -1   0   4          0.08          1.26         2.25 o                         
   0   0   4         32.36         36.14         4.58 o                         
   1   0   4       1057.42       1083.60         9.55 o                         
   2   0   4          7.93          7.49         3.97 o                         
   3   0   4          0.87          2.33         1.02 o                         
   4   0   4          9.42          8.12         1.38 o                         
   5   0   4          4.86          7.78         1.59 o                         
   6   0   4          3.82          6.20         1.87 o                         
   7   0   4          1.87          3.23         2.31 o                         
   8   0   4          2.27         -2.53         2.73 o                         
  -8   1   4          6.86         12.34         3.12 o                         
  -7   1   4         55.24         49.94         3.28 o                         
  -6   1   4         37.81         36.04         2.38 o                         
  -5   1   4          6.17          4.50         1.65 o                         
  -4   1   4         45.72         43.63         2.57 o                         
  -3   1   4        129.96        129.12         4.82 o                         
  -2   1   4        645.36        693.01         8.18 o                         
  -1   1   4         26.63         31.99         2.87 o                         
   0   1   4         81.68         98.24         2.09 o                         
   1   1   4        778.82        921.06        15.88 o                         
   2   1   4        372.15        386.89         8.20 o                         
   3   1   4         36.93         35.97         1.81 o                         
   4   1   4         99.35         96.06         2.58 o                         
   5   1   4          0.88         -0.14         1.45 o                         
   6   1   4         36.11         38.33         2.46 o                         
   7   1   4          2.31          2.99         2.29 o                         
   8   1   4         12.21          8.26         2.90 o                         
  -8   2   4          7.18          3.81         3.68 o                         
  -7   2   4         65.64         69.60         6.38 o                         
  -6   2   4         84.64         79.44         3.63 o                         
  -5   2   4         21.53         21.19         2.06 o                         
  -4   2   4         25.61         27.43         3.61 o                         
  -3   2   4        309.29        314.03         4.22 o                         
  -2   2   4         97.30         97.29         4.59 o                         
  -1   2   4          0.67          1.75         1.69 o                         
   0   2   4        520.31        569.96         6.35 o                         
   1   2   4        105.97        110.44         2.39 o                         
   2   2   4         35.38         43.88         2.82 o                         
   3   2   4        406.01        378.53        11.71 o                         
   4   2   4        354.80        334.23         4.86 o                         
   5   2   4         86.89         78.75         2.82 o                         
   6   2   4         14.31         16.37         2.08 o                         
   7   2   4          5.98          5.36         2.73 o                         
   8   2   4          1.26          3.00         2.92 o                         
  -7   3   4         44.45         51.41         3.83 o                         
  -6   3   4         19.14         21.14         2.39 o                         
  -5   3   4          0.52          1.78         3.11 o                         
  -4   3   4          2.73          2.14         2.73 o                         
  -3   3   4        187.86        178.66        14.92 o                         
  -2   3   4         41.01         36.67         2.60 o                         
  -1   3   4        101.01        105.27         4.39 o                         
   0   3   4        158.55        164.19         2.64 o                         
   1   3   4        273.40        283.21         4.04 o                         
   2   3   4        217.73        231.54         7.24 o                         
   3   3   4        135.90        140.14         6.75 o                         
   4   3   4         15.95         14.07         2.17 o                         
   5   3   4          7.68          6.91         1.91 o                         
   6   3   4         25.17         24.78         3.73 o                         
   7   3   4          9.60         18.41         3.52 o                         
   8   3   4          5.38          4.96         5.65 o                         
  -7   4   4         31.55         33.39         5.65 o                         
  -6   4   4         11.89         11.28         2.04 o                         
  -5   4   4          1.95         -0.28         2.38 o                         
  -4   4   4         63.85         64.98         4.23 o                         
  -3   4   4         62.91         59.90         3.18 o                         
  -2   4   4        113.69        107.86         4.09 o                         
  -1   4   4        341.05        375.27         5.62 o                         
   0   4   4        140.86        143.02         2.61 o                         
   1   4   4         26.07         24.25         2.78 o                         
   2   4   4        532.95        543.21         6.83 o                         
   3   4   4         18.58         18.47         6.95 o                         
   4   4   4        187.13        186.61         4.72 o                         
   5   4   4        195.15        194.81         5.50 o                         
   6   4   4          3.19          2.39         2.26 o                         
   7   4   4         14.32         17.52         3.25 o                         
   8   4   4          0.20          4.67         3.53 o                         
  -6   5   4         42.83         36.92         2.88 o                         
  -5   5   4          7.19          7.60         7.21 o                         
  -4   5   4         62.93         56.63         6.23 o                         
  -3   5   4          8.14         11.88         3.93 o                         
  -2   5   4        187.31        194.78         3.87 o                         
  -1   5   4         88.33         86.43         1.92 o                         
   0   5   4        261.01        260.59         3.80 o                         
   1   5   4          2.82          3.10         1.13 o                         
   2   5   4         38.37         33.82         4.68 o                         
   3   5   4        613.02        603.01        13.41 o                         
   4   5   4        117.21        108.43         7.04 o                         
   5   5   4         17.74         17.88         2.30 o                         
   6   5   4         22.39         25.30         4.97 o                         
   7   5   4         14.26         13.00         3.44 o                         
  -6   6   4          4.93          3.07         3.93 o                         
  -5   6   4          0.65         -0.52         3.65 o                         
  -4   6   4         34.17         33.40         3.85 o                         
  -3   6   4          6.36          7.84         3.10 o                         
  -2   6   4        143.13        166.55         3.49 o                         
  -1   6   4          2.24          2.57         0.71 o                         
   0   6   4        107.52        116.34         4.09 o                         
   1   6   4          1.61          3.41         4.94 o                         
   2   6   4          5.95          7.77         1.38 o                         
   3   6   4        499.94        510.06         7.03 o                         
   4   6   4         48.16         45.31         3.15 o                         
   5   6   4         18.44         19.90         2.92 o                         
   6   6   4          5.36          4.55         2.69 o                         
   7   6   4          0.02          0.26         3.25 o                         
  -5   7   4         93.14         84.43         6.52 o                         
  -4   7   4         32.62         27.23         4.01 o                         
  -3   7   4          0.27         -2.70        20.69 o                         
  -2   7   4         35.39         40.77         1.91 o                         
  -1   7   4        238.79        241.04         6.27 o                         
   0   7   4        114.25        110.31         5.52 o                         
   1   7   4        192.90        190.89         4.69 o                         
   2   7   4        240.52        229.46         4.15 o                         
   3   7   4        156.14        146.10         3.67 o                         
   4   7   4        107.19         97.01         3.41 o                         
   5   7   4         25.28         27.42         2.59 o                         
   6   7   4         22.11         23.04         3.30 o                         
   7   7   4          1.35          4.08         3.37 o                         
  -5   8   4         25.29         22.45         7.37 o                         
  -4   8   4         45.59         40.85        26.70 o                         
  -3   8   4          4.26          3.03        12.46 o                         
  -2   8   4        130.71        132.00         6.86 o                         
  -1   8   4        380.31        380.04         6.24 o                         
   0   8   4         30.68         32.87         2.65 o                         
   1   8   4        196.97        203.64         4.88 o                         
   2   8   4        467.99        480.81        11.48 o                         
   3   8   4          6.51          7.50         2.39 o                         
   4   8   4         34.25         31.97         2.50 o                         
   5   8   4         11.61         12.41         2.39 o                         
   6   8   4          4.26          5.42         3.01 o                         
   7   8   4          3.21          1.22         5.03 o                         
  -5   9   4         49.43         45.06        44.69 o                         
  -4   9   4         28.67         20.16        42.54 o                         
  -3   9   4         72.03         74.05         7.48 o                         
  -2   9   4          8.84          7.49        13.87 o                         
  -1   9   4         45.46         46.58         8.46 o                         
   0   9   4         53.29         51.58         8.72 o                         
   1   9   4         12.38         14.82         3.10 o                         
   2   9   4        244.45        239.39         5.72 o                         
   3   9   4         13.91         13.71         2.55 o                         
   4   9   4         57.43         56.40         3.30 o                         
   5   9   4          1.86          4.48         3.25 o                         
   6   9   4          6.96          5.84         3.30 o                         
  -5  10   4         50.29        119.56        56.11 o                         
  -4  10   4         90.36        107.15        66.47 o                         
  -3  10   4         15.15         15.22         4.17 o                         
  -2  10   4         74.02         75.38        13.87 o                         
  -1  10   4         16.46         16.71         4.34 o                         
   0  10   4         89.90         92.51        10.49 o                         
   1  10   4        274.82        274.85        11.93 o                         
   2  10   4         84.83         88.12         3.19 o                         
   3  10   4          6.58          8.14         2.54 o                         
   4  10   4         20.25         19.51         3.33 o                         
   5  10   4          8.60          5.28         3.68 o                         
   6  10   4          0.39         -2.56         4.73 o                         
  -4  11   4          2.91        -57.09        57.09 o                         
  -3  11   4          4.00          1.96         4.67 o                         
  -2  11   4         94.02         95.90         7.78 o                         
  -1  11   4         34.34         30.23        20.36 o                         
   0  11   4        322.01        333.16        23.09 o                         
   1  11   4        119.73        128.22         3.35 o                         
   2  11   4         28.63         38.08         3.96 o                         
   3  11   4         48.06         56.03         4.93 o                         
   4  11   4          0.18         -2.43         7.00 o                         
   5  11   4         17.43         18.42         4.67 o                         
  -2  12   4         94.88         84.09        10.65 o                         
  -1  12   4         74.52         74.75        41.37 o                         
   0  12   4         12.96         13.59        10.44 o                         
   1  12   4         59.31         65.06         6.04 o                         
   2  12   4         15.41         14.84         2.95 o                         
   3  12   4          9.54         10.09         2.89 o                         
   4  12   4          1.55          9.86         2.99 o                         
   5  12   4         76.95         72.30         7.73 o                         
  -1  13   4         13.24        -50.21        74.02 o                         
   0  13   4         49.98        -75.98        75.98 o                         
   1  13   4         34.11         31.92         4.17 o                         
   2  13   4          5.81          9.94         3.19 o                         
   3  13   4          7.87          8.47         3.93 o                         
   4  13   4          0.21          5.58         4.54 o                         
   1  14   4         46.53         41.62         4.42 o                         
   2  14   4          8.02         14.80         5.95 o                         
   3  14   4         26.13         28.85         4.67 o                         
  -2 -14   5          1.64          0.99         2.91 o                         
  -1 -14   5         19.51         21.73         2.73 o                         
   0 -14   5         33.84         36.71         3.10 o                         
   1 -14   5          8.81          7.13         2.24 o                         
  -4 -13   5         36.52         37.09         3.82 o                         
  -3 -13   5          5.51         12.62         2.57 o                         
  -2 -13   5          9.95         11.20         2.44 o                         
  -1 -13   5         24.72         29.44         2.62 o                         
   0 -13   5         35.26         33.32         2.62 o                         
   1 -13   5         54.14         53.99         3.03 o                         
   2 -13   5         41.79         42.53         2.65 o                         
   3 -13   5         41.60         44.14         3.32 o                         
  -5 -12   5          2.67          4.69         2.42 o                         
  -4 -12   5         16.21         15.70         2.53 o                         
  -3 -12   5          2.41          0.32         2.14 o                         
  -2 -12   5          1.02          0.58         2.01 o                         
  -1 -12   5          0.57          7.24         8.47 o                         
   0 -12   5         21.73         24.83         9.95 o                         
   1 -12   5         35.43         34.53         2.21 o                         
   2 -12   5          7.48          7.11         1.87 o                         
   3 -12   5         29.65         39.83         4.07 o                         
   4 -12   5         13.28         20.73         2.44 o                         
  -6 -11   5          1.96         -2.60         2.60 o                         
  -5 -11   5         15.69         20.23         3.10 o                         
  -4 -11   5          2.85          5.10         2.18 o                         
  -3 -11   5          2.88         -0.14         1.86 o                         
  -2 -11   5         46.45         48.87         5.17 o                         
  -1 -11   5         18.24         22.16        12.73 o                         
   0 -11   5         60.22         59.22        16.75 o                         
   1 -11   5         28.18         30.78         2.03 o                         
   2 -11   5         54.05         47.02         2.55 o                         
   3 -11   5         26.07         28.40         2.20 o                         
   4 -11   5          5.34          4.83         2.26 o                         
  -6 -10   5         78.34         76.84         3.83 o                         
  -5 -10   5         43.39         45.52         3.08 o                         
  -4 -10   5          3.88          9.52         8.12 o                         
  -3 -10   5          0.17         54.23        41.84 o                         
  -2 -10   5         22.96        -28.88        37.12 o                         
  -1 -10   5         47.69         39.36         1.99 o                         
   0 -10   5         77.81         79.66        11.61 o                         
   1 -10   5         77.12         70.96         8.67 o                         
   2 -10   5        136.65        137.89        12.04 o                         
   3 -10   5         52.30         53.18         9.27 o                         
   4 -10   5         44.69         49.55         2.78 o                         
   5 -10   5         24.83         25.22         2.99 o                         
  -7  -9   5         17.27         16.68         2.73 o                         
  -6  -9   5         77.92         88.83         4.75 o                         
  -5  -9   5         26.99        -18.10        39.66 o                         
  -4  -9   5         42.23         34.93        10.15 o                         
  -3  -9   5         18.59         18.90         7.00 o                         
  -2  -9   5         39.02         37.51         7.10 o                         
  -1  -9   5         52.92         52.31         3.51 o                         
   0  -9   5          7.67          5.48         7.38 o                         
   1  -9   5        139.26        138.08         6.53 o                         
   2  -9   5         67.70         63.88        10.17 o                         
   3  -9   5         37.12         34.28         4.19 o                         
   4  -9   5         64.33         72.53         3.11 o                         
   5  -9   5         68.04         77.09         3.53 o                         
   6  -9   5         18.21         21.84         2.93 o                         
  -7  -8   5         66.08         69.90         4.36 o                         
  -6  -8   5          9.76         13.39         2.86 o                         
  -5  -8   5         10.24         12.18         2.98 o                         
  -4  -8   5         13.90         12.78         5.51 o                         
  -3  -8   5        119.61        111.91         3.71 o                         
  -2  -8   5         23.23         25.16         2.41 o                         
  -1  -8   5         30.47         31.55         2.67 o                         
   0  -8   5         27.80         27.89         2.91 o                         
   1  -8   5        113.66        106.75         7.60 o                         
   2  -8   5         30.33         29.46         4.54 o                         
   3  -8   5         80.53         80.03         4.91 o                         
   4  -8   5         66.60         62.81        10.23 o                         
   5  -8   5          5.12          7.25         2.13 o                         
   6  -8   5        107.47        118.10         4.22 o                         
  -7  -7   5          2.05          5.08         2.14 o                         
  -6  -7   5         85.86         74.32         3.85 o                         
  -5  -7   5        224.58        210.04        11.89 o                         
  -4  -7   5         11.24          9.33        10.38 o                         
  -3  -7   5          6.33          2.87         4.59 o                         
  -2  -7   5        130.51        122.51         7.40 o                         
  -1  -7   5         63.23         65.74         9.39 o                         
   0  -7   5         65.93         64.38         2.54 o                         
   1  -7   5          2.09          0.02         6.58 o                         
   2  -7   5        182.60        172.22         3.37 o                         
   3  -7   5        304.62        303.20        13.87 o                         
   4  -7   5          2.56          3.15         2.32 o                         
   5  -7   5         39.14         43.63         2.56 o                         
   6  -7   5          8.43         11.35         2.35 o                         
  -8  -6   5          0.81          1.89         2.89 o                         
  -7  -6   5          0.66          7.36         1.87 o                         
  -6  -6   5         66.11         68.21         8.42 o                         
  -5  -6   5         99.13         88.15         2.38 o                         
  -4  -6   5         44.45         46.30         6.32 o                         
  -3  -6   5         15.34         13.20        10.37 o                         
  -2  -6   5         50.39         44.92         5.54 o                         
  -1  -6   5         80.53         72.71         3.10 o                         
   0  -6   5         15.14         11.80         2.72 o                         
   1  -6   5         47.17         44.42         6.87 o                         
   2  -6   5        161.49        153.67         6.77 o                         
   3  -6   5        166.71        158.99         3.19 o                         
   4  -6   5         27.82         27.30         3.46 o                         
   5  -6   5          0.13          0.79         4.89 o                         
   6  -6   5         38.55         39.82         3.37 o                         
   7  -6   5         45.03         47.64         3.41 o                         
  -8  -5   5         25.67         35.02         2.87 o                         
  -7  -5   5         16.64         18.14         2.89 o                         
  -6  -5   5         53.30         50.26         2.20 o                         
  -5  -5   5         63.08         56.03         2.11 o                         
  -4  -5   5        280.55        267.51         3.26 o                         
  -3  -5   5         11.20          9.70         6.95 o                         
  -2  -5   5        112.85        107.92         3.00 o                         
  -1  -5   5         61.04         59.03         2.31 o                         
   0  -5   5         19.97         22.24         3.51 o                         
   1  -5   5          7.11          8.69         5.97 o                         
   2  -5   5        122.11        112.90         6.90 o                         
   3  -5   5        185.18        178.80         8.23 o                         
   4  -5   5         49.14         48.65         4.32 o                         
   5  -5   5         61.08         60.25         2.77 o                         
   6  -5   5         42.39         42.22         3.36 o                         
   7  -5   5         95.27        100.65         4.10 o                         
  -8  -4   5         37.82         54.40         3.20 o                         
  -7  -4   5         83.33         87.98         2.82 o                         
  -6  -4   5          4.90          4.83         1.40 o                         
  -5  -4   5        106.28         93.97         3.29 o                         
  -4  -4   5        177.25        174.19         3.39 o                         
  -3  -4   5         74.18         70.73         2.75 o                         
  -2  -4   5         13.21         13.54         1.72 o                         
  -1  -4   5        155.17        158.30         2.14 o                         
   0  -4   5          9.35          8.10         1.24 o                         
   1  -4   5          5.07          6.44         7.59 o                         
   2  -4   5          3.25          3.30         3.28 o                         
   3  -4   5        301.13        276.15         3.86 o                         
   4  -4   5        553.99        543.94         6.96 o                         
   5  -4   5         86.09         85.42         3.33 o                         
   6  -4   5         59.96         65.05         3.17 o                         
   7  -4   5         34.97         33.51         3.02 o                         
  -8  -3   5         15.03         19.04         2.16 o                         
  -7  -3   5         30.92         30.97         2.45 o                         
  -6  -3   5         80.27         64.54         2.52 o                         
  -5  -3   5         63.94         62.91         2.31 o                         
  -4  -3   5        161.31        160.28         9.37 o                         
  -3  -3   5         79.64         75.76         3.23 o                         
  -2  -3   5          4.12          2.99         2.37 o                         
  -1  -3   5         45.42         47.59         2.96 o                         
   0  -3   5          1.07          1.80         0.78 o                         
   1  -3   5         12.93         11.54         1.20 o                         
   2  -3   5        182.86        189.06         2.83 o                         
   3  -3   5        205.85        204.62         9.29 o                         
   4  -3   5         34.92         33.71         2.25 o                         
   5  -3   5        144.85        140.74         3.79 o                         
   6  -3   5         26.40         30.01         3.66 o                         
   7  -3   5         28.31         32.68         3.45 o                         
  -8  -2   5         26.83         30.47         2.27 o                         
  -7  -2   5          0.16          0.54         1.50 o                         
  -6  -2   5         29.79         31.90         2.92 o                         
  -5  -2   5         53.74         45.37         2.57 o                         
  -4  -2   5         70.19         67.18         2.37 o                         
  -3  -2   5        122.03        123.25         3.14 o                         
  -2  -2   5         20.84         19.52         4.83 o                         
  -1  -2   5          0.56          0.86         4.64 o                         
   0  -2   5         33.01         30.72         2.96 o                         
   1  -2   5          0.53          2.24         4.46 o                         
   2  -2   5        115.49        132.76         2.69 o                         
   3  -2   5        241.12        243.59         4.28 o                         
   4  -2   5        256.02        255.28         4.35 o                         
   5  -2   5        147.06        150.50         3.77 o                         
   6  -2   5        177.60        171.38         4.88 o                         
   7  -2   5         20.59         24.87         3.27 o                         
  -8  -1   5          1.31          3.93         2.03 o                         
  -7  -1   5         69.52         60.07         2.69 o                         
  -6  -1   5        155.55        145.81         2.71 o                         
  -5  -1   5         59.19         57.07         2.93 o                         
  -4  -1   5          0.54          0.74         2.18 o                         
  -3  -1   5        356.82        366.48         4.94 o                         
  -2  -1   5         35.80         33.78         3.14 o                         
  -1  -1   5         77.57         78.95         2.34 o                         
   0  -1   5         42.40         45.52         2.14 o                         
   1  -1   5         28.84         28.23         1.67 o                         
   2  -1   5         35.41         38.10         2.10 o                         
   3  -1   5        114.90        120.74         4.35 o                         
   4  -1   5        627.94        620.89         7.41 o                         
   5  -1   5        496.78        498.83         6.79 o                         
   6  -1   5         23.58         28.23         2.94 o                         
   7  -1   5         13.86         10.11         2.79 o                         
  -8   0   5          0.00          7.80         2.33 o                         
  -7   0   5         15.51         12.90         1.89 o                         
  -6   0   5         94.40         85.19         2.57 o                         
  -5   0   5          0.55          2.85         8.60 o                         
  -4   0   5          0.16         25.65        14.71 o                         
  -3   0   5        129.57        136.03         4.36 o                         
  -2   0   5         25.41         23.13         4.00 o                         
  -1   0   5          8.52          8.70         4.51 o                         
   0   0   5         57.57         60.50         4.20 o                         
   1   0   5        152.59        164.32         7.93 o                         
   2   0   5          6.22          7.24         1.64 o                         
   3   0   5         22.00         26.08         3.47 o                         
   4   0   5        422.06        417.90         5.65 o                         
   5   0   5          0.76         -0.09         1.69 o                         
   6   0   5          6.69          7.27         2.41 o                         
   7   0   5          0.17          2.06         2.52 o                         
  -8   1   5          1.30          4.67         6.94 o                         
  -7   1   5         69.52         73.76         5.15 o                         
  -6   1   5        155.57        144.94         4.27 o                         
  -5   1   5         59.25         57.54         2.49 o                         
  -4   1   5          0.54         -0.98         3.19 o                         
  -3   1   5        356.85        371.57         4.80 o                         
  -2   1   5         35.80         34.31         7.22 o                         
  -1   1   5         77.72         82.21         4.94 o                         
   0   1   5         42.42         45.83         4.50 o                         
   1   1   5         28.87         26.81         7.66 o                         
   2   1   5         35.42         38.67         2.03 o                         
   3   1   5        114.98        117.06         4.33 o                         
   4   1   5        627.98        632.32         7.44 o                         
   5   1   5        496.85        507.70         6.82 o                         
   6   1   5         23.56         23.62         2.78 o                         
   7   1   5         13.85         11.24         2.76 o                         
  -8   2   5         26.82         32.17         4.54 o                         
  -7   2   5          0.15          1.83         1.90 o                         
  -6   2   5         29.75         27.79         2.73 o                         
  -5   2   5         53.71         46.86         2.30 o                         
  -4   2   5         70.23         65.62         3.37 o                         
  -3   2   5        122.03        127.21         3.77 o                         
  -2   2   5         20.84         21.42         5.97 o                         
  -1   2   5          0.56          0.10         4.78 o                         
   0   2   5         32.95         33.09         2.76 o                         
   1   2   5          0.53         28.70        18.94 o                         
   2   2   5        115.42        137.20         6.37 o                         
   3   2   5        241.14        251.64         8.10 o                         
   4   2   5        255.88        255.08         4.36 o                         
   5   2   5        147.03        144.50         3.66 o                         
   6   2   5        177.65        173.36         5.47 o                         
   7   2   5         20.57         22.38         3.01 o                         
  -8   3   5         15.04         20.13         4.05 o                         
  -7   3   5         30.92         25.95         3.01 o                         
  -6   3   5         80.30         63.06         4.69 o                         
  -5   3   5         63.90         56.72         2.48 o                         
  -4   3   5        161.21        162.28         4.89 o                         
  -3   3   5         79.68         78.09         3.80 o                         
  -2   3   5          4.15          3.20         2.37 o                         
  -1   3   5         45.38         45.25         6.19 o                         
   0   3   5          1.08          2.62         3.44 o                         
   1   3   5         12.94         11.52         8.30 o                         
   2   3   5        182.95        190.90         4.21 o                         
   3   3   5        205.83        197.17        10.06 o                         
   4   3   5         34.89         29.33         2.41 o                         
   5   3   5        144.82        144.53         4.27 o                         
   6   3   5         26.40         25.88         3.67 o                         
   7   3   5         28.33         40.24         4.24 o                         
  -7   4   5         83.29         79.66         5.16 o                         
  -6   4   5          4.90          7.48         1.60 o                         
  -5   4   5        106.28         97.03         6.84 o                         
  -4   4   5        177.29        176.66         8.77 o                         
  -3   4   5         74.15         71.27         2.86 o                         
  -2   4   5         13.20         16.11         3.65 o                         
  -1   4   5        155.20        157.82         3.97 o                         
   0   4   5          9.37          8.30         1.75 o                         
   1   4   5          5.04          2.83         6.43 o                         
   2   4   5          3.26          2.11         1.92 o                         
   3   4   5        301.08        273.41        16.51 o                         
   4   4   5        554.02        554.54         7.97 o                         
   5   4   5         86.14         90.65         4.76 o                         
   6   4   5         59.95         59.07         4.28 o                         
   7   4   5         34.95         32.97         4.79 o                         
  -7   5   5         16.65         23.08         3.31 o                         
  -6   5   5         53.26         46.04         3.74 o                         
  -5   5   5         63.07         57.07        10.35 o                         
  -4   5   5        280.55        263.28        11.57 o                         
  -3   5   5         11.23          9.93         8.42 o                         
  -2   5   5        112.89        109.74         2.31 o                         
  -1   5   5         61.00         64.52         4.90 o                         
   0   5   5         20.01         21.19         1.40 o                         
   1   5   5          7.10          7.34         9.44 o                         
   2   5   5        121.98        110.46         7.41 o                         
   3   5   5        185.19        179.62         4.19 o                         
   4   5   5         49.14         52.04         3.15 o                         
   5   5   5         61.05         60.35         3.54 o                         
   6   5   5         42.43         41.08         3.97 o                         
   7   5   5         95.28         97.44         5.67 o                         
  -6   6   5         66.16         68.74         3.68 o                         
  -5   6   5         99.13         90.71         3.24 o                         
  -4   6   5         44.48         45.04         2.92 o                         
  -3   6   5         15.35          3.62        28.24 o                         
  -2   6   5         50.39         45.23         2.42 o                         
  -1   6   5         80.55         69.36         2.99 o                         
   0   6   5         15.16         14.84        11.80 o                         
   1   6   5         47.26         42.50         2.30 o                         
   2   6   5        161.60        151.73        10.88 o                         
   3   6   5        166.76        164.56         4.15 o                         
   4   6   5         27.80         26.73         2.43 o                         
   5   6   5          0.12         -0.14         2.65 o                         
   6   6   5         38.50         39.87         9.45 o                         
   7   6   5         45.08         41.44         4.79 o                         
  -5   7   5        224.49        212.53         5.89 o                         
  -4   7   5         11.24          5.47        14.24 o                         
  -3   7   5          6.33          8.88         8.21 o                         
  -2   7   5        130.49        124.45         4.11 o                         
  -1   7   5         63.29         64.37         8.15 o                         
   0   7   5         65.87         60.02         9.58 o                         
   1   7   5          2.11          2.54         4.32 o                         
   2   7   5        182.49        182.43         4.90 o                         
   3   7   5        304.44        294.28         5.47 o                         
   4   7   5          2.55          4.17         2.08 o                         
   5   7   5         39.11         43.27         4.97 o                         
   6   7   5          8.45         18.79         7.67 o                         
  -5   8   5         10.25         11.54        41.86 o                         
  -4   8   5         13.92         15.68        30.44 o                         
  -3   8   5        119.63        112.13        24.31 o                         
  -2   8   5         23.26         29.63        12.75 o                         
  -1   8   5         30.45         24.68         6.60 o                         
   0   8   5         27.82         29.52         9.88 o                         
   1   8   5        113.66        115.61         8.49 o                         
   2   8   5         30.34         27.83        18.17 o                         
   3   8   5         80.59         80.92         3.44 o                         
   4   8   5         66.63         64.50         3.68 o                         
   5   8   5          5.13          9.62         2.99 o                         
   6   8   5        107.44        117.39         5.81 o                         
  -5   9   5         27.05         -8.47        53.90 o                         
  -4   9   5         42.21         25.75         8.80 o                         
  -3   9   5         18.60         14.42        20.63 o                         
  -2   9   5         39.01         32.86         5.81 o                         
  -1   9   5         52.98         46.57         4.82 o                         
   0   9   5          7.66          4.74         9.44 o                         
   1   9   5        139.20        133.51        13.70 o                         
   2   9   5         67.72         68.72         4.18 o                         
   3   9   5         37.07         35.54         2.69 o                         
   4   9   5         64.32         66.44         4.23 o                         
   5   9   5         68.07         74.08         5.07 o                         
   6   9   5         18.22         15.87         3.81 o                         
  -4  10   5          3.88        -26.52        51.32 o                         
  -3  10   5          0.17         53.40        49.11 o                         
  -2  10   5         22.99        -46.53        46.53 o                         
  -1  10   5         47.65         42.58         7.00 o                         
   0  10   5         77.84         82.31        19.10 o                         
   1  10   5         77.12         77.70         6.93 o                         
   2  10   5        136.60        139.57        26.15 o                         
   3  10   5         52.36         50.46         5.77 o                         
   4  10   5         44.64         41.37         5.40 o                         
   5  10   5         24.80         26.09         3.73 o                         
  -2  11   5         46.44        164.62        62.72 o                         
  -1  11   5         18.27         15.94        17.13 o                         
   0  11   5         60.27         68.55        18.73 o                         
   1  11   5         28.17         31.68         7.97 o                         
   2  11   5         54.00         48.68         5.77 o                         
   3  11   5         26.06         32.53         4.54 o                         
   4  11   5          5.36         12.77         4.54 o                         
  -1  12   5          0.57        -64.07        64.07 o                         
   0  12   5         21.71         24.89         7.37 o                         
   1  12   5         35.40         30.82         3.68 o                         
   2  12   5          7.49          3.68         3.44 o                         
   3  12   5         29.64         36.18         9.21 o                         
   4  12   5         13.28         18.70         3.77 o                         
   1  13   5         54.14         44.69         4.67 o                         
   2  13   5         41.75         43.71         5.52 o                         
   3  13   5         41.61         50.58         6.26 o                         
  -2 -13   6          6.18          7.33         2.39 o                         
  -1 -13   6         29.57         29.03         4.61 o                         
   0 -13   6         27.59         35.03         3.05 o                         
   1 -13   6          7.66          9.07         3.12 o                         
  -4 -12   6          1.60          4.28         2.56 o                         
  -3 -12   6          5.81          9.09         2.38 o                         
  -2 -12   6         53.22         63.73         3.35 o                         
  -1 -12   6          5.83          8.72         2.32 o                         
   0 -12   6         13.18         14.51         2.46 o                         
   1 -12   6          6.28          4.30         1.84 o                         
   2 -12   6          4.99          6.66         2.09 o                         
  -5 -11   6          1.24         -0.50         2.55 o                         
  -4 -11   6         23.81         29.69         3.95 o                         
  -3 -11   6         11.59         13.11         2.35 o                         
  -2 -11   6          2.17          0.19         2.04 o                         
  -1 -11   6          1.49          0.93         2.05 o                         
   0 -11   6          9.14          7.50         5.42 o                         
   1 -11   6         33.52         37.88         2.22 o                         
   2 -11   6          1.39          2.99         1.81 o                         
   3 -11   6         19.57         20.40         2.29 o                         
  -5 -10   6         14.36         19.20         3.29 o                         
  -4 -10   6          3.39          1.13         2.12 o                         
  -3 -10   6         29.35         29.21         2.41 o                         
  -2 -10   6         18.38         22.30         4.31 o                         
  -1 -10   6         10.69          7.25        10.58 o                         
   0 -10   6         20.93         19.94         2.27 o                         
   1 -10   6         23.92         18.88         3.42 o                         
   2 -10   6         57.63         62.83         3.76 o                         
   3 -10   6          2.82          4.18         2.04 o                         
   4 -10   6         14.28         14.05         2.46 o                         
  -6  -9   6         62.96         62.48         3.41 o                         
  -5  -9   6         52.23         58.36         3.28 o                         
  -4  -9   6         14.46         13.32         2.14 o                         
  -3  -9   6        116.30        109.73        12.30 o                         
  -2  -9   6         32.20         37.75        11.00 o                         
  -1  -9   6          2.93          1.26         2.13 o                         
   0  -9   6         10.57         10.40         5.71 o                         
   1  -9   6         27.94         30.32         3.29 o                         
   2  -9   6         10.35         10.50         1.92 o                         
   3  -9   6          3.29          1.48         1.91 o                         
   4  -9   6          9.91          9.97         2.20 o                         
   5  -9   6         23.69         25.07         2.93 o                         
  -6  -8   6         62.40         63.75         3.24 o                         
  -5  -8   6         81.50         74.36         7.09 o                         
  -4  -8   6         13.32         54.00        37.75 o                         
  -3  -8   6         41.88         39.24        11.77 o                         
  -2  -8   6        100.64        101.65         3.35 o                         
  -1  -8   6         52.19         46.48         4.01 o                         
   0  -8   6         37.14         37.22         1.58 o                         
   1  -8   6         31.04         28.57         6.00 o                         
   2  -8   6          4.44          5.45         1.66 o                         
   3  -8   6         14.17         16.12         2.02 o                         
   4  -8   6         18.26         17.68         2.08 o                         
   5  -8   6         51.36         52.65         4.20 o                         
  -7  -7   6          3.74          3.16         2.34 o                         
  -6  -7   6         92.08         86.41         6.02 o                         
  -5  -7   6          3.91         45.57        34.49 o                         
  -4  -7   6          2.79          3.47         9.14 o                         
  -3  -7   6          2.29          2.95         2.50 o                         
  -2  -7   6         89.34         81.86         8.97 o                         
  -1  -7   6        260.09        250.40         6.87 o                         
   0  -7   6         40.43         38.74         6.28 o                         
   1  -7   6         23.64         23.40         4.43 o                         
   2  -7   6         31.98         27.58         7.99 o                         
   3  -7   6         32.72         34.07         3.77 o                         
   4  -7   6         37.49         42.30        17.64 o                         
   5  -7   6         48.30         48.77         3.12 o                         
   6  -7   6         44.79         59.49         5.60 o                         
  -7  -6   6          3.53          2.53         3.15 o                         
  -6  -6   6         16.70         17.44         2.89 o                         
  -5  -6   6         86.15         80.67         6.95 o                         
  -4  -6   6        630.68        588.76        14.24 o                         
  -3  -6   6        161.33        143.53         8.35 o                         
  -2  -6   6         22.49         19.29         4.62 o                         
  -1  -6   6         74.45         78.04         6.02 o                         
   0  -6   6         10.68         11.65         6.89 o                         
   1  -6   6         21.95         21.69         5.21 o                         
   2  -6   6         19.31         21.94         5.29 o                         
   3  -6   6         43.81         44.39         6.74 o                         
   4  -6   6          4.55          3.15         2.45 o                         
   5  -6   6         14.24         16.17         2.33 o                         
   6  -6   6         24.86         25.93         4.38 o                         
  -7  -5   6          3.45          0.68         2.75 o                         
  -6  -5   6         22.85         21.55         1.77 o                         
  -5  -5   6        105.68        120.24         2.89 o                         
  -4  -5   6        129.99        128.21         3.89 o                         
  -3  -5   6         41.27         34.62         5.43 o                         
  -2  -5   6        339.22        326.22         3.52 o                         
  -1  -5   6        122.67        117.95         4.31 o                         
   0  -5   6         50.05         44.43         3.11 o                         
   1  -5   6          6.90          5.67         5.68 o                         
   2  -5   6          0.84          2.99         2.33 o                         
   3  -5   6         69.19         69.39         3.45 o                         
   4  -5   6         45.42         46.74         2.49 o                         
   5  -5   6          9.87         11.54         2.19 o                         
   6  -5   6         40.14         45.39         3.21 o                         
  -8  -4   6         17.45         19.06         2.55 o                         
  -7  -4   6          5.71          4.47         1.75 o                         
  -6  -4   6          0.14         -1.43         1.43 o                         
  -5  -4   6        300.14        260.94         3.83 o                         
  -4  -4   6          8.12          7.69         2.04 o                         
  -3  -4   6        240.38        237.72         4.13 o                         
  -2  -4   6        307.81        305.66         4.32 o                         
  -1  -4   6         18.01         17.85         1.42 o                         
   0  -4   6         73.52         73.61         2.28 o                         
   1  -4   6          6.75          6.19         3.41 o                         
   2  -4   6          4.59          4.06         5.28 o                         
   3  -4   6         38.31         39.96         2.14 o                         
   4  -4   6         42.08         43.73         2.34 o                         
   5  -4   6         45.56         49.77         2.88 o                         
   6  -4   6         39.07         41.25         2.93 o                         
  -8  -3   6         12.64         14.75         2.48 o                         
  -7  -3   6          0.41          1.70         1.62 o                         
  -6  -3   6          2.11          1.54         1.59 o                         
  -5  -3   6         71.08         55.81         2.56 o                         
  -4  -3   6         55.49         54.51         4.38 o                         
  -3  -3   6        471.13        454.03        13.83 o                         
  -2  -3   6        296.84        278.17        15.01 o                         
  -1  -3   6         62.03         61.90         5.02 o                         
   0  -3   6          3.21          5.66         0.94 o                         
   1  -3   6          4.48          3.12         3.18 o                         
   2  -3   6         18.33         15.82         3.50 o                         
   3  -3   6          4.62          4.11         1.77 o                         
   4  -3   6        217.23        201.28         3.71 o                         
   5  -3   6          2.98          3.49         1.83 o                         
   6  -3   6        174.44        175.69         5.25 o                         
  -8  -2   6         27.58         34.01         2.36 o                         
  -7  -2   6         35.76         37.02         3.38 o                         
  -6  -2   6          0.83         -0.89         1.55 o                         
  -5  -2   6          2.44          5.22         2.31 o                         
  -4  -2   6        356.23        360.71         3.72 o                         
  -3  -2   6        738.44        708.39         8.43 o                         
  -2  -2   6         35.98         33.70         7.56 o                         
  -1  -2   6         37.09         30.48         7.16 o                         
   0  -2   6         36.33         32.14         2.46 o                         
   1  -2   6         24.16         28.14         3.46 o                         
   2  -2   6         12.91          5.61        15.84 o                         
   3  -2   6          0.58         -1.46         1.46 o                         
   4  -2   6        178.84        171.76         3.90 o                         
   5  -2   6          0.92          1.18         2.36 o                         
   6  -2   6         14.59         17.51         2.88 o                         
   7  -2   6        114.18        115.04         6.13 o                         
  -8  -1   6          9.03         15.94         2.99 o                         
  -7  -1   6          6.42          9.32         1.73 o                         
  -6  -1   6         31.33         28.49         2.36 o                         
  -5  -1   6          9.18         12.88         1.59 o                         
  -4  -1   6        131.11        124.60         5.56 o                         
  -3  -1   6        248.85        242.19        11.18 o                         
  -2  -1   6         13.93         14.29         5.23 o                         
  -1  -1   6         92.37         92.42         2.67 o                         
   0  -1   6          3.82          3.63         3.34 o                         
   1  -1   6         10.75          8.30        12.37 o                         
   2  -1   6          0.97          0.99         2.43 o                         
   3  -1   6         13.54         12.73         1.60 o                         
   4  -1   6         53.25         54.01         3.26 o                         
   5  -1   6        405.98        394.87         6.92 o                         
   6  -1   6         74.92         78.73         3.97 o                         
   7  -1   6         89.79         95.65         4.70 o                         
  -8   0   6          0.92          0.30         2.77 o                         
  -7   0   6          2.87          0.45         2.45 o                         
  -6   0   6         63.95         55.21         2.45 o                         
  -5   0   6          6.06          8.35         7.55 o                         
  -4   0   6         24.96         24.72         5.86 o                         
  -3   0   6         77.53         80.42         4.90 o                         
  -2   0   6       1029.59       1016.25        10.88 o                         
  -1   0   6         40.91         38.02         4.91 o                         
   0   0   6          4.73          7.58         1.01 o                         
   1   0   6          6.45          7.64         7.20 o                         
   2   0   6          3.01          0.09         6.30 o                         
   3   0   6          5.06          2.04         1.76 o                         
   4   0   6         10.36          9.77         2.15 o                         
   5   0   6        322.66        321.85         6.13 o                         
   6   0   6         66.07         65.26         3.82 o                         
   7   0   6         13.98          9.97         3.18 o                         
  -8   1   6          9.04         14.10         5.89 o                         
  -7   1   6          6.43          7.62         3.15 o                         
  -6   1   6         31.33         27.46         3.55 o                         
  -5   1   6          9.18          8.20         1.73 o                         
  -4   1   6        131.10        125.66         7.34 o                         
  -3   1   6        248.86        245.45        11.62 o                         
  -2   1   6         13.90         12.88         1.63 o                         
  -1   1   6         92.39         95.15         5.13 o                         
   0   1   6          3.82          6.27         2.65 o                         
   1   1   6         10.79          6.63         9.23 o                         
   2   1   6          0.97         -2.41         8.00 o                         
   3   1   6         13.55         11.04         2.14 o                         
   4   1   6         53.29         56.57         3.75 o                         
   5   1   6        405.96        394.03         6.83 o                         
   6   1   6         74.88         85.33         4.19 o                         
   7   1   6         89.82         85.02         4.92 o                         
  -8   2   6         27.58         42.00         3.51 o                         
  -7   2   6         35.74         34.56         2.69 o                         
  -6   2   6          0.83          4.15         2.25 o                         
  -5   2   6          2.45          3.35         2.71 o                         
  -4   2   6        356.21        363.27         5.03 o                         
  -3   2   6        738.35        724.84         8.36 o                         
  -2   2   6         35.98         32.94         6.24 o                         
  -1   2   6         37.08         30.68         2.70 o                         
   0   2   6         36.31         34.28        10.30 o                         
   1   2   6         24.14         26.68         1.94 o                         
   2   2   6         12.91          9.54         9.21 o                         
   3   2   6          0.57         -0.13         1.79 o                         
   4   2   6        178.75        178.19         4.57 o                         
   5   2   6          0.92          0.52         2.88 o                         
   6   2   6         14.58         15.64         4.79 o                         
   7   2   6        114.10        116.47         6.18 o                         
  -8   3   6         12.64          9.45         3.81 o                         
  -7   3   6          0.41         -1.85         2.41 o                         
  -6   3   6          2.10          2.23         1.83 o                         
  -5   3   6         71.10         53.58         5.81 o                         
  -4   3   6         55.51         58.54         3.27 o                         
  -3   3   6        471.08        472.38         9.41 o                         
  -2   3   6        296.93        295.10        14.03 o                         
  -1   3   6         62.03         60.58         3.57 o                         
   0   3   6          3.21          4.60         3.93 o                         
   1   3   6          4.48          2.70         1.74 o                         
   2   3   6         18.39         14.56         7.52 o                         
   3   3   6          4.63          4.40         1.77 o                         
   4   3   6        217.24        210.71         5.02 o                         
   5   3   6          2.99          5.85         3.13 o                         
   6   3   6        174.53        181.02         6.43 o                         
  -8   4   6         17.46         22.47         4.05 o                         
  -7   4   6          5.73          6.38         3.81 o                         
  -6   4   6          0.14          1.06         2.46 o                         
  -5   4   6        300.13        269.83        34.29 o                         
  -4   4   6          8.13         10.05         2.87 o                         
  -3   4   6        240.39        243.59         9.99 o                         
  -2   4   6        307.87        305.81         6.34 o                         
  -1   4   6         18.05         18.52         4.98 o                         
   0   4   6         73.52         69.81         2.30 o                         
   1   4   6          6.74          7.79         4.16 o                         
   2   4   6          4.58          6.94         3.81 o                         
   3   4   6         38.34         36.05         2.64 o                         
   4   4   6         42.08         39.37         3.25 o                         
   5   4   6         45.54         49.02         3.86 o                         
   6   4   6         39.06         39.70         3.99 o                         
  -7   5   6          3.45          2.46         2.95 o                         
  -6   5   6         22.88         23.57         3.19 o                         
  -5   5   6        105.67        127.87        18.38 o                         
  -4   5   6        129.97        132.07         6.83 o                         
  -3   5   6         41.27         36.48         2.85 o                         
  -2   5   6        339.16        330.47         6.48 o                         
  -1   5   6        122.69        117.86        10.15 o                         
   0   5   6         50.04         43.42         5.34 o                         
   1   5   6          6.89          5.39         4.39 o                         
   2   5   6          0.84          0.27         4.11 o                         
   3   5   6         69.22         66.41         3.32 o                         
   4   5   6         45.39         48.90         3.81 o                         
   5   5   6          9.88          8.72         3.04 o                         
   6   5   6         40.07         44.94         7.98 o                         
  -6   6   6         16.68         17.68         2.58 o                         
  -5   6   6         86.13         83.95         4.40 o                         
  -4   6   6        630.65        597.95        24.65 o                         
  -3   6   6        161.33        151.84         4.27 o                         
  -2   6   6         22.49         22.13         1.62 o                         
  -1   6   6         74.46         80.62         9.97 o                         
   0   6   6         10.70         12.41         6.56 o                         
   1   6   6         21.98         23.02         2.37 o                         
   2   6   6         19.30         21.67        13.11 o                         
   3   6   6         43.75         43.50         2.95 o                         
   4   6   6          4.54          6.36         2.65 o                         
   5   6   6         14.26         18.50         3.43 o                         
   6   6   6         24.89         24.66         4.08 o                         
  -5   7   6          3.91         36.83        48.25 o                         
  -4   7   6          2.79          6.91        17.48 o                         
  -3   7   6          2.29         -1.12        21.47 o                         
  -2   7   6         89.36         80.29        15.48 o                         
  -1   7   6        260.09        263.72         7.59 o                         
   0   7   6         40.43         36.14         6.10 o                         
   1   7   6         23.60         22.25         2.84 o                         
   2   7   6         32.01         21.52        10.25 o                         
   3   7   6         32.77         31.10         3.63 o                         
   4   7   6         37.49         38.85         3.56 o                         
   5   7   6         48.27         57.73         4.72 o                         
   6   7   6         44.76         51.88         4.60 o                         
  -5   8   6         81.49         50.70        50.46 o                         
  -4   8   6         13.34         87.77        51.07 o                         
  -3   8   6         41.87         46.27         4.60 o                         
  -2   8   6        100.64        106.00        17.43 o                         
  -1   8   6         52.19         49.60         6.64 o                         
   0   8   6         37.24         34.67        11.67 o                         
   1   8   6         31.06         32.07        11.81 o                         
   2   8   6          4.44          3.00         1.99 o                         
   3   8   6         14.16         15.60         2.85 o                         
   4   8   6         18.30         19.79         3.21 o                         
   5   8   6         51.33         53.88         4.49 o                         
  -4   9   6         14.45         -4.17        70.58 o                         
  -3   9   6        116.31         61.26        56.35 o                         
  -2   9   6         32.20         42.16         2.56 o                         
  -1   9   6          2.92         -0.38        20.26 o                         
   0   9   6         10.57         12.52         3.65 o                         
   1   9   6         27.99         21.91        10.00 o                         
   2   9   6         10.35          2.95         3.56 o                         
   3   9   6          3.27          0.17         2.60 o                         
   4   9   6          9.92         11.90         2.95 o                         
   5   9   6         23.68         23.50         3.95 o                         
  -2  10   6         18.38        128.04        63.46 o                         
  -1  10   6         10.69          7.47        49.22 o                         
   0  10   6         20.89         24.75        16.30 o                         
   1  10   6         23.94        -64.69        64.69 o                         
   2  10   6         57.63         49.35         6.02 o                         
   3  10   6          2.82         -1.35         3.81 o                         
   4  10   6         14.25          6.02         4.67 o                         
   0  11   6          9.14          2.44        41.92 o                         
   1  11   6         33.55         38.19         6.75 o                         
   2  11   6          1.39         -2.21         3.81 o                         
   3  11   6         19.58         15.47         4.67 o                         
   0  12   6         13.19         13.75         2.70 o                         
   1  12   6          6.30          6.88         3.31 o                         
   2  12   6          5.00         13.25         7.18 o                         
   1  13   6          7.66          1.47         3.07 o                         
  -2 -12   7          3.48          6.36         2.44 o                         
  -1 -12   7         19.86         25.47         2.80 o                         
   0 -12   7          6.93         12.82         2.68 o                         
  -3 -11   7          0.94          2.88         2.35 o                         
  -2 -11   7         53.88         58.13         3.89 o                         
  -1 -11   7         19.77         24.01         2.85 o                         
   0 -11   7         57.03         67.02         3.64 o                         
   1 -11   7         62.51         71.34         3.85 o                         
   2 -11   7          3.42          6.98         4.11 o                         
  -4 -10   7         17.72         26.34         2.57 o                         
  -3 -10   7         48.41         50.28         4.44 o                         
  -2 -10   7          2.53          0.58         3.04 o                         
  -1 -10   7          1.00          2.25         2.76 o                         
   0 -10   7         17.13         20.07        25.36 o                         
   1 -10   7         15.61         20.46         2.02 o                         
   2 -10   7         46.31         47.84         2.29 o                         
   3 -10   7         14.30         17.67         3.12 o                         
  -5  -9   7          4.11          0.95         2.68 o                         
  -4  -9   7         17.25         17.20         2.25 o                         
  -3  -9   7         89.26         92.98         5.30 o                         
  -2  -9   7         33.65         36.21         3.97 o                         
  -1  -9   7          3.53          6.90        10.55 o                         
   0  -9   7         46.22         43.67        10.41 o                         
   1  -9   7         36.78         34.18         2.43 o                         
   2  -9   7         45.71         49.18         2.77 o                         
   3  -9   7          3.36          4.19         2.14 o                         
   4  -9   7          1.98         -0.66         2.41 o                         
  -6  -8   7          4.44          4.93         2.78 o                         
  -5  -8   7         25.93         30.35         2.64 o                         
  -4  -8   7          5.27          4.93         1.94 o                         
  -3  -8   7         27.14         35.31         5.03 o                         
  -2  -8   7          4.21          6.76        11.65 o                         
  -1  -8   7        106.57         94.79         6.49 o                         
   0  -8   7         82.66         93.19         5.79 o                         
   1  -8   7         93.23         89.53        12.99 o                         
   2  -8   7          1.68         -0.31         1.71 o                         
   3  -8   7          3.87          5.31         2.02 o                         
   4  -8   7          5.32          1.95         3.18 o                         
  -6  -7   7          4.76          8.70         2.35 o                         
  -5  -7   7         27.49         26.31         2.13 o                         
  -4  -7   7          5.38          7.43         4.75 o                         
  -3  -7   7         26.34         31.56         6.02 o                         
  -2  -7   7        162.40        156.47         3.49 o                         
  -1  -7   7         36.22         29.00         7.95 o                         
   0  -7   7        136.60        134.18         6.86 o                         
   1  -7   7         74.89         79.27        11.71 o                         
   2  -7   7          9.73         10.42         2.19 o                         
   3  -7   7         10.91          9.66         1.97 o                         
   4  -7   7          2.36         -1.89         2.32 o                         
   5  -7   7          0.05         -1.65         2.34 o                         
  -6  -6   7          5.18          1.43         2.12 o                         
  -5  -6   7         19.69         17.86         6.65 o                         
  -4  -6   7         22.31         25.01        10.91 o                         
  -3  -6   7         43.37         40.35         6.08 o                         
  -2  -6   7         48.26         47.34         5.56 o                         
  -1  -6   7         29.19        -51.96        54.81 o                         
   0  -6   7         71.37         61.68         7.09 o                         
   1  -6   7        122.81        120.88         6.66 o                         
   2  -6   7         10.44         11.65         1.78 o                         
   3  -6   7         18.25         20.24         4.23 o                         
   4  -6   7          6.34          4.51         2.05 o                         
   5  -6   7         20.12         19.20         2.74 o                         
  -7  -5   7          5.60          4.18         3.74 o                         
  -6  -5   7          7.54          2.45         2.31 o                         
  -5  -5   7         11.15         60.08        37.72 o                         
  -4  -5   7         85.68         83.37         2.88 o                         
  -3  -5   7         12.67         13.40         8.65 o                         
  -2  -5   7          0.51          1.87         3.41 o                         
  -1  -5   7        285.70        295.92         5.10 o                         
   0  -5   7        237.03        211.54         4.59 o                         
   1  -5   7         26.89         21.35         3.07 o                         
   2  -5   7         79.38         74.48         2.55 o                         
   3  -5   7          3.23          3.75         1.71 o                         
   4  -5   7          9.81          8.41         2.02 o                         
   5  -5   7          0.49         -1.95         2.34 o                         
  -7  -4   7          2.76          1.15         3.16 o                         
  -6  -4   7          7.13          5.18         3.03 o                         
  -5  -4   7          1.77         -0.20         4.37 o                         
  -4  -4   7         58.94         65.98         5.86 o                         
  -3  -4   7         63.80         56.22         6.37 o                         
  -2  -4   7         54.42         48.85         3.99 o                         
  -1  -4   7        754.46        712.93         7.89 o                         
   0  -4   7         10.30         16.10         5.68 o                         
   1  -4   7          4.59          6.05         5.67 o                         
   2  -4   7         33.45         30.23         1.95 o                         
   3  -4   7          6.41          3.30         1.65 o                         
   4  -4   7          4.22          0.80         1.85 o                         
   5  -4   7         43.79         45.94         3.11 o                         
  -7  -3   7          0.81          1.00         3.68 o                         
  -6  -3   7          9.45         10.57         1.88 o                         
  -5  -3   7         24.20         21.13         4.40 o                         
  -4  -3   7         25.93         21.46        15.91 o                         
  -3  -3   7          1.14         -0.37         7.08 o                         
  -2  -3   7        238.28        226.13        14.08 o                         
  -1  -3   7         32.01         23.69        34.56 o                         
   0  -3   7        124.77        116.07         2.88 o                         
   1  -3   7         24.68         25.64         6.02 o                         
   2  -3   7         18.33         19.35         1.63 o                         
   3  -3   7          6.85          9.86         1.67 o                         
   4  -3   7          8.64          9.84         1.98 o                         
   5  -3   7          9.38          9.64         2.38 o                         
   6  -3   7          3.92          2.28         2.77 o                         
  -7  -2   7          2.93          6.18         2.51 o                         
  -6  -2   7          3.88          1.48         3.27 o                         
  -5  -2   7         13.65         14.69         4.96 o                         
  -4  -2   7         18.43         13.49         5.01 o                         
  -3  -2   7        264.29        266.77         5.15 o                         
  -2  -2   7        233.69        242.33         4.50 o                         
  -1  -2   7         90.75         88.79        13.36 o                         
   0  -2   7         26.30         22.16         6.16 o                         
   1  -2   7        176.05        161.97         4.45 o                         
   2  -2   7         18.95         18.91         3.41 o                         
   3  -2   7          6.10          5.92         1.64 o                         
   4  -2   7          1.59          3.90         1.75 o                         
   5  -2   7         35.66         35.14         3.25 o                         
   6  -2   7          9.62         10.89         3.16 o                         
  -7  -1   7          1.79          0.88         2.55 o                         
  -6  -1   7         15.88         17.13         2.47 o                         
  -5  -1   7          1.40          0.51         6.59 o                         
  -4  -1   7          7.26          4.99         3.05 o                         
  -3  -1   7        265.12        255.65        27.58 o                         
  -2  -1   7        748.22        728.78         8.89 o                         
  -1  -1   7         23.55         22.47         3.22 o                         
   0  -1   7        142.27        126.32         4.98 o                         
   1  -1   7         18.02         22.39         4.34 o                         
   2  -1   7         11.23          9.33         5.67 o                         
   3  -1   7          5.98          5.96         1.72 o                         
   4  -1   7          4.04          7.81         2.43 o                         
   5  -1   7          0.73          0.55         3.49 o                         
   6  -1   7          2.90          4.72         3.02 o                         
  -7   0   7          0.87          0.83         2.40 o                         
  -6   0   7          1.22          0.11         2.00 o                         
  -5   0   7          0.51         -0.50         8.77 o                         
  -4   0   7         83.26         75.74         3.40 o                         
  -3   0   7        106.97         93.81         3.48 o                         
  -2   0   7        127.98        118.64         6.35 o                         
  -1   0   7          4.41         53.95        26.13 o                         
   0   0   7         14.96         15.78         5.33 o                         
   1   0   7          0.19          0.07         4.71 o                         
   2   0   7          0.22          1.21         2.92 o                         
   3   0   7          3.91          7.78         1.89 o                         
   4   0   7          7.12          8.43         2.29 o                         
   5   0   7          0.17          0.00         2.43 o                         
   6   0   7         47.77         46.58         3.89 o                         
  -7   1   7          1.79          8.42         3.38 o                         
  -6   1   7         15.90         13.96         2.28 o                         
  -5   1   7          1.39          1.72         3.21 o                         
  -4   1   7          7.27          8.33         7.51 o                         
  -3   1   7        265.16        250.82        12.43 o                         
  -2   1   7        748.28        733.02        12.67 o                         
  -1   1   7         23.55         27.10         4.89 o                         
   0   1   7        142.23        129.21         7.24 o                         
   1   1   7         18.05         17.60        10.62 o                         
   2   1   7         11.22         11.37         2.01 o                         
   3   1   7          5.99          6.40         2.22 o                         
   4   1   7          4.04          6.11         2.82 o                         
   5   1   7          0.74         -0.61         2.95 o                         
   6   1   7          2.89         -2.13         4.42 o                         
  -7   2   7          2.92          3.07         3.68 o                         
  -6   2   7          3.87          6.08         7.00 o                         
  -5   2   7         13.65         12.52         5.71 o                         
  -4   2   7         18.47         19.72         3.73 o                         
  -3   2   7        264.17        260.55         6.95 o                         
  -2   2   7        233.73        240.86         7.82 o                         
  -1   2   7         90.76         94.34         7.21 o                         
   0   2   7         26.26         22.49        13.37 o                         
   1   2   7        176.08        154.41         3.82 o                         
   2   2   7         18.94         19.21         2.69 o                         
   3   2   7          6.08          7.09         2.05 o                         
   4   2   7          1.59          3.11         2.69 o                         
   5   2   7         35.66         37.85         3.80 o                         
   6   2   7          9.64         11.19         3.58 o                         
  -7   3   7          0.81          2.82         3.68 o                         
  -6   3   7          9.47         10.31         2.89 o                         
  -5   3   7         24.24         26.86         3.06 o                         
  -4   3   7         25.91         24.60         2.68 o                         
  -3   3   7          1.13         -0.73        11.43 o                         
  -2   3   7        238.19        212.91         5.77 o                         
  -1   3   7         32.03        -27.33        27.33 o                         
   0   3   7        124.80        119.87         9.45 o                         
   1   3   7         24.65         27.41         9.12 o                         
   2   3   7         18.34         15.12         2.25 o                         
   3   3   7          6.84          6.70         2.14 o                         
   4   3   7          8.66          8.75         3.25 o                         
   5   3   7          9.38         14.10         3.29 o                         
   6   3   7          3.94          5.45         3.65 o                         
  -7   4   7          2.77          4.05         3.68 o                         
  -6   4   7          7.12          9.08         3.81 o                         
  -5   4   7          1.78          4.30         4.05 o                         
  -4   4   7         58.92         69.33        13.14 o                         
  -3   4   7         63.81         61.60         9.37 o                         
  -2   4   7         54.44         51.67         4.30 o                         
  -1   4   7        754.31        727.77        12.99 o                         
   0   4   7         10.30         18.65         1.79 o                         
   1   4   7          4.58          4.25        13.03 o                         
   2   4   7         33.47         27.19         7.88 o                         
   3   4   7          6.40          4.90         2.53 o                         
   4   4   7          4.22          3.50         5.22 o                         
   5   4   7         43.79         47.92         4.29 o                         
  -6   5   7          7.54          7.00         3.07 o                         
  -5   5   7         11.15         66.41        49.35 o                         
  -4   5   7         85.67         78.26        15.00 o                         
  -3   5   7         12.66         10.03         6.37 o                         
  -2   5   7          0.52          0.93         2.08 o                         
  -1   5   7        285.80        309.39        34.96 o                         
   0   5   7        237.02        223.49        13.46 o                         
   1   5   7         26.92         22.86         5.84 o                         
   2   5   7         79.34         72.78         8.93 o                         
   3   5   7          3.24          1.24         2.47 o                         
   4   5   7          9.80         13.44         6.02 o                         
   5   5   7          0.49          0.77         3.20 o                         
  -6   6   7          5.20         -0.12         2.58 o                         
  -5   6   7         19.72         21.26        44.62 o                         
  -4   6   7         22.34         23.30        29.95 o                         
  -3   6   7         43.36         39.43        24.23 o                         
  -2   6   7         48.24         40.69         3.30 o                         
  -1   6   7         29.13        -45.42        45.42 o                         
   0   6   7         71.42         59.47         4.64 o                         
   1   6   7        122.78        127.05        18.90 o                         
   2   6   7         10.45          8.63         2.95 o                         
   3   6   7         18.30         22.47         3.07 o                         
   4   6   7          6.35          6.93         5.83 o                         
   5   6   7         20.12         22.56         3.88 o                         
  -4   7   7          5.36          7.25         8.16 o                         
  -3   7   7         26.36         25.68        40.39 o                         
  -2   7   7        162.35        155.30         4.96 o                         
  -1   7   7         36.22         27.46         7.74 o                         
   0   7   7        136.61        131.59         7.03 o                         
   1   7   7         74.95         80.88         4.60 o                         
   2   7   7          9.71          4.49         2.33 o                         
   3   7   7         10.91         11.09         2.82 o                         
   4   7   7          2.36         -2.91         2.91 o                         
   5   7   7          0.05         -3.43         3.43 o                         
  -3   8   7         27.12         39.65         3.19 o                         
  -2   8   7          4.20          6.51        30.32 o                         
  -1   8   7        106.56         99.82        41.13 o                         
   0   8   7         82.64         73.89        15.83 o                         
   1   8   7         93.19         90.95        20.44 o                         
   2   8   7          1.68         -2.25         2.25 o                         
   3   8   7          3.87          3.00         3.31 o                         
   4   8   7          5.34          6.38         3.43 o                         
  -2   9   7         33.64         43.46         3.56 o                         
  -1   9   7          3.53          2.11        11.66 o                         
   0   9   7         46.20         42.97        45.48 o                         
   1   9   7         36.81         34.00        94.64 o                         
   2   9   7         45.70         41.13         5.16 o                         
   3   9   7          3.36          3.90         3.38 o                         
   4   9   7          1.99         -3.25         3.25 o                         
  -1  10   7          1.00          1.10         2.70 o                         
   0  10   7         17.14         15.71         3.56 o                         
   1  10   7         15.62         10.56         3.93 o                         
   2  10   7         46.35         37.08         4.91 o                         
   3  10   7         14.30         16.33         5.03 o                         
   0  11   7         57.00         42.11         5.16 o                         
   1  11   7         62.47         54.26         5.77 o                         
   2  11   7          3.44          1.10         4.05 o                         
  -3 -10   8          6.38          9.41         3.90 o                         
  -2 -10   8         35.28         32.03         4.55 o                         
  -1 -10   8         17.79         22.36         3.86 o                         
   0 -10   8         54.74         55.78         3.36 o                         
   1 -10   8         17.04         16.86         2.92 o                         
  -4  -9   8         25.93         32.06         7.12 o                         
  -3  -9   8         10.68          6.99         5.89 o                         
  -2  -9   8          7.60         12.23         3.33 o                         
  -1  -9   8         20.96         26.61         2.45 o                         
   0  -9   8         62.08         65.89         4.40 o                         
   1  -9   8         19.32         18.47         3.81 o                         
   2  -9   8         50.68         64.13         4.12 o                         
  -4  -8   8          0.86          1.34         3.16 o                         
  -3  -8   8          8.04          9.88         5.95 o                         
  -2  -8   8          1.24          7.05         2.01 o                         
  -1  -8   8          5.23          9.96         1.87 o                         
   0  -8   8         79.74         84.54         3.61 o                         
   1  -8   8         80.65         83.07         4.12 o                         
   2  -8   8         30.64         27.09         2.42 o                         
   3  -8   8          0.30          3.71         2.32 o                         
  -5  -7   8         17.66         17.91         3.60 o                         
  -4  -7   8          1.51          1.84         2.95 o                         
  -3  -7   8          0.91         -1.72         2.80 o                         
  -2  -7   8          9.33         10.93         4.52 o                         
  -1  -7   8         86.90         86.98         4.13 o                         
   0  -7   8          4.47          2.88         3.73 o                         
   1  -7   8          5.46          6.80         2.30 o                         
   2  -7   8          6.74          8.29         1.99 o                         
   3  -7   8         41.50         51.42         2.86 o                         
  -5  -6   8          3.23          3.37         3.81 o                         
  -4  -6   8         13.64         12.55         3.38 o                         
  -3  -6   8          0.47         -1.63         2.73 o                         
  -2  -6   8          2.20          4.76         6.08 o                         
  -1  -6   8         14.29          9.46        16.44 o                         
   0  -6   8         99.70         84.11         4.63 o                         
   1  -6   8         59.58         62.07         8.55 o                         
   2  -6   8          9.78          7.46         1.88 o                         
   3  -6   8         61.95         75.03         3.28 o                         
   4  -6   8          8.16         10.39         2.60 o                         
  -6  -5   8          7.81         10.81         3.60 o                         
  -5  -5   8          8.31          8.32         3.15 o                         
  -4  -5   8          3.02          6.67         3.25 o                         
  -3  -5   8         18.80         19.30         4.08 o                         
  -2  -5   8          3.33          3.18         4.01 o                         
  -1  -5   8          6.34         22.05        30.62 o                         
   0  -5   8         79.86         77.68         8.94 o                         
   1  -5   8         62.77         61.45         9.68 o                         
   2  -5   8         20.05         22.39         2.23 o                         
   3  -5   8         50.64         53.87         3.99 o                         
   4  -5   8          4.04          4.68         2.32 o                         
  -6  -4   8          1.43         -3.31         4.24 o                         
  -5  -4   8         10.33          8.36         2.44 o                         
  -4  -4   8          3.86          2.05         7.31 o                         
  -3  -4   8          8.70          4.89        10.49 o                         
  -2  -4   8         16.41          9.78         7.63 o                         
  -1  -4   8         13.20         12.83        10.38 o                         
   0  -4   8         55.09         46.14         6.13 o                         
   1  -4   8         49.73         40.90         8.16 o                         
   2  -4   8         43.57         43.59         2.47 o                         
   3  -4   8          0.51         -0.90         1.89 o                         
   4  -4   8         31.22         34.04         2.89 o                         
  -6  -3   8          0.36         -2.70         2.70 o                         
  -5  -3   8          1.15         -2.48         2.48 o                         
  -4  -3   8          1.24         -0.35         7.48 o                         
  -3  -3   8          6.43          6.10         7.13 o                         
  -2  -3   8         13.44         14.56         8.32 o                         
  -1  -3   8        106.17         99.58         3.97 o                         
   0  -3   8          7.41          1.80         3.80 o                         
   1  -3   8         38.12         31.39        16.59 o                         
   2  -3   8         90.15         84.83         2.64 o                         
   3  -3   8          3.32          6.52         2.10 o                         
   4  -3   8         19.20         22.90         2.52 o                         
  -6  -2   8          9.64          7.85         5.40 o                         
  -5  -2   8          3.51          4.19         2.35 o                         
  -4  -2   8          3.80         24.58        44.13 o                         
  -3  -2   8          0.91         -0.39        11.40 o                         
  -2  -2   8         60.30         59.32        12.00 o                         
  -1  -2   8        148.05        147.88         6.96 o                         
   0  -2   8         57.45         49.97        17.82 o                         
   1  -2   8         47.79         45.70         2.46 o                         
   2  -2   8        114.99        115.20         2.91 o                         
   3  -2   8         12.43         13.93         1.96 o                         
   4  -2   8          6.53          9.04         2.43 o                         
   5  -2   8          6.59          8.92         2.55 o                         
  -6  -1   8         34.94         54.79         5.75 o                         
  -5  -1   8          0.85         -0.42         8.88 o                         
  -4  -1   8          0.44          4.95        12.10 o                         
  -3  -1   8          1.35          0.67         9.74 o                         
  -2  -1   8         98.67         86.44         8.98 o                         
  -1  -1   8         27.81         23.81         4.49 o                         
   0  -1   8         14.92         15.96         7.40 o                         
   1  -1   8        166.26        150.49         7.64 o                         
   2  -1   8         32.69         35.73         4.38 o                         
   3  -1   8         14.97         21.29         2.16 o                         
   4  -1   8          0.47          4.60         2.88 o                         
   5  -1   8          4.71          4.25         2.84 o                         
  -7   0   8         14.47         10.58         3.92 o                         
  -6   0   8         12.22         17.93         5.28 o                         
  -5   0   8          7.63          7.36         2.92 o                         
  -4   0   8          4.74          0.16        14.26 o                         
  -3   0   8          0.21         -0.26         6.45 o                         
  -2   0   8         53.00         45.64         2.65 o                         
  -1   0   8         77.45         77.55         7.50 o                         
   0   0   8         11.74          9.19         3.41 o                         
   1   0   8        160.33        144.29         6.86 o                         
   2   0   8         29.05         25.68         2.74 o                         
   3   0   8          1.70          2.87         2.88 o                         
   4   0   8          0.04         -2.81         2.95 o                         
   5   0   8         12.85         15.21         4.60 o                         
  -6   1   8         34.95         48.13         4.17 o                         
  -5   1   8          0.85          0.06         2.85 o                         
  -4   1   8          0.43          0.44         3.44 o                         
  -3   1   8          1.35          2.61         2.05 o                         
  -2   1   8         98.65         90.64         5.28 o                         
  -1   1   8         27.81         33.01        13.17 o                         
   0   1   8         14.92         11.29        10.91 o                         
   1   1   8        166.24        142.44        11.03 o                         
   2   1   8         32.72         32.06         2.89 o                         
   3   1   8         14.98         17.68         3.04 o                         
   4   1   8          0.46          0.53         2.92 o                         
   5   1   8          4.71          0.69         3.52 o                         
  -6   2   8          9.64         14.24         3.93 o                         
  -5   2   8          3.51         -1.86        14.79 o                         
  -4   2   8          3.79         20.99        51.44 o                         
  -3   2   8          0.92         -2.45        12.21 o                         
  -2   2   8         60.36         55.90         4.39 o                         
  -1   2   8        148.01        149.28         3.66 o                         
   0   2   8         57.42         49.19        12.96 o                         
   1   2   8         47.81         42.55        13.43 o                         
   2   2   8        114.96        107.28         4.40 o                         
   3   2   8         12.41         12.93         3.02 o                         
   4   2   8          6.55          4.06        10.62 o                         
   5   2   8          6.58         11.52         4.79 o                         
  -6   3   8          0.36          3.68         3.44 o                         
  -5   3   8          1.15         -0.55        11.85 o                         
  -4   3   8          1.24         -2.30         8.37 o                         
  -3   3   8          6.44         13.26        28.62 o                         
  -2   3   8         13.41         12.28         2.79 o                         
  -1   3   8        106.25         98.59        10.12 o                         
   0   3   8          7.42         -1.46        10.05 o                         
   1   3   8         38.13         31.73        12.27 o                         
   2   3   8         90.17         83.62         4.64 o                         
   3   3   8          3.31          0.85         2.76 o                         
   4   3   8         19.21         24.00         3.83 o                         
  -6   4   8          1.42         -1.84         3.68 o                         
  -5   4   8         10.34         19.03         3.81 o                         
  -4   4   8          3.87          3.14         2.93 o                         
  -3   4   8          8.70         -4.47        35.23 o                         
  -2   4   8         16.40         15.63        14.83 o                         
  -1   4   8         13.19         12.07        10.13 o                         
   0   4   8         55.04         46.77         5.33 o                         
   1   4   8         49.75         44.39        17.28 o                         
   2   4   8         43.59         44.83         7.92 o                         
   3   4   8          0.50          2.10         4.73 o                         
   4   4   8         31.19         30.83         3.90 o                         
  -6   5   8          7.82         10.93         3.68 o                         
  -5   5   8          8.31          9.58         3.93 o                         
  -4   5   8          3.02         10.56         3.31 o                         
  -3   5   8         18.80         26.34        24.43 o                         
  -2   5   8          3.33         -2.54        17.56 o                         
  -1   5   8          6.32         86.91        55.25 o                         
   0   5   8         79.81         76.99         6.54 o                         
   1   5   8         62.76         68.10        34.28 o                         
   2   5   8         20.04         15.87         2.99 o                         
   3   5   8         50.69         50.01         4.25 o                         
   4   5   8          4.05          2.79         3.33 o                         
  -5   6   8          3.22         11.29         3.19 o                         
  -4   6   8         13.67         22.22         3.44 o                         
  -3   6   8          0.47          2.21         2.82 o                         
  -2   6   8          2.21          3.84         5.89 o                         
  -1   6   8         14.31         13.52        18.05 o                         
   0   6   8         99.77         87.27        18.35 o                         
   1   6   8         59.53         58.80         3.76 o                         
   2   6   8          9.79         10.15         2.88 o                         
   3   6   8         61.92         70.28         4.54 o                         
   4   6   8          8.14          7.71         3.33 o                         
  -4   7   8          1.51          6.75         2.82 o                         
  -3   7   8          0.92          4.05         2.82 o                         
  -2   7   8          9.33          8.10         2.95 o                         
   0   7   8          4.45          3.28        10.13 o                         
   1   7   8          5.44          8.35        20.66 o                         
   2   7   8          6.74          8.77         2.94 o                         
   3   7   8         41.47         58.90        13.81 o                         
  -2   8   8          1.24          3.81         2.95 o                         
  -1   8   8          5.24          3.81         3.81 o                         
   0   8   8         79.78         85.07         6.02 o                         
   1   8   8         80.67         82.00         6.63 o                         
   2   8   8         30.67         26.49         5.83 o                         
   3   8   8          0.29         -0.32         5.28 o                         
  -2   9   8          7.58          9.21         2.82 o                         
  -1   9   8         20.95         24.68         3.68 o                         
   0   9   8         62.04         60.16         6.02 o                         
   1   9   8         19.30         20.87         4.42 o                         
   2   9   8         50.63         51.07         6.02 o                         
  -1  10   8         17.79         20.99         3.93 o                         
   0  10   8         54.77         43.95         5.65 o                         
   1  10   8         17.06         13.50         4.30 o                         
  -2  -8   9          5.95          6.02         4.17 o                         
  -1  -8   9          6.85          8.78         5.77 o                         
   0  -8   9         35.81         37.82         4.55 o                         
  -3  -7   9         15.79         28.06         4.73 o                         
  -2  -7   9          0.46         -3.99         3.99 o                         
  -1  -7   9          3.28          8.29         6.02 o                         
   0  -7   9         15.02         11.01         4.11 o                         
   1  -7   9         12.68         14.36         3.99 o                         
  -4  -6   9         79.88         89.96         7.55 o                         
  -3  -6   9         19.54         17.82         3.73 o                         
  -2  -6   9          0.83          3.07         3.21 o                         
  -1  -6   9         12.99         14.70         2.83 o                         
   0  -6   9          4.22          6.86         2.57 o                         
   1  -6   9         12.16         11.59         3.02 o                         
   2  -6   9          6.70         14.92         5.60 o                         
  -4  -5   9         10.15         14.02         6.38 o                         
  -3  -5   9          6.13          3.98         3.11 o                         
  -2  -5   9          3.79          4.37         2.30 o                         
  -1  -5   9         10.33         10.84         2.44 o                         
   0  -5   9         34.00         27.72         2.93 o                         
   1  -5   9         14.66         13.16         2.67 o                         
   2  -5   9          0.47         -0.18         2.48 o                         
  -5  -4   9         29.10         38.51         4.28 o                         
  -4  -4   9          2.99          4.98         3.32 o                         
  -3  -4   9          0.21          1.47         2.26 o                         
  -2  -4   9          2.31          1.51         2.26 o                         
  -1  -4   9          5.22          5.26         2.40 o                         
   0  -4   9          5.25         10.11         4.64 o                         
   1  -4   9         23.51         25.42         3.05 o                         
   2  -4   9          5.83          8.97         2.53 o                         
   3  -4   9         41.93         40.38         2.91 o                         
  -5  -3   9         21.52         29.45         3.73 o                         
  -4  -3   9          6.54          7.26         3.41 o                         
  -3  -3   9         23.44         27.45         2.67 o                         
  -2  -3   9          1.54          1.45         2.24 o                         
  -1  -3   9          1.12          3.91         2.29 o                         
   0  -3   9          2.18        100.04       122.63 o                         
   1  -3   9         52.19         45.79         4.87 o                         
   2  -3   9         10.34          8.42         2.07 o                         
   3  -3   9         14.33         13.02         2.44 o                         
  -5  -2   9          7.70          6.89         3.85 o                         
  -4  -2   9          9.43          7.96         3.33 o                         
  -3  -2   9         11.06         11.42         2.49 o                         
  -2  -2   9          6.10          8.17         2.42 o                         
  -1  -2   9          0.02          0.11         2.33 o                         
   0  -2   9          3.79          1.22         3.33 o                         
   1  -2   9         62.97         51.87         7.92 o                         
   2  -2   9          1.46          1.64         2.20 o                         
   3  -2   9         14.24         20.69         3.78 o                         
  -5  -1   9         17.78         21.75         7.86 o                         
  -4  -1   9          9.88         12.12         3.64 o                         
  -3  -1   9          5.10          6.51         2.60 o                         
  -2  -1   9         25.68         22.32         2.46 o                         
  -1  -1   9          4.81          2.58         6.45 o                         
   0  -1   9          1.48          4.66         7.07 o                         
   1  -1   9          6.35         52.30        74.26 o                         
   2  -1   9        176.38        172.44         4.34 o                         
   3  -1   9          3.41          6.56         2.61 o                         
  -5   0   9         14.01         17.82         3.52 o                         
  -4   0   9          0.11         -2.93         3.06 o                         
  -3   0   9          8.92          6.81         2.41 o                         
  -2   0   9          0.69          3.56         2.03 o                         
  -1   0   9          1.16         -0.10         5.40 o                         
   0   0   9          4.62          4.18        19.63 o                         
   1   0   9         22.24         23.31         7.21 o                         
   2   0   9         43.83         59.54         4.72 o                         
   3   0   9          0.12          4.62         2.80 o                         
  -5   1   9         17.77         19.38         7.98 o                         
  -4   1   9          9.88         13.58         5.77 o                         
  -3   1   9          5.10          7.97         3.19 o                         
  -2   1   9         25.69         25.14         3.51 o                         
  -1   1   9          4.81          8.07         4.60 o                         
   0   1   9          1.47          1.57         8.58 o                         
   1   1   9          6.35        144.36        77.70 o                         
   2   1   9        176.37        172.23        11.02 o                         
   3   1   9          3.40          7.64         3.17 o                         
  -5   2   9          7.68         13.01         4.30 o                         
  -4   2   9          9.44          8.89         6.02 o                         
  -3   2   9         11.05          9.49         3.44 o                         
  -2   2   9          6.09          9.10         4.17 o                         
  -1   2   9          0.02          2.87         2.08 o                         
   0   2   9          3.81          3.13        18.94 o                         
   1   2   9         62.97         65.95         8.03 o                         
   2   2   9          1.46          4.79         6.51 o                         
   3   2   9         14.25         16.81         5.22 o                         
  -5   3   9         21.52         27.25         4.67 o                         
  -4   3   9          6.54          3.44         3.81 o                         
  -3   3   9         23.43         22.22         4.30 o                         
  -2   3   9          1.55         -3.31         3.31 o                         
  -1   3   9          1.12          0.12         3.44 o                         
   1   3   9         52.15         47.54        18.94 o                         
   2   3   9         10.35          8.19         3.09 o                         
   3   3   9         14.33          9.27         4.54 o                         
  -5   4   9         29.11         53.53         6.02 o                         
  -4   4   9          2.97          5.03         3.56 o                         
  -3   4   9          0.21          0.25         3.56 o                         
  -2   4   9          2.31          4.42         3.68 o                         
  -1   4   9          5.22         10.93         3.93 o                         
   0   4   9          5.28          3.81         3.93 o                         
   1   4   9         23.52         27.08         3.06 o                         
   2   4   9          5.84          4.00         5.46 o                         
   3   4   9         41.92         41.03         4.31 o                         
  -4   5   9         10.15         12.77         4.05 o                         
  -3   5   9          6.14          5.65         3.56 o                         
  -2   5   9          3.80          1.47         3.68 o                         
  -1   5   9         10.34         10.56         3.68 o                         
   0   5   9         34.01         30.94         4.91 o                         
   1   5   9         14.65         13.08         3.03 o                         
   2   5   9          0.46          2.94         3.25 o                         
  -4   6   9         79.86        105.45         6.51 o                         
  -3   6   9         19.52         28.48         4.05 o                         
  -2   6   9          0.83          1.23         3.56 o                         
  -1   6   9         13.00         14.00         4.05 o                         
   0   6   9          4.20          5.89         4.42 o                         
   1   6   9         12.14         12.65         4.91 o                         
   2   6   9          6.69          1.77         3.69 o                         
  -3   7   9         15.79         22.96         4.05 o                         
  -2   7   9          0.45          1.35         3.68 o                         
  -1   7   9          3.27          5.16         4.05 o                         
   0   7   9         15.03         16.21         4.42 o                         
   1   7   9         12.70          3.31         4.05 o                         
  -2   8   9          5.95         10.68         3.81 o                         
  -1   8   9          6.86         11.05         3.81 o                         
   0   8   9         35.81         36.59         5.40 o                         
  -2  -4  10          0.52          2.71         3.25 o                         
  -1  -4  10         10.39          6.52         3.53 o                         
   0  -4  10         44.00         59.33         8.35 o                         
  -3  -3  10          6.06          5.38         3.51 o                         
  -2  -3  10         19.99         24.26         3.17 o                         
  -1  -3  10         11.84         12.62         3.21 o                         
   0  -3  10          0.13          0.44         3.28 o                         
   1  -3  10          8.40          5.32         6.75 o                         
  -3  -2  10         27.70         35.56         6.79 o                         
  -2  -2  10         85.61        100.70         4.94 o                         
  -1  -2  10          0.60          2.86         2.72 o                         
   0  -2  10          8.95         10.92         3.17 o                         
   1  -2  10         17.82         29.42         4.02 o                         
  -3  -1  10         12.92         17.29         4.03 o                         
  -2  -1  10          8.69         12.06         4.93 o                         
  -1  -1  10         37.53         47.18         4.97 o                         
   0  -1  10         22.83         24.76         3.81 o                         
   1  -1  10          8.42         13.59         3.77 o                         
  -3   0  10          7.60          3.44         4.48 o                         
  -2   0  10         16.43         19.33         4.16 o                         
  -1   0  10         63.53         74.14         4.93 o                         
   0   0  10          0.26         -5.16         5.16 o                         
   1   0  10         21.63         31.11         3.83 o                         
  -3   1  10         12.91          9.94         4.91 o                         
  -2   1  10          8.68          4.54         4.67 o                         
  -1   1  10         37.55         54.76         6.26 o                         
   0   1  10         22.82         23.08         5.28 o                         
   1   1  10          8.42          9.19         3.57 o                         
  -3   2  10         27.72         40.27         5.52 o                         
  -2   2  10         85.57         89.98         7.12 o                         
  -1   2  10          0.61          9.94         5.03 o                         
   0   2  10          8.97         13.63         4.67 o                         
   1   2  10         17.81         23.84         7.92 o                         
  -3   3  10          6.07         10.07         4.42 o                         
  -2   3  10         19.99         28.48         4.91 o                         
  -1   3  10         11.83         17.92         4.91 o                         
   0   3  10          0.13         -4.17         4.17 o                         
   1   3  10          8.42          7.24         5.40 o                         
  -2   4  10          0.52          2.58         4.30 o                         
  -1   4  10         10.38         23.20         5.03 o                         
   0   4  10         43.99         61.37         7.61 o                         
                                                                                
